# Supplementary material for: Transcriptome analysis of alternative splicing in the pathogen life cycle in human foreskin fibroblasts infected with Trypanosoma cruzi
Source: Sci Rep. 2020 Oct 15;10:17481. doi: 10.1038/s41598-020-74540-9 (PMC7566602; doi:10.1038/s41598-020-74540-9)
Supplement: Supplementary file 2 — Supplementary Table S1. [file 41598_2020_74540_MOESM2_ESM.xlsx]

## Sheet: Cover Page
Transcriptome analysis of alternative splicing in the pathogen life cycle in human foreskin fibroblasts infected with Trypanosoma cruzi Hyeim Jung 1, †, Seonggyun Han 2, †, and Younghee Lee2,* 1 Department of Internal Medicine, Washington University School of Medicine, St. Louis, MO 63110, USA. 2Department of Biomedical Informatics, University of Utah School of Medicine, Salt Lake City, UT, USA. …
Supplementary data 2: Supplementary Table S1. List of AS exons identified for each infection phase.

## Sheet: ES(Exon skipping)
Supplementary Table S1. List of AS exons (exon skipping) identified for each infection phase.
geneSymbol	chr	exonStart	exonEnd	upstreamES	upstreamEE	downstreamES	downstreamEE	FDR	Difference	Times
SPAG9	17	49053223	49053262	49052131	49052308	49054468	49054582	0	-0.126	4hpi
EIF4A2	3	186506098	186506205	186505591	186505671	186506913	186507670	0	0.285	4hpi
EIF4A2	3	186506098	186506209	186505591	186505671	186506913	186507080	0	0.288	4hpi
TPM1	15	63335667	63336030	63334949	63335142	63349183	63349209	0	-0.25	4hpi
TPM1	15	63336225	63336351	63335904	63336030	63349183	63349317	0	0.141	4hpi
SNRNP70	19	49605370	49606844	49604646	49604728	49607890	49607992	0	-0.184	4hpi
ANKLE2	12	133310581	133310657	133306818	133306856	133310970	133311161	0	0.119	4hpi
CDC25B	20	3781389	3781512	3781108	3781145	3781617	3781740	0	-0.134	4hpi
SRP9	1	225974563	225974687	225971001	225971070	225976941	225978168	0	-0.125	4hpi
SNX14	6	86248555	86248582	86246509	86246642	86251702	86251761	0	-0.238	4hpi
NDUFAB1	16	23606749	23606959	23596656	23596744	23607443	23607624	0	-0.599	4hpi
GGCT	7	30537356	30537512	30536592	30536851	30540151	30540297	0	-0.56	4hpi
TNC	9	117810538	117810811	117808688	117808961	117819431	117819704	0	0.114	4hpi
NREP	5	111091466	111091623	111071192	111071204	111092832	111092876	1.65119e-13	0.126	4hpi
USP53	4	120156444	120156566	120138704	120138828	120166491	120166584	3.05776e-13	-0.347	4hpi
RBM5	3	50141680	50141741	50139769	50140599	50142509	50142575	3.48298e-12	-0.127	4hpi
ABI1	10	27060003	27060018	27059173	27059274	27065993	27066170	7.14694e-12	-0.13	4hpi
DNAJB6	7	157202488	157202695	157178234	157178305	157208709	157210133	9.34865e-12	-0.133	4hpi
PICALM	11	85701292	85701442	85694908	85695016	85707868	85707972	9.57212e-12	0.155	4hpi
PDXDC1	16	15095632	15095713	15092196	15092262	15098043	15098190	1.49036e-11	-0.125	4hpi
FAT1	4	187511521	187511557	187510225	187510374	187516842	187516980	1.53476e-11	-0.234	4hpi
BPTF	17	65871671	65871860	65870932	65871136	65887959	65888150	2.12591e-11	-0.242	4hpi
ATP5C1	10	7848936	7848973	7844720	7844817	7849621	7849764	2.80904e-11	0.342	4hpi
RWDD4	4	184577033	184577114	184572136	184572284	184580081	184580378	3.03701e-11	-0.224	4hpi
TCEAL8	X	102509532	102509605	102507922	102508945	102510005	102510131	1.33959e-10	-0.144	4hpi
OGT	X	70775039	70775235	70774362	70774442	70775803	70775944	1.36395e-10	-0.128	4hpi
COL6A3	2	238287278	238287878	238285414	238285987	238289557	238290142	1.36395e-10	0.177	4hpi
PRKAR1A	17	66511127	66511260	66509040	66509111	66511534	66511717	1.36395e-10	0.438	4hpi
PLSCR1	3	146254326	146254352	146251256	146251337	146262253	146262407	1.75734e-10	-0.149	4hpi
NID2	14	52493918	52494062	52486776	52486896	52495439	52495568	3.07357e-10	-0.211	4hpi
EVI5	1	93128976	93129009	93101758	93101893	93131495	93131549	9.40789e-10	-0.342	4hpi
DNM1	9	131002263	131002275	131002006	131002058	131004510	131004624	1.4815e-09	-0.236	4hpi
DIS3	13	73355426	73355494	73354983	73355141	73355742	73356063	2.0413e-09	-0.2	4hpi
SDR39U1	14	24911383	24911466	24910879	24911001	24911551	24911658	2.37209e-09	-0.174	4hpi
HM13	20	30155880	30156083	30149436	30149539	30156922	30157370	2.78649e-09	-0.263	4hpi
DENND5A	11	9164949	9165032	9163486	9163655	9165643	9165825	3.95426e-09	-0.166	4hpi
EPS15L1	19	16487932	16488065	16472589	16472795	16495939	16496022	3.99065e-09	-0.38	4hpi
HERC2P2	15	23325023	23325215	23318523	23318711	23326006	23326158	4.62759e-09	-0.171	4hpi
HDLBP	2	242208368	242208520	242207891	242207956	242212175	242212248	5.15713e-09	0.105	4hpi
ZNF638	2	71655660	71655781	71654479	71654544	71658456	71658558	5.57888e-09	-0.158	4hpi
MSRB3	12	65702308	65702435	65672422	65672645	65720605	65720714	5.57888e-09	-0.175	4hpi
HMGB1	13	31035775	31035825	31035031	31035670	31036674	31036849	5.68486e-09	0.233	4hpi
SDR39U1	14	24911314	24911466	24910883	24911001	24911551	24911581	5.83072e-09	-0.495	4hpi
HERC2P2	15	23325023	23325244	23318523	23318711	23326006	23326158	6.13715e-09	-0.184	4hpi
GOLT1B	12	21660877	21661043	21659818	21659910	21661316	21661495	8.41785e-09	0.127	4hpi
PPFIBP1	12	27829996	27830029	27829360	27829532	27832421	27832572	8.58974e-09	0.254	4hpi
ISOC2	19	55967002	55967212	55966626	55966697	55967715	55967856	8.86115e-09	-0.305	4hpi
PAN3	13	28771321	28771483	28752001	28752072	28794367	28794515	9.92889e-09	-0.263	4hpi
ACIN1	14	23536522	23537880	23535174	23535217	23538684	23538734	1.02054e-08	-0.162	4hpi
NFYA	6	41048549	41048636	41046767	41046903	41051784	41051931	1.05634e-08	-0.138	4hpi
HDLBP	2	242208372	242208710	242207891	242207956	242212175	242212249	1.23613e-08	0.12	4hpi
PDXDC1	16	15095632	15095744	15092196	15092262	15098043	15098190	1.27932e-08	-0.177	4hpi
FEZ2	2	36787927	36788008	36785580	36785656	36788480	36788641	1.30715e-08	-0.31	4hpi
EFHD2	1	15753645	15753780	15752366	15752514	15755088	15756839	1.45373e-08	-0.149	4hpi
MACF1	1	39930766	39930784	39929283	39929358	39934286	39934404	1.45373e-08	-0.243	4hpi
ZNF559-ZNF177	19	9449169	9449258	9435370	9435456	9451777	9451860	1.56383e-08	0.564	4hpi
TNFRSF19	13	24242830	24243236	24242118	24242221	24247510	24250232	2.00891e-08	-0.128	4hpi
BRF1	14	105707601	105707751	105695197	105695250	105715485	105715729	2.60641e-08	-0.207	4hpi
SEC31A	4	83783686	83783725	83778841	83778917	83784470	83784545	2.72873e-08	-0.192	4hpi
TIA1	2	70455475	70455594	70454866	70454954	70456190	70456223	2.9871e-08	-0.171	4hpi
AC024560.3	3	197349057	197349201	197348574	197348739	197350090	197350253	3.18184e-08	-0.314	4hpi
FER	5	108290429	108290568	108281830	108281923	108294925	108295018	3.26769e-08	-0.169	4hpi
NEIL2	8	11628954	11629094	11627247	11627844	11637106	11637459	3.40933e-08	-0.147	4hpi
MTMR3	22	30419445	30419472	30418597	30418686	30421618	30422026	3.41889e-08	-0.209	4hpi
XRRA1	11	74570202	74570328	74563033	74563127	74574025	74574066	3.43333e-08	-0.393	4hpi
ZNF692	1	249150571	249150621	249149756	249150145	249150712	249150761	3.63101e-08	-0.231	4hpi
CNOT1	16	58658556	58658698	58657185	58657313	58663631	58663719	3.81832e-08	-0.332	4hpi
PRMT2	21	48078656	48078832	48069486	48069651	48084206	48084857	4.97522e-08	-0.136	4hpi
FAM151B	5	79806532	79806905	79801761	79801895	79809422	79809588	6.16099e-08	0.541	4hpi
ZNF692	1	249150486	249150621	249149756	249150145	249150712	249150761	6.5225e-08	-0.133	4hpi
ARHGEF10L	1	17961042	17961057	17958815	17958961	17961329	17961511	6.74244e-08	-0.325	4hpi
TMEM234	1	32681794	32681882	32681273	32681396	32682489	32682548	7.01492e-08	-0.433	4hpi
TMEM175	4	942198	942403	941903	941942	944208	944306	7.01492e-08	-0.205	4hpi
DENND5A	11	9164268	9165032	9163486	9163655	9165643	9165825	7.04887e-08	-0.184	4hpi
FAM208B	10	5756097	5756170	5754785	5754881	5762506	5762631	7.68929e-08	-0.236	4hpi
TPM1	15	63353911	63353987	63353396	63353472	63354413	63354476	7.77595e-08	-0.23	4hpi
TSC2	16	2127598	2127727	2126491	2126586	2129032	2129197	8.46217e-08	0.144	4hpi
NABP1	2	192547217	192547321	192546671	192546743	192548454	192548530	8.56647e-08	-0.27	4hpi
CCDC53	12	102443966	102444069	102439831	102439897	102455689	102455812	9.59841e-08	-0.225	4hpi
HDLBP	2	242208368	242208710	242207891	242207956	242212175	242212235	9.89941e-08	0.127	4hpi
MFF	2	228211941	228212100	228205007	228205096	228220392	228220477	1.02501e-07	-0.229	4hpi
MIR4435-1HG	2	112237483	112237638	112229565	112229674	112252461	112252628	1.02501e-07	-0.206	4hpi
RAI14	5	34813678	34813765	34812284	34812313	34814687	34814774	1.25016e-07	0.115	4hpi
SPOP	17	47714120	47714171	47700094	47700238	47723477	47723992	1.31651e-07	-0.228	4hpi
HM13	20	30155880	30156027	30149436	30149539	30156922	30157370	1.56179e-07	-0.181	4hpi
CDHR3	7	105551462	105551687	105517266	105517703	105552928	105553084	1.69404e-07	-0.428	4hpi
USP53	4	120160372	120161058	120138704	120138828	120166491	120166584	1.8057e-07	-0.109	4hpi
PIGP	21	38444444	38444610	38439561	38439680	38444733	38444837	1.86483e-07	-0.251	4hpi
PLEKHM2	1	16047823	16047883	16046228	16046415	16051811	16052040	2.01035e-07	-0.13	4hpi
MDH1B	2	207625624	207625737	207621960	207622095	207629973	207630271	2.01035e-07	0.565	4hpi
CD44	11	35229651	35229753	35211381	35211519	35236398	35236461	2.21121e-07	0.145	4hpi
UTS2B	3	191033824	191034228	191022280	191022337	191046419	191046498	2.27246e-07	-0.364	4hpi
STEAP1B	7	22532942	22533398	22532183	22532348	22534390	22534505	2.3389e-07	-0.109	4hpi
RAD50	5	131915008	131915194	131911468	131911555	131923253	131923382	2.44968e-07	-0.174	4hpi
DNAH14	1	225147854	225148004	225142660	225142800	225152180	225152311	2.51968e-07	-0.121	4hpi
SMG7	1	183470265	183470402	183441634	183441784	183471387	183471526	2.82579e-07	-0.309	4hpi
FER	5	108290429	108290633	108281830	108281923	108294925	108295048	2.84454e-07	-0.118	4hpi
SDR39U1	14	24911303	24911466	24909988	24910132	24911551	24911900	2.91038e-07	-0.219	4hpi
PODNL1	19	14047179	14047273	14044769	14044806	14048597	14048819	3.12992e-07	-0.131	4hpi
PICALM	11	85701292	85701421	85694908	85695016	85707868	85707972	3.2066e-07	0.128	4hpi
RGL3	19	11515998	11516102	11515822	11515907	11517094	11517310	3.79386e-07	-0.403	4hpi
FNBP1	9	132686122	132686275	132671168	132671278	132687238	132687436	3.93044e-07	-0.108	4hpi
WASF1	6	110481837	110481935	110448671	110448832	110498349	110498389	4.11571e-07	-0.331	4hpi
S100A4	1	153517945	153517994	153517129	153517285	153518228	153518278	4.42599e-07	0.181	4hpi
OS9	12	58113881	58114046	58112775	58112965	58114188	58114301	4.5256e-07	-0.141	4hpi
HDLBP	2	242208243	242208710	242207913	242207956	242212175	242212246	4.63142e-07	0.132	4hpi
CD44	11	35229651	35229753	35219667	35219793	35236398	35236461	4.83519e-07	0.123	4hpi
UTP6	17	30193673	30193734	30192384	30192457	30200396	30200414	6.36456e-07	-0.37	4hpi
ATXN3	14	92560089	92560194	92559595	92559662	92562436	92562481	6.74518e-07	-0.211	4hpi
TRPC1	3	142462326	142462428	142455220	142455375	142467099	142467302	7.00444e-07	0.22	4hpi
DLG4	17	7095211	7095321	7094585	7094677	7096801	7096903	7.25702e-07	-0.233	4hpi
AHRR	5	376724	376831	353844	354026	413458	413548	7.25702e-07	-0.18	4hpi
EDC3	15	74969281	74969363	74967301	74967483	74988220	74988328	7.5804e-07	0.118	4hpi
C16orf13	16	685611	685774	685280	685340	686093	686302	7.65798e-07	-0.177	4hpi
BRPF1	3	9774856	9775054	9773471	9773822	9775814	9776125	7.69424e-07	0.168	4hpi
PPFIA1	11	70228193	70228264	70224135	70224301	70229108	70230500	8.35231e-07	0.104	4hpi
DNALI1	1	38024927	38025097	38023203	38023349	38027681	38027846	8.56538e-07	-0.205	4hpi
DDHD1	14	53560033	53560162	53558502	53558650	53570400	53570574	8.60073e-07	-0.198	4hpi
PRPF39	14	45565626	45565695	45565305	45565431	45565798	45565961	9.36736e-07	-0.295	4hpi
DPY19L3	19	32958379	32959719	32955633	32955690	32968427	32968560	9.60715e-07	-0.15	4hpi
HEXDC	17	80385905	80386003	80377624	80377759	80386433	80386521	1.0295e-06	0.599	4hpi
PTPMT1	11	47591251	47591443	47587009	47587538	47593022	47593912	1.06165e-06	-0.235	4hpi
TRIP12	2	230725121	230725247	230723500	230724290	230744697	230744844	1.06217e-06	-0.177	4hpi
TIA1	2	70455475	70455594	70454866	70454954	70456395	70456450	1.09242e-06	-0.425	4hpi
ECHDC2	1	53370317	53370505	53364845	53364896	53377237	53377325	1.198e-06	-0.171	4hpi
ANO4	12	101368622	101368667	101365083	101365184	101413811	101413918	1.23874e-06	0.274	4hpi
TMEM44	3	194337498	194337620	194331644	194331749	194343952	194344039	1.24067e-06	-0.683	4hpi
ENOSF1	18	692769	693175	691242	691276	693881	693908	1.26853e-06	-0.16	4hpi
ADAMTS2	5	178581049	178581193	178580491	178580624	178581814	178581920	1.26941e-06	-0.109	4hpi
PKD1	16	2147319	2147504	2147148	2147242	2147728	2147781	1.3377e-06	-0.104	4hpi
TMEM43	3	14170354	14170585	14166514	14166705	14170911	14171061	1.3377e-06	0.154	4hpi
SDR39U1	14	24911383	24911466	24909991	24910132	24911551	24911658	1.38157e-06	-0.186	4hpi
NAB1	2	191548463	191548553	191537826	191537878	191550201	191550364	1.432e-06	-0.109	4hpi
BTN2A1	6	26458834	26458946	26458149	26458370	26459708	26460056	1.432e-06	-0.106	4hpi
RERE	1	8852462	8852647	8716031	8716500	8877218	8877524	1.45895e-06	0.472	4hpi
ANXA2	15	60689456	60689537	60678226	60678285	60690141	60690185	1.50526e-06	0.132	4hpi
BRD1	22	50181224	50181535	50181037	50181142	50187681	50187942	1.57784e-06	0.296	4hpi
BPTF	17	65882243	65882432	65871035	65871136	65887959	65888150	1.64039e-06	-0.223	4hpi
ZCCHC7	9	37121596	37121669	37120601	37120773	37126308	37126939	1.69265e-06	0.631	4hpi
ATF2	2	175986171	175986268	175982978	175983097	175994865	175994935	1.69701e-06	-0.195	4hpi
METTL6	3	15457004	15457090	15452836	15452944	15457278	15457449	1.77218e-06	-0.203	4hpi
CLDND1	3	98240496	98240562	98239976	98240286	98241692	98241766	1.87902e-06	0.159	4hpi
USP53	4	120156444	120156566	120138704	120138828	120160372	120161058	2.02961e-06	-0.164	4hpi
HNRNPUL2	11	62483335	62483409	62482971	62483079	62484460	62484661	2.03626e-06	-0.105	4hpi
TNRC6A	16	24807227	24807260	24805864	24806040	24808810	24808824	2.14612e-06	-0.108	4hpi
CCDC138	2	109489906	109490045	109473249	109473426	109492543	109493034	2.32298e-06	-0.164	4hpi
RCC1	1	28857034	28857085	28856369	28856451	28858314	28858502	2.42349e-06	-0.16	4hpi
TNC	9	117819431	117819704	117804497	117804620	117835881	117836145	2.62611e-06	0.157	4hpi
TRIM6	11	5624475	5624965	5617885	5618144	5625763	5625859	2.87066e-06	-0.168	4hpi
SBF2-AS1	11	9804586	9804656	9801922	9802122	9812415	9812791	2.89629e-06	-0.67	4hpi
CEP63	3	134276983	134277189	134270767	134270854	134280218	134280737	2.89708e-06	0.101	4hpi
SGCE	7	94268652	94268760	94259030	94259153	94273917	94273979	2.92744e-06	0.499	4hpi
DNAJB6	7	157202488	157208223	157178234	157178305	157208709	157210127	3.29415e-06	-0.488	4hpi
NCOR1	17	15990485	15990659	15989712	15989756	15995176	15995232	3.73022e-06	0.145	4hpi
MYO1B	2	192265474	192265561	192265107	192265194	192272840	192272915	3.88366e-06	0.135	4hpi
TPM1	15	63353396	63353472	63353067	63353138	63353911	63353987	4.07937e-06	0.178	4hpi
CASK	X	41416284	41416353	41414852	41414888	41419031	41419100	4.13228e-06	0.404	4hpi
SENP7	3	101117704	101117899	101090851	101090970	101177798	101177896	4.30288e-06	-0.205	4hpi
ZNF207	17	30693683	30693776	30692348	30692506	30694790	30695033	4.37852e-06	-0.224	4hpi
ATAD3B	1	1425071	1425191	1424583	1424654	1425636	1425804	4.57474e-06	-0.215	4hpi
ECHDC2	1	53373539	53373626	53364845	53364896	53377237	53377325	4.59869e-06	-0.113	4hpi
PABPC4	1	40029507	40029594	40029285	40029413	40030094	40030214	4.63303e-06	-0.182	4hpi
WDR62	19	36592565	36592676	36592115	36592219	36592915	36593053	4.83234e-06	-0.179	4hpi
CBWD5	9	70465707	70465794	70463030	70463075	70467483	70467530	4.83234e-06	-0.341	4hpi
CREM	10	35426709	35426807	35416083	35416121	35495822	35495880	4.92002e-06	0.208	4hpi
TRIM6	11	5624837	5624965	5617975	5618144	5625763	5626027	5.00163e-06	-0.194	4hpi
UBE3A	15	25652213	25652409	25650607	25650649	25654234	25654354	5.09411e-06	-0.114	4hpi
SCMH1	1	41625396	41625605	41617285	41617356	41626546	41626570	5.22215e-06	-0.294	4hpi
APOL3	22	36545093	36545419	36541591	36541647	36556716	36556803	5.30374e-06	0.45	4hpi
FAM66C	12	8346115	8346251	8341067	8341241	8346798	8347077	5.30374e-06	0.458	4hpi
RAP1B	12	69018450	69018653	69004687	69004823	69042478	69042561	5.30374e-06	0.103	4hpi
CAMKK2	12	121686408	121686537	121682942	121683043	121687589	121687677	5.50273e-06	-0.167	4hpi
PRMT2	21	48081711	48081848	48069486	48069651	48083294	48083466	5.77553e-06	-0.183	4hpi
KLHL2	4	166242463	166242527	166238977	166239121	166243183	166243690	5.94623e-06	0.127	4hpi
WDFY3	4	85729486	85729570	85724442	85724620	85731039	85731497	6.05077e-06	0.134	4hpi
CSNK1G3	5	122941032	122941056	122940417	122940524	122950035	122950547	6.13962e-06	-0.324	4hpi
USP39	2	85872936	85873022	85872070	85872206	85875883	85876234	6.22432e-06	-0.443	4hpi
MAPKAPK5	12	112308074	112308164	112306556	112306665	112308888	112308984	6.49906e-06	-0.102	4hpi
SDR39U1	14	24911314	24911466	24909988	24910132	24911551	24911581	6.50885e-06	-0.297	4hpi
POLM	7	44113996	44114121	44113381	44113624	44118338	44118410	6.72039e-06	-0.64	4hpi
CHID1	11	893426	893519	884067	884169	899339	899401	6.72039e-06	-0.144	4hpi
CLDND1	3	98240496	98240540	98239976	98240286	98241692	98241799	6.90178e-06	0.163	4hpi
TEAD2	19	49858568	49858676	49858404	49858463	49860508	49860571	6.94272e-06	-0.104	4hpi
CLHC1	2	55455167	55455340	55449370	55449629	55459371	55459490	6.98298e-06	0.428	4hpi
SIM1	6	100895143	100895291	100868665	100868834	100896354	100896554	7.65155e-06	-0.167	4hpi
MRPL9	1	151735430	151735622	151734851	151734976	151735802	151735810	8.44581e-06	-0.246	4hpi
PTPRS	19	5262974	5262983	5260815	5260833	5265018	5265207	8.63198e-06	-0.305	4hpi
TTC7B	14	91069596	91069647	91059829	91059970	91077085	91077183	8.64891e-06	-0.353	4hpi
COL6A3	2	238303229	238303847	238296224	238296827	238305369	238305490	9.50016e-06	-0.121	4hpi
RAP1B	12	69018454	69018653	69004704	69004823	69042478	69042561	9.5177e-06	0.102	4hpi
ZNF670	1	247130996	247131094	247108848	247109129	247151422	247151557	9.76024e-06	-0.258	4hpi
MMS22L	6	97681736	97681856	97678144	97679528	97694503	97694566	9.76024e-06	-0.128	4hpi
MBNL1	3	152174055	152174150	152165408	152165562	152177059	152177134	9.77399e-06	0.184	4hpi
DECR1	8	91027768	91027894	91013715	91013789	91031136	91031194	1.03734e-05	0.187	4hpi
COA1	7	43690210	43690311	43688198	43688251	43696814	43696868	1.04185e-05	-0.168	4hpi
HM13	20	30136479	30136596	30135184	30135409	30136831	30136917	1.10814e-05	-0.171	4hpi
MRRF	9	125048317	125048445	125047447	125047566	125054027	125054077	1.1096e-05	-0.13	4hpi
PCED1A	20	2816684	2816960	2815959	2816355	2819241	2819392	1.18234e-05	0.102	4hpi
RIMKLB	12	8852380	8853210	8850517	8850893	8866406	8866637	1.2086e-05	0.115	4hpi
FNIP2	4	159754952	159755042	159754679	159754780	159756556	159756628	1.20934e-05	-0.343	4hpi
FAIM	3	138329445	138329879	138327450	138327779	138347948	138347998	1.20934e-05	0.344	4hpi
ZNF559	19	9449868	9449995	9435370	9435456	9451777	9451860	1.21881e-05	0.226	4hpi
SMEK2	2	55805382	55805478	55804450	55804492	55806814	55806917	1.25149e-05	0.186	4hpi
RPS24	10	79799961	79799983	79796951	79797062	79800372	79800428	1.29553e-05	-0.23	4hpi
ERBB2IP	5	65367996	65368119	65364704	65364848	65370851	65371058	1.44059e-05	-0.186	4hpi
STRADA	17	61784606	61784778	61783994	61784099	61787850	61787974	1.56122e-05	-0.112	4hpi
PCMTD1	8	52752006	52752198	52746077	52746249	52758220	52758323	1.6454e-05	0.115	4hpi
TRPT1	11	63991571	63991634	63991304	63991439	63991756	63991963	1.64803e-05	-0.213	4hpi
BPTF	17	65871671	65871860	65870932	65871136	65882243	65882432	1.66966e-05	-0.215	4hpi
NAT1	8	18069899	18070283	18067638	18067689	18076919	18076998	1.72829e-05	0.158	4hpi
RGS10	10	121274894	121274967	121259591	121259771	121285543	121285606	1.74989e-05	0.208	4hpi
SAMD9L	7	92775221	92775353	92774697	92774845	92777506	92777658	1.78903e-05	-0.278	4hpi
MRPL9	1	151735425	151735622	151734851	151734976	151735802	151735972	1.83211e-05	-0.269	4hpi
ZFY	Y	2844710	2844863	2843551	2843695	2845980	2846121	1.83888e-05	-0.104	4hpi
TRIQK	8	93972728	93972947	93965642	93966792	93978035	93978216	1.8738e-05	-0.386	4hpi
SDCCAG8	1	243456700	243456796	243456392	243456521	243468014	243468079	1.91057e-05	0.192	4hpi
TEAD2	19	49858559	49858676	49858404	49858463	49860508	49860571	1.91057e-05	-0.139	4hpi
RAPGEF1	9	134525515	134525629	134518625	134518804	134526196	134526336	1.91057e-05	-0.161	4hpi
ACOX3	4	8376704	8376879	8372634	8372721	8383218	8383334	1.91906e-05	-0.198	4hpi
KIAA1456	8	12863710	12863865	12848342	12848540	12870192	12870201	1.93692e-05	-0.121	4hpi
USP37	2	219344372	219344438	219341562	219341704	219346792	219346957	1.94428e-05	-0.171	4hpi
HDAC7	12	48189688	48189799	48189369	48189550	48189989	48190081	1.98094e-05	-0.326	4hpi
NR1H3	11	47283097	47283277	47282791	47283000	47283469	47283569	1.98619e-05	-0.194	4hpi
PER3	1	7847257	7847306	7846780	7846896	7848104	7848398	1.98619e-05	0.155	4hpi
PPP1R12C	19	55614776	55614936	55607629	55607703	55628590	55628781	1.98619e-05	-0.372	4hpi
SLC50A1	1	155109303	155109427	155108774	155108852	155110454	155110574	2.04855e-05	-0.215	4hpi
TEAD1	11	12696955	12697108	12695968	12696381	12785725	12785981	2.08555e-05	0.228	4hpi
SBF2-AS1	11	9801922	9802122	9779842	9780050	9829394	9829585	2.08657e-05	-0.139	4hpi
AASDH	4	57211292	57211456	57209727	57209850	57215428	57216224	2.14243e-05	-0.222	4hpi
CCSER2	10	86259630	86259715	86237330	86237420	86273204	86278273	2.20056e-05	-0.2	4hpi
GPR56	16	57675502	57675620	57662466	57662740	57684164	57684263	2.25327e-05	-0.219	4hpi
GOLGA2	9	131035063	131035144	131030698	131030803	131036128	131036132	2.28146e-05	-0.112	4hpi
MRPL43	10	102743704	102743831	102743511	102743574	102746846	102747027	2.36891e-05	-0.238	4hpi
DNALI1	1	38027157	38027336	38023203	38023349	38027681	38027846	2.36891e-05	-0.115	4hpi
CCNL2	1	1328058	1328183	1326145	1326245	1328775	1328840	2.38002e-05	-0.255	4hpi
SAMD9L	7	92776195	92776459	92774697	92774845	92777506	92777658	2.40201e-05	-0.191	4hpi
SSX2IP	1	85136859	85136991	85136328	85136498	85156053	85156240	2.43674e-05	0.174	4hpi
LAMB3	1	209796326	209796524	209795880	209796025	209796849	209797070	2.45719e-05	-0.136	4hpi
UBA52	19	18685866	18685961	18684471	18684558	18687812	18688100	2.55554e-05	-0.528	4hpi
HPS1	10	100190887	100191048	100190327	100190427	100193696	100193848	2.60077e-05	-0.124	4hpi
CNOT1	16	58657185	58657313	58633277	58633415	58658556	58658698	2.67505e-05	0.42	4hpi
TBC1D5	3	17664139	17664257	17560393	17560487	17665340	17665405	2.68678e-05	0.387	4hpi
THEM4	1	151862458	151862690	151861689	151861849	151867483	151867670	2.72581e-05	-0.276	4hpi
CD44	11	35226058	35226187	35211381	35211612	35229651	35229753	2.77362e-05	-0.263	4hpi
CLIP1	12	122884678	122884790	122864914	122865105	122907067	122907159	2.82672e-05	0.142	4hpi
CGREF1	2	27333540	27333836	27327154	27327245	27341713	27341898	2.82874e-05	0.335	4hpi
MIOS	7	7607656	7607754	7607237	7607319	7612066	7613400	2.84018e-05	-0.112	4hpi
CCDC85C	14	99983424	99983520	99982524	99982623	99988469	99988577	2.84018e-05	-0.127	4hpi
FAM20A	17	66536687	66536864	66536025	66536107	66536989	66538132	2.84018e-05	-0.145	4hpi
RICTOR	5	38978684	38978750	38975638	38975706	38981968	38982138	2.9892e-05	-0.106	4hpi
RCC1	1	28843236	28843365	28835341	28835417	28856369	28856451	3.24148e-05	0.157	4hpi
AFMID	17	76201173	76201271	76200908	76200981	76201520	76201599	3.31822e-05	-0.641	4hpi
MEG3	14	101302381	101302412	101301862	101302216	101302503	101302637	3.33155e-05	0.151	4hpi
ANAPC11	17	79851427	79851490	79849607	79849709	79852342	79852462	3.35648e-05	0.215	4hpi
MYO1B	2	192265474	192265561	192265107	192265194	192267357	192267444	3.43717e-05	0.118	4hpi
CNOT7	8	17103365	17103440	17102544	17102756	17104031	17104118	3.44657e-05	0.408	4hpi
TMEM70	8	74891313	74891406	74890990	74891096	74893389	74893821	3.44657e-05	-0.13	4hpi
PTPN13	4	87674161	87674218	87672179	87672277	87679412	87679502	3.46007e-05	0.169	4hpi
PLEKHA1	10	124187791	124187832	124186457	124186547	124189139	124191861	3.49087e-05	-0.249	4hpi
DIS3	13	73354983	73355141	73352324	73352518	73355426	73355494	3.52308e-05	0.153	4hpi
ISYNA1	19	18547782	18547915	18547139	18547289	18548408	18548570	3.56751e-05	-0.541	4hpi
PRKAR1A	17	66511127	66511260	66508590	66508689	66511534	66511717	3.60086e-05	0.235	4hpi
RFX8	2	102068846	102068908	102045417	102045481	102083238	102083362	3.68728e-05	-0.216	4hpi
CTC-228N24.3	5	127417664	127417886	127412638	127412785	127418426	127418652	3.92119e-05	-0.299	4hpi
BTF3L4	1	52549011	52549213	52530496	52530610	52551783	52552282	3.92123e-05	-0.105	4hpi
SORBS1	10	97174250	97174619	97170389	97170534	97181717	97181830	3.99471e-05	-0.308	4hpi
APOL3	22	36545093	36545190	36541624	36541647	36556716	36556802	3.99858e-05	0.297	4hpi
CIDEB	14	24779612	24779754	24777684	24778036	24779854	24780601	3.99858e-05	-0.483	4hpi
GALK2	15	49574183	49574282	49531417	49531564	49575762	49575776	4.07229e-05	-0.104	4hpi
UBQLN1	9	86297865	86297981	86293355	86293514	86322414	86322849	4.21553e-05	-0.303	4hpi
SORBS1	10	97174250	97174412	97170389	97170534	97181717	97181830	4.38281e-05	-0.266	4hpi
PPFIA1	11	70197099	70197129	70196028	70196145	70200406	70200558	4.38797e-05	0.128	4hpi
PTPRS	19	5218797	5218809	5218430	5218543	5219320	5219478	4.39496e-05	-0.226	4hpi
HSCB	22	29139869	29139966	29138138	29138319	29147228	29147276	4.41047e-05	0.2	4hpi
NEDD4	15	56284123	56284203	56279406	56280199	56285708	56285800	4.41047e-05	-0.216	4hpi
MFF	2	228211941	228212100	228205007	228205096	228217229	228217289	4.42846e-05	-0.116	4hpi
TEAD1	11	12900435	12900447	12886384	12886447	12902551	12902598	4.55967e-05	-0.175	4hpi
CLDND1	3	98240496	98240547	98239976	98240286	98241692	98241910	4.6869e-05	0.17	4hpi
ZDHHC17	12	77214837	77214947	77209636	77209799	77216185	77216311	4.73464e-05	-0.106	4hpi
PLEKHN1	1	908565	908706	908240	908390	908879	909020	4.77207e-05	-0.373	4hpi
PCNXL2	1	233397790	233397911	233397030	233397067	233398703	233398909	4.77771e-05	-0.219	4hpi
PRKAR1A	17	66511127	66511260	66507920	66508283	66511534	66511717	4.84831e-05	0.204	4hpi
FLI1	11	128677074	128677134	128651852	128651918	128679051	128679099	4.97079e-05	-0.127	4hpi
ATP11A	13	113534859	113534963	113530122	113530255	113536189	113536502	5.19636e-05	0.231	4hpi
XRRA1	11	74574025	74574066	74563033	74563127	74617283	74617501	5.25387e-05	0.294	4hpi
MRPL30	2	99772763	99772889	99771460	99771514	99802639	99802717	5.50319e-05	-0.314	4hpi
CAMK2G	10	75585036	75585105	75581439	75581488	75597225	75597269	5.52601e-05	-0.108	4hpi
TOM1L1	17	52984139	52984147	52982849	52982928	52990026	52990176	5.53584e-05	-0.253	4hpi
ARNTL2	12	27523061	27523163	27521249	27521345	27529278	27529320	5.53584e-05	-0.2	4hpi
FER	5	108103793	108103939	108083522	108083701	108133824	108134090	5.64403e-05	-0.116	4hpi
PLA2G6	22	38521645	38521698	38519101	38519265	38522377	38522762	5.65911e-05	-0.287	4hpi
ZNF638	2	71615752	71615853	71607642	71607695	71620523	71620775	5.69062e-05	-0.136	4hpi
SHARPIN	8	145153983	145154108	145153535	145153897	145154179	145154333	5.76531e-05	-0.12	4hpi
SNX16	8	82741664	82741751	82736026	82736175	82751846	82751986	6.0571e-05	-0.111	4hpi
SLC22A15	1	116569513	116569643	116563341	116563506	116574023	116574511	6.07002e-05	-0.284	4hpi
CDHR3	7	105662643	105662894	105660818	105660990	105664826	105665008	6.0727e-05	0.548	4hpi
TTYH3	7	2697919	2698093	2696031	2696168	2701301	2704434	6.08069e-05	-0.175	4hpi
OSER1	20	42836193	42836233	42835520	42835638	42838651	42838716	6.26756e-05	0.443	4hpi
KCTD17	22	37456862	37456962	37455352	37455478	37457578	37457604	6.40683e-05	-0.138	4hpi
RNF38	9	36390463	36390613	36375930	36376124	36400093	36400213	6.40683e-05	-0.147	4hpi
SYCP2	20	58452439	58452610	58450325	58450524	58453062	58453100	6.4931e-05	-0.218	4hpi
FANCA	16	89862313	89862426	89858878	89858955	89865573	89865640	6.65446e-05	-0.102	4hpi
AP1G2	14	24035024	24035101	24034814	24034910	24035272	24035369	6.77586e-05	0.129	4hpi
FIGN	2	164591412	164591582	164459120	164468316	164592347	164592522	6.92575e-05	-0.234	4hpi
IP6K3	6	33706909	33707038	33703054	33703432	33714534	33714762	6.92575e-05	-0.296	4hpi
ANXA2	15	60688349	60688626	60685295	60685639	60690141	60690185	7.00246e-05	0.242	4hpi
UBE2I	16	1362347	1362604	1359635	1359774	1364020	1364097	7.02096e-05	0.115	4hpi
OPA1	3	193343880	193343991	193336657	193336725	193349400	193349454	7.02096e-05	0.132	4hpi
PLAG1	8	57091967	57092072	57083649	57083748	57123679	57123838	7.10773e-05	-0.508	4hpi
PQLC1	18	77679183	77679400	77664140	77664183	77703328	77703462	7.15115e-05	-0.154	4hpi
MED16	19	876973	877180	875243	875454	879936	880148	7.56132e-05	-0.106	4hpi
CDC42BPB	14	103420534	103420612	103418834	103418940	103420938	103421025	7.62449e-05	-0.233	4hpi
SLC39A13	11	47434950	47435058	47433896	47434018	47435147	47435248	7.64274e-05	-0.168	4hpi
NAPB	20	23377708	23377825	23375558	23375636	23383629	23383709	7.65428e-05	-0.238	4hpi
LY6E	8	144101678	144101794	144099945	144100003	144102304	144102408	7.69116e-05	0.121	4hpi
NACA	12	57113509	57115243	57113320	57113380	57118235	57118307	7.77328e-05	0.454	4hpi
NAV3	12	78570218	78570239	78569085	78569207	78570920	78571093	7.78136e-05	-0.209	4hpi
CTC-297N7.5	17	10669995	10670173	10657545	10657679	10671181	10671347	7.91805e-05	0.377	4hpi
ECHDC2	1	53378425	53378521	53377394	53377693	53379566	53379767	8.02435e-05	-0.219	4hpi
ITPRIPL1	2	96991484	96991587	96991145	96991303	96992379	96994064	8.08854e-05	-0.321	4hpi
TERF1	8	73942570	73942630	73939174	73939287	73944276	73944368	8.3483e-05	-0.22	4hpi
ANKRD36	2	97845597	97845670	97845474	97845503	97847334	97847363	8.41632e-05	-0.221	4hpi
RP11-349A22.5	14	58752308	58752474	58740696	58740728	58758352	58758425	8.44385e-05	0.343	4hpi
IRF3	19	50167699	50167930	50166599	50166771	50168887	50168962	8.95288e-05	-0.337	4hpi
SNHG8	4	119200261	119200292	119199909	119199947	119200543	119200586	9.0816e-05	-0.231	4hpi
ATRIP	3	48501185	48501315	48500757	48500853	48501508	48502198	9.2616e-05	-0.104	4hpi
ZNF772	19	57987027	57987154	57984412	57985789	57988001	57988040	9.37937e-05	-0.308	4hpi
ZNF177	19	9449169	9449258	9435370	9435456	9475537	9475624	9.42594e-05	0.451	4hpi
TMEM218	11	124972027	124972213	124971151	124971199	124972532	124972705	9.54791e-05	-0.125	4hpi
DEF8	16	90015824	90016046	90015182	90015222	90020650	90020784	9.87915e-05	-0.12	4hpi
FAM96A	15	64373300	64373350	64367690	64367736	64380885	64381050	9.87915e-05	-0.116	4hpi
TMEM218	11	124972027	124972247	124971096	124971199	124972532	124972705	9.92161e-05	-0.15	4hpi
CTD-2319I12.4	17	58206316	58206451	58203895	58204226	58209796	58209873	0.000103312	-0.532	4hpi
NSUN2	5	6621715	6621857	6620228	6620411	6623326	6623398	0.000103395	-0.442	4hpi
FAM208B	10	5759621	5759713	5754785	5754881	5762506	5762574	0.000106405	-0.272	4hpi
SIRT6	19	4180778	4180906	4179100	4179283	4182470	4182497	0.000107413	0.108	4hpi
ZC3H11A	1	203765420	203765624	203764833	203764922	203770702	203770756	0.000109848	0.172	4hpi
SNRPA1	15	101826418	101826498	101825930	101826006	101827112	101827215	0.000110823	0.117	4hpi
RPP14	3	58296035	58296133	58291988	58292378	58296233	58296318	0.000111479	0.202	4hpi
GARNL3	9	130111202	130111314	130107681	130107756	130116124	130116223	0.000115849	-0.466	4hpi
ELAVL1	19	8038442	8038509	8028513	8028691	8038608	8038762	0.000118709	0.376	4hpi
HPS1	10	100189547	100189646	100189329	100189399	100190327	100190427	0.000120273	-0.161	4hpi
AARS2	6	44274985	44275131	44274659	44274768	44278730	44278898	0.000121591	-0.141	4hpi
APCDD1L	20	57088872	57089043	57045664	57045803	57089714	57089953	0.000121591	0.642	4hpi
MYLK	3	123595405	123595464	123550394	123550517	123603052	123603155	0.000123568	0.136	4hpi
PVT1	8	128808139	128808254	128806805	128806980	128867400	128867565	0.000127613	0.471	4hpi
ANKS3	16	4776979	4777178	4774750	4774832	4784156	4784250	0.000132216	-0.14	4hpi
NSL1	1	212939530	212939615	212910984	212912028	212955713	212955768	0.000137616	-0.24	4hpi
CCDC176	14	74515048	74515156	74514632	74514777	74516404	74516898	0.000138412	0.162	4hpi
RP11-173B14.5	13	76196395	76196439	76192905	76193042	76209964	76210130	0.000140122	0.133	4hpi
LINC00910	17	41465303	41465425	41458655	41459028	41465656	41465702	0.000140709	0.493	4hpi
MIF4GD	17	73263826	73263982	73263618	73263711	73264163	73264273	0.000140709	-0.128	4hpi
OAZ3	1	151740533	151740709	151739700	151739775	151742647	151742733	0.000146087	-0.244	4hpi
ENDOV	17	78391610	78391745	78389268	78389621	78397319	78397411	0.000149662	0.452	4hpi
RALY	20	32661624	32661672	32661368	32661441	32663679	32663845	0.000153476	0.143	4hpi
FXR1	3	180632439	180632783	180630269	180630524	180652925	180653019	0.000153476	-0.285	4hpi
NLRX1	11	119043064	119043134	119042064	119042182	119043609	119043698	0.000158323	0.144	4hpi
TSPAN17	5	176078616	176078667	176074497	176074703	176079743	176082021	0.000164581	-0.26	4hpi
ZNF559-ZNF177	19	9449868	9449995	9435370	9435456	9475537	9475585	0.000165606	0.486	4hpi
INCA1	17	4899100	4899225	4897688	4897770	4900790	4900905	0.00016983	0.513	4hpi
CABIN1	22	24558033	24558183	24556297	24556374	24560367	24560457	0.000174865	-0.237	4hpi
MTMR2	11	95647405	95647476	95621319	95621425	95656855	95657032	0.000174865	0.133	4hpi
ARFGAP1	20	61905351	61905562	61904146	61904272	61906928	61906992	0.000177018	0.134	4hpi
KCNG1	20	49630265	49630381	49626333	49626901	49639406	49639631	0.000178229	0.53	4hpi
KIF21A	12	39724043	39724064	39720065	39720126	39724547	39724713	0.000180103	-0.333	4hpi
RFX8	2	102067055	102067142	102045417	102045481	102083238	102083362	0.000184413	-0.285	4hpi
NADSYN1	11	71191264	71191320	71189440	71189515	71191800	71191925	0.000186268	-0.103	4hpi
NAALADL1	11	64813916	64813998	64813660	64813834	64814946	64815037	0.000186911	-0.208	4hpi
MTMR9LP	1	32700003	32700224	32697642	32697785	32700304	32700415	0.000194348	0.135	4hpi
MICAL3	22	18295272	18295323	18293468	18293579	18299455	18299550	0.000194801	-0.194	4hpi
NEDD4L	18	55895061	55895139	55833019	55833093	55912658	55912740	0.000194817	0.168	4hpi
RAPGEF6	5	130785715	130785739	130782175	130782396	130788746	130788870	0.000196895	-0.238	4hpi
UPF3A	13	115064314	115064475	115057108	115057267	115067205	115067267	0.00020873	-0.153	4hpi
RP11-977G19.11	12	56706190	56706283	56693925	56693971	56708312	56708572	0.000211309	-0.12	4hpi
TMEM5	12	64176320	64176484	64174798	64174954	64178749	64178852	0.000215896	-0.138	4hpi
AP2M1	3	183898432	183898438	183897956	183898039	183898636	183898772	0.000215896	-0.106	4hpi
UBXN11	1	26627416	26627544	26624452	26624553	26628184	26628213	0.000215896	0.212	4hpi
DAP3	1	155691307	155691409	155679563	155679615	155701146	155701206	0.000225624	-0.101	4hpi
KIAA0895L	16	67215460	67215600	67213943	67214569	67217164	67217855	0.000241351	-0.296	4hpi
DYNLL1	12	120933086	120933240	120925919	120925980	120934218	120934350	0.00024222	-0.368	4hpi
BOC	3	112991915	112992188	112991256	112991550	112993221	112993529	0.000248544	-0.299	4hpi
CLSTN1	1	9816538	9816568	9815171	9815367	9833329	9833452	0.000253068	-0.201	4hpi
NLRC5	16	57080463	57080553	57079359	57079404	57081456	57081540	0.000261121	-0.107	4hpi
RP4-717I23.3	1	93780705	93780826	93730228	93730329	93790191	93790248	0.000261731	0.477	4hpi
FAXC	6	99781226	99781423	99739579	99739696	99790773	99790909	0.000262626	-0.116	4hpi
SOGA2	18	8809445	8809559	8806890	8807058	8812976	8813231	0.000264328	0.175	4hpi
TCF3	19	1612205	1612432	1609292	1611848	1615283	1615514	0.000265807	-0.203	4hpi
ZNF625	19	12256072	12257039	12253455	12253551	12258209	12258270	0.000269938	-0.184	4hpi
CRTC1	19	18854917	18854965	18853719	18853836	18856632	18856770	0.00027207	-0.14	4hpi
DPY19L4	8	95746857	95746982	95738558	95738669	95750596	95750687	0.000273818	-0.154	4hpi
FAM114A2	5	153417852	153417994	153414435	153414506	153418416	153418481	0.000284929	0.317	4hpi
C16orf13	16	685517	685774	685280	685340	686093	686358	0.000285671	-0.322	4hpi
PPP6R2	22	50827414	50827540	50810500	50810579	50830295	50830444	0.000294862	-0.217	4hpi
RPL32P3	3	129115059	129115263	129112477	129112638	129115882	129115983	0.000298109	-0.313	4hpi
EPN2	17	19183170	19183293	19152683	19152839	19185267	19185390	0.000306703	-0.441	4hpi
DDX11	12	31237943	31238060	31237516	31237603	31240871	31240917	0.000307946	-0.105	4hpi
NAB2	12	57487189	57487381	57486845	57486978	57488394	57489259	0.000310292	-0.179	4hpi
NFASC	1	204960419	204960434	204957760	204957934	204970297	204970414	0.000312149	-0.156	4hpi
ACIN1	14	23559190	23559310	23550956	23551045	23559730	23559842	0.000315012	-0.137	4hpi
UBE2F-SCLY	2	238896604	238896634	238881733	238881867	238925207	238925275	0.000318638	-0.12	4hpi
ZNF92	7	64852814	64852941	64838711	64838913	64863253	64865997	0.000318638	-0.164	4hpi
INTS4	11	77622015	77622198	77618762	77618856	77629076	77629310	0.000321735	-0.484	4hpi
TRA2B	3	185649364	185649640	185643251	185643414	185655612	185655817	0.000326122	-0.189	4hpi
SNRPN	15	25219533	25219603	25207260	25207356	25221451	25221563	0.000326903	-0.518	4hpi
AEBP1	7	44149255	44149723	44148886	44148940	44149805	44149824	0.000326903	-0.103	4hpi
MBNL1	3	152173330	152173366	152165408	152165562	152177059	152177134	0.000327008	0.194	4hpi
LRP8	1	53741302	53741425	53736898	53737018	53746258	53746387	0.000327008	-0.158	4hpi
PAOX	10	135203093	135203251	135202459	135202572	135204815	135205128	0.000330606	-0.184	4hpi
ZEB1	10	31661946	31662102	31610063	31610461	31749965	31750166	0.000337353	0.452	4hpi
PCED1A	20	2816684	2816756	2815959	2816355	2819241	2819392	0.000341432	0.143	4hpi
KTN1	14	56130672	56130759	56128239	56128330	56133958	56134048	0.000341633	0.146	4hpi
AFG3L1P	16	90044012	90044210	90039024	90039173	90045217	90045286	0.000348608	-0.111	4hpi
NFKB1	4	103455004	103455042	103450992	103451071	103488143	103488292	0.000360152	-0.108	4hpi
COQ4	9	131087421	131087518	131085294	131085426	131088057	131088160	0.000364322	0.136	4hpi
GORASP1	3	39144963	39145044	39142278	39142593	39148969	39149070	0.000364322	0.262	4hpi
UBXN6	19	4446279	4446410	4446045	4446194	4446496	4446716	0.000386254	-0.163	4hpi
CD44	11	35226058	35226187	35219667	35219793	35229651	35229753	0.000386254	-0.172	4hpi
APCDD1L-AS1	20	57094559	57094681	57090554	57090796	57122867	57122984	0.000387356	-0.165	4hpi
WARS	14	100841619	100841743	100835423	100835595	100842596	100842622	0.000390035	-0.258	4hpi
ARMC10	7	102732923	102733100	102727076	102727211	102737723	102737795	0.000392594	-0.101	4hpi
TMEM175	4	942298	942403	941903	941942	944208	944306	0.000394299	-0.132	4hpi
ZNF714	19	21266783	21266875	21265005	21265154	21280990	21281117	0.000394299	-0.12	4hpi
CYTH1	17	76673076	76673132	76671737	76672251	76676271	76676426	0.000397847	0.122	4hpi
TBX3	12	115117717	115117777	115117309	115117456	115118683	115118951	0.000402751	0.12	4hpi
ISCU	12	108957835	108957931	108956381	108956512	108958054	108958168	0.000408608	0.137	4hpi
TMEM44	3	194336297	194336399	194331644	194331749	194343952	194344039	0.000417463	-0.127	4hpi
EPB41L2	6	131201283	131201346	131190702	131191266	131206235	131206408	0.000417624	0.238	4hpi
FAM66D	8	12002931	12003055	11979495	11979559	12003147	12003209	0.000419859	0.266	4hpi
ATPAF2	17	17924436	17924552	17921323	17922000	17927937	17928018	0.000423827	-0.116	4hpi
SUB1	5	32571196	32571280	32531923	32532022	32588617	32588690	0.000449968	0.363	4hpi
CD44	11	35232792	35232996	35211381	35211519	35236398	35236461	0.000457957	0.189	4hpi
RIC8B	12	107177774	107177822	107168491	107168607	107208473	107209082	0.000457957	-0.11	4hpi
FNBP1	9	132678244	132678259	132671168	132671278	132687238	132687436	0.000474501	-0.433	4hpi
SETD5	3	9471510	9471735	9470506	9470693	9475528	9475634	0.000476465	0.176	4hpi
RAB28	4	13371494	13371589	13369347	13370274	13378168	13378246	0.000478418	0.132	4hpi
AFMID	17	76202026	76202131	76187050	76187141	76202991	76203268	0.000478473	-0.174	4hpi
FRMD8	11	65161043	65161145	65156831	65156999	65161511	65161570	0.000479503	-0.122	4hpi
WARS	14	100841619	100841740	100835423	100835595	100842596	100842648	0.000488105	-0.257	4hpi
NFASC	1	204971723	204971876	204966297	204966534	204978684	204978816	0.00051321	0.271	4hpi
PARP6	15	72543185	72543298	72542360	72542433	72543547	72543596	0.000524515	-0.234	4hpi
BCL2L2	14	23778024	23778141	23777149	23777408	23780181	23780353	0.000525266	-0.279	4hpi
PSMG3-AS1	7	1618922	1619040	1615422	1615524	1622797	1622867	0.000526179	0.342	4hpi
JPX	X	73214674	73214796	73164418	73164497	73218602	73218679	0.000530592	-0.165	4hpi
ZNF92	7	64853718	64853814	64838793	64838913	64863253	64866038	0.000530592	-0.179	4hpi
RRN3P3	16	22437533	22437687	22430089	22431915	22441116	22441269	0.000531907	-0.214	4hpi
CCDC28B	1	32669786	32669980	32669479	32669646	32670198	32670221	0.000541036	-0.144	4hpi
FGGY	1	60106951	60107023	60103899	60104047	60125890	60125965	0.000541616	0.111	4hpi
NGLY1	3	25761504	25761682	25760603	25761126	25770623	25770809	0.000550627	-0.148	4hpi
CDK10	16	89755659	89755732	89753077	89753167	89756960	89757032	0.000551384	0.101	4hpi
ZNF337-AS1	20	25612793	25612924	25604680	25604771	25614684	25614806	0.000557334	-0.438	4hpi
KIAA1199	15	81165878	81165977	81071711	81071955	81166204	81166314	0.000559265	0.175	4hpi
FRAS1	4	79387361	79387589	79385596	79385737	79391131	79391245	0.000566351	-0.181	4hpi
STAG3L4	7	66773563	66773639	66770973	66771070	66773921	66774126	0.000567479	0.13	4hpi
SLC2A9	4	9998404	9998565	9987292	9987417	10020598	10020697	0.000569287	0.192	4hpi
TEX30	13	103419622	103419828	103418459	103418930	103420609	103420661	0.000572908	-0.118	4hpi
ZC3H18	16	88653949	88654021	88653007	88653092	88664585	88664734	0.000616008	0.132	4hpi
ZNF438	10	31212215	31212344	31197861	31197944	31230503	31230580	0.000622195	0.253	4hpi
POP4	19	30101226	30101539	30099563	30099616	30102768	30102846	0.000639608	-0.11	4hpi
GLT8D1	3	52737814	52737944	52734460	52734512	52738739	52738964	0.000650538	0.145	4hpi
EFCAB2	1	245180543	245180628	245165422	245165534	245222687	245222760	0.000659953	-0.107	4hpi
SNCAIP	5	121672482	121672599	121647463	121647533	121726783	121726886	0.00066889	-0.528	4hpi
UBL7	15	74753008	74753119	74751024	74751237	74753377	74753459	0.00066889	0.151	4hpi
TCEAL3	X	102881968	102882082	102865438	102865535	102883333	102883721	0.00068274	-0.279	4hpi
TMEM14C	6	10725193	10725270	10723357	10723474	10728872	10728960	0.000683681	0.569	4hpi
RAPH1	2	204334961	204335036	204326570	204326648	204341798	204341879	0.000687088	-0.199	4hpi
BCLAF1	6	136588166	136588313	136582402	136582615	136589299	136589477	0.000688089	-0.124	4hpi
SMIM7	19	16763415	16763772	16756471	16758072	16770205	16770258	0.000702341	0.114	4hpi
EHBP1	2	63215065	63215173	63206322	63206470	63217850	63217975	0.000715638	0.126	4hpi
LIN7B	19	49619519	49619729	49618516	49618588	49621111	49621275	0.000715638	-0.12	4hpi
TRPV2	17	16338172	16338283	16336887	16337012	16340102	16340315	0.000720116	-0.163	4hpi
MIR4435-1HG	2	112237483	112237638	112234912	112235058	112252461	112252628	0.000720356	-0.161	4hpi
CDK5	7	150752839	150752935	150752618	150752693	150753666	150753723	0.000743794	-0.105	4hpi
POSTN	13	38145505	38145595	38144716	38144806	38151889	38151935	0.000780499	0.115	4hpi
HMGN1	21	40717755	40719218	40717071	40717200	40719304	40719409	0.000783125	-0.218	4hpi
FLAD1	1	154962634	154962733	154956317	154956542	154965188	154965262	0.000792492	0.155	4hpi
NLN	5	65036721	65036827	65018073	65018241	65058786	65058816	0.000792609	-0.411	4hpi
GPR153	1	6313777	6314207	6310499	6310684	6314609	6315074	0.000800407	-0.113	4hpi
KCTD9	8	25303644	25303766	25298092	25298189	25315714	25315903	0.000816157	-0.209	4hpi
RNF181	2	85823979	85824054	85823641	85823772	85824567	85824727	0.000816418	-0.142	4hpi
FAM208B	10	5754356	5754502	5751492	5751626	5754785	5754835	0.000820475	-0.147	4hpi
AGAP3	7	150835229	150835400	150831486	150831655	150837065	150837203	0.000830228	-0.183	4hpi
ANKRD36C	2	96604576	96604649	96601363	96601392	96604734	96604763	0.000830284	0.166	4hpi
SIM1	6	100896021	100896128	100868665	100868834	100896354	100896554	0.000834996	-0.297	4hpi
XRRA1	11	74562132	74562248	74559159	74559507	74617283	74617501	0.000840713	-0.254	4hpi
POU6F1	12	51585378	51585547	51580718	51584375	51586112	51586254	0.000841267	-0.133	4hpi
BANP	16	88008653	88008813	87985086	87985121	88014641	88014733	0.000841267	-0.365	4hpi
PRRX1	1	170699417	170699489	170695360	170695542	170705188	170705649	0.00084191	0.142	4hpi
NCOA7	6	126107282	126107359	126102306	126102517	126136436	126136550	0.000843638	0.162	4hpi
GGT5	22	24616459	24616552	24615627	24616084	24620963	24621074	0.000852588	0.326	4hpi
KIAA0922	4	154513626	154513736	154510041	154510159	154514950	154515023	0.000853585	-0.143	4hpi
ASXL1	20	31017703	31017856	31017140	31017234	31019123	31019287	0.000866615	-0.259	4hpi
ZNF410	14	74388768	74388909	74387682	74387808	74390097	74390225	0.00086791	-0.117	4hpi
GSTO2	10	106039127	106039229	106037651	106037874	106057335	106057442	0.00087425	-0.189	4hpi
ENTHD2	17	79211350	79211460	79211186	79211259	79212313	79212673	0.000875908	-0.377	4hpi
TMEM241	18	21001330	21001408	20979529	20979611	21017744	21017903	0.000880079	-0.137	4hpi
RNF170	8	42720558	42720632	42716887	42716998	42725146	42725255	0.000880228	-0.127	4hpi
FBXO38	5	147806775	147807510	147805084	147805264	147812986	147813087	0.000884817	-0.146	4hpi
MEIS2	15	37391655	37391800	37390167	37390400	37393092	37393406	0.000884817	0.12	4hpi
MMP19	12	56234889	56234991	56234450	56234666	56236136	56236222	0.000892341	-0.13	4hpi
TTC7A	2	47185633	47185691	47183977	47184146	47202111	47202242	0.000892341	-0.224	4hpi
ZC3H11A	1	203765420	203765729	203764798	203764922	203770702	203770756	0.000892341	0.152	4hpi
CREM	10	35490378	35490414	35484792	35485070	35495822	35495979	0.000892341	0.377	4hpi
ZNF773	19	58019887	58019932	58016669	58016768	58024389	58029772	0.000898506	0.65	4hpi
EPB41L2	6	131191467	131191521	131191178	131191266	131197813	131197915	0.000902525	0.245	4hpi
ACSF3	16	89180746	89180895	89178499	89178654	89187208	89187321	0.000920977	-0.149	4hpi
ADCY4	14	24792109	24792294	24791271	24791430	24792549	24792660	0.000923854	0.233	4hpi
ZNF618	9	116770623	116770659	116769629	116769719	116770756	116770834	0.000924075	-0.179	4hpi
RELL2	5	141017736	141017976	141017003	141017308	141018361	141018427	0.000930254	-0.192	4hpi
GGA1	22	38021803	38021956	38019558	38019640	38025468	38025533	0.000934341	-0.18	4hpi
WDR31	9	116093263	116093396	116091160	116091235	116094186	116094330	0.000936523	0.412	4hpi
CBWD1	9	146101	146158	134978	135030	152033	152078	0.000943152	-0.309	4hpi
CREM	10	35490378	35490414	35477127	35477316	35495822	35495979	0.000954502	0.237	4hpi
FASTK	7	150773999	150774114	150773712	150773919	150774396	150774488	0.000960319	-0.216	4hpi
NAV2	11	20104137	20104146	20101609	20101755	20104552	20104725	0.000975553	-0.273	4hpi
PLEKHN1	1	908565	908706	908240	908390	909212	909431	0.000975553	-0.407	4hpi
IRF3	19	50167809	50167930	50166599	50166771	50168887	50169045	0.000979843	-0.229	4hpi
PPM1M	3	52280989	52281244	52280710	52280828	52281697	52281810	0.000979976	-0.164	4hpi
TAF1A	1	222753100	222753214	222750786	222750985	222757469	222757639	0.0009886	-0.131	4hpi
NFASC	1	204970297	204970414	204966322	204966534	204978684	204978816	0.000995013	0.341	4hpi
FAM161A	2	62065672	62065840	62063144	62063244	62066555	62067716	0.000999167	0.353	4hpi
LINC00893	X	148619164	148619310	148617705	148617787	148619646	148619704	0.001001	0.313	4hpi
EXOC2	6	689138	689212	637700	637861	693018	693111	0.00100649	0.16	4hpi
TMCO4	1	20072024	20072144	20067269	20067434	20072948	20073092	0.00101565	0.241	4hpi
NDUFB2	7	140400669	140400759	140396791	140396874	140402665	140402810	0.00104418	0.563	4hpi
RPS6KA3	X	20258686	20258787	20252875	20252932	20285156	20285523	0.00104459	0.396	4hpi
SPIDR	8	48641494	48641609	48626050	48626203	48647868	48647936	0.00105531	-0.346	4hpi
SLC36A1	5	150831903	150832052	150827187	150827374	150838348	150838496	0.00106936	0.146	4hpi
ADCK1	14	78325418	78325622	78288777	78288861	78353433	78353592	0.00109989	-0.116	4hpi
CD44	11	35227658	35227790	35219667	35219793	35229651	35229753	0.00110312	-0.113	4hpi
MGEA5	10	103553442	103553501	103552595	103552700	103557736	103557774	0.00110384	0.174	4hpi
IRF7	11	613950	614037	613784	613865	614173	614399	0.00111172	-0.328	4hpi
NR1H3	11	47281341	47281530	47270466	47270550	47282791	47283000	0.00112489	-0.454	4hpi
THAP6	4	76465068	76465169	76446945	76447071	76467618	76467696	0.00113649	-0.323	4hpi
ACTR3B	7	152508781	152508818	152498705	152498816	152511634	152511730	0.00113676	-0.264	4hpi
THOC5	22	29927066	29927099	29925150	29925228	29927819	29927952	0.00115072	-0.138	4hpi
CCDC28B	1	32669833	32669980	32669479	32669646	32670198	32670221	0.00115839	-0.207	4hpi
MRVI1	11	10673571	10673729	10655514	10655618	10715082	10715299	0.00116876	-0.176	4hpi
TM2D1	1	62152463	62152593	62149123	62149218	62160368	62160442	0.00116996	-0.103	4hpi
RABEPK	9	127975648	127975801	127969842	127970000	127990188	127990338	0.00121239	-0.129	4hpi
SLC25A29	14	100764363	100764527	100762031	100762330	100765178	100765222	0.00121961	0.266	4hpi
IL17RE	3	9945715	9945835	9944533	9944748	9948389	9948549	0.00125063	-0.378	4hpi
KCTD9	8	25303595	25303766	25298092	25298189	25315714	25315992	0.0012632	-0.23	4hpi
CDK5RAP1	20	31979947	31980048	31973455	31973576	31989233	31989258	0.00126366	-0.24	4hpi
SHBG	17	7536069	7536277	7535196	7535333	7536521	7536690	0.00128697	-0.495	4hpi
CASC4	15	44695084	44695252	44673003	44673174	44705533	44707956	0.00129974	-0.105	4hpi
MLLT4	6	168314082	168314103	168311963	168312169	168314847	168314993	0.00130133	-0.15	4hpi
AGO4	1	36298037	36298171	36297657	36297786	36299590	36299775	0.00132116	-0.156	4hpi
FAM86EP	4	3948352	3948666	3944493	3945099	3952865	3952946	0.00132116	-0.416	4hpi
COL4A3BP	5	74695134	74695212	74685416	74685512	74696029	74696122	0.00132507	0.112	4hpi
FAM76B	11	95512241	95512299	95511985	95512121	95512770	95512851	0.00132912	-0.214	4hpi
DICER1	14	95606995	95607096	95599651	95599840	95623566	95623607	0.00135859	0.358	4hpi
FAM114A2	5	153417852	153417994	153414303	153414527	153418416	153418481	0.00135951	0.139	4hpi
C16orf93	16	30770332	30770568	30768756	30768975	30770662	30770779	0.00136297	-0.137	4hpi
ECHDC2	1	53363108	53363156	53361903	53362269	53364845	53364896	0.00136798	-0.16	4hpi
WDR27	6	170038634	170038756	170034523	170034621	170058371	170058454	0.00136798	-0.483	4hpi
ABHD2	15	89647412	89647501	89647133	89647275	89656955	89657055	0.00137109	-0.336	4hpi
RNF216P1	7	5035105	5035213	5028693	5028808	5036240	5037800	0.00138193	-0.208	4hpi
MFF	2	228217229	228217289	228205007	228205096	228220392	228220477	0.00139637	-0.13	4hpi
FAM211B	22	24988183	24988390	24985788	24985917	24988829	24989031	0.0014048	0.172	4hpi
URI1	19	30462099	30462134	30433157	30433571	30496267	30496359	0.00140515	-0.569	4hpi
ACAN	15	89417072	89417255	89416111	89416256	89417635	89417803	0.00141709	-0.178	4hpi
PLAGL1	6	144287294	144287349	144285923	144285955	144290043	144290115	0.00142398	-0.155	4hpi
ST5	11	8853102	8853235	8832793	8832882	8860856	8860897	0.00145071	-0.244	4hpi
PTGS1	9	125133891	125134113	125133464	125133551	125140177	125140294	0.00148031	0.121	4hpi
TAF1D	11	93466515	93466671	93463842	93463878	93467790	93467826	0.00148031	0.208	4hpi
RAD52	12	1045972	1046048	1042140	1042242	1058767	1058839	0.00149857	-0.13	4hpi
TTC31	2	74717151	74717254	74710448	74710537	74717370	74717600	0.00150085	0.128	4hpi
ARPC1B	7	98974960	98975078	98972352	98972404	98983324	98983401	0.00150085	0.148	4hpi
TUSC3	8	15600954	15601121	15531271	15531345	15621711	15621927	0.00150992	-0.181	4hpi
POLR2J2	7	102281058	102281220	102279569	102279646	102306523	102306610	0.0015113	-0.404	4hpi
PTGES3L-AARSD1	17	41123623	41123713	41122305	41122359	41131186	41131285	0.00151734	-0.116	4hpi
DRAM2	1	111665237	111665265	111663137	111663315	111668848	111668916	0.00154763	0.104	4hpi
C2CD3	11	73872443	73872601	73850862	73850873	73879388	73879658	0.00155087	-0.119	4hpi
ATP5S	14	50790662	50790834	50789228	50789437	50792326	50792395	0.00159136	-0.113	4hpi
IQGAP3	1	156524026	156524184	156521765	156521887	156526324	156526485	0.00161436	-0.161	4hpi
EDEM2	20	33823883	33823994	33805614	33805864	33859807	33859948	0.00161479	0.329	4hpi
PPM1A	14	60717097	60717199	60716158	60716395	60749401	60750255	0.00162332	0.225	4hpi
ARHGEF7	13	111862218	111862349	111857635	111857720	111870025	111870227	0.00164092	-0.126	4hpi
ZNF266	19	9544343	9544462	9530740	9530894	9544750	9544911	0.00164092	0.146	4hpi
SNX15	11	64806043	64806301	64802991	64803135	64807157	64808044	0.00165432	-0.12	4hpi
STAU1	20	47774973	47775034	47770469	47770608	47775475	47775683	0.00166402	-0.188	4hpi
USP13	3	179408028	179408089	179370837	179371181	179424721	179424864	0.00169443	0.36	4hpi
NDUFV3	21	44323291	44324386	44317036	44317157	44328973	44329215	0.0016966	-0.128	4hpi
TMEM241	18	20950179	20950225	20948678	20948714	20951385	20951434	0.0017394	-0.148	4hpi
BTRC	10	103190101	103190209	103113825	103113985	103239124	103239214	0.00176613	0.183	4hpi
SEC31A	4	83782783	83782861	83778841	83778917	83784470	83784545	0.00178903	-0.17	4hpi
ACTN1	14	69345705	69345786	69345174	69345240	69346678	69346825	0.00180104	0.181	4hpi
RP11-252A24.2	16	74378676	74378869	74376027	74376152	74382764	74382913	0.0018014	-0.164	4hpi
IRAK1BP1	6	79607780	79608015	79607545	79607676	79612708	79612818	0.0018014	-0.158	4hpi
RP11-253M7.1	15	69693311	69693366	69689242	69690087	69706490	69707368	0.00183744	-0.114	4hpi
CCNL2	1	1328169	1328183	1326145	1326245	1328775	1328840	0.00184511	-0.296	4hpi
CAMKK2	12	121682375	121682418	121675499	121678672	121682942	121683043	0.00185652	-0.241	4hpi
ST7	7	116738666	116738869	116660271	116660683	116739815	116739898	0.00185903	-0.241	4hpi
IFT88	13	21264843	21264954	21245111	21245178	21265192	21265356	0.00186163	-0.103	4hpi
CS	12	56692392	56692475	56680050	56680429	56693611	56693807	0.00187387	-0.152	4hpi
PCGF3	4	726188	726287	724758	724899	727460	727578	0.00187387	0.131	4hpi
PYCR1	17	79892528	79892621	79892201	79892365	79892801	79893023	0.00187636	-0.113	4hpi
ZNF10	12	133720105	133720208	133707422	133707600	133721019	133721111	0.00187636	0.233	4hpi
CDK10	16	89755659	89755714	89753099	89753167	89756960	89757032	0.00188285	0.357	4hpi
BANP	16	88008653	88008809	87985039	87985121	88014641	88014733	0.00188369	-0.31	4hpi
RP11-43F13.1	5	1630523	1630681	1629115	1629745	1632758	1632866	0.00189673	0.282	4hpi
RP4-756H11.3	7	66132384	66132597	66119537	66119613	66133750	66133900	0.00189909	-0.323	4hpi
SYNE1	6	152690106	152690262	152688352	152688517	152690605	152690749	0.00190322	-0.16	4hpi
DCTN1	2	74617709	74617855	74605126	74605372	74618920	74618970	0.00191982	0.489	4hpi
LIPE	19	42910312	42910540	42909536	42909713	42911325	42911620	0.00193502	-0.342	4hpi
BANP	16	88008653	88008791	87985092	87985121	88014641	88014733	0.00194562	-0.173	4hpi
TMBIM6	12	50136220	50136390	50135739	50135898	50146246	50146307	0.0019542	0.125	4hpi
COL16A1	1	32136202	32136247	32134402	32134456	32137215	32137260	0.0019542	-0.254	4hpi
ZNF415	19	53618956	53619064	53618462	53618560	53619565	53619686	0.00195976	-0.235	4hpi
TPD52L1	6	125574862	125574901	125569427	125569529	125583979	125584643	0.00197174	-0.31	4hpi
FBXO38	5	147806775	147807285	147805084	147805264	147812986	147813087	0.00197174	-0.142	4hpi
MBD5	2	149220150	149220253	149216198	149216440	149221307	149221488	0.0019743	-0.127	4hpi
PABPC1L	20	43545396	43545512	43541300	43541494	43547546	43547686	0.00199833	-0.133	4hpi
PTK2	8	141958764	141958822	141900641	141900868	142011223	142011384	0.00200215	0.199	4hpi
SNHG5	6	86387141	86387210	86375569	86375865	86387853	86387906	0.00200887	0.154	4hpi
KIAA0040	1	175146746	175146820	175135697	175135873	175161775	175161911	0.00201206	-0.148	4hpi
GLS	2	191784940	191784974	191777918	191778090	191785749	191785782	0.00203379	-0.396	4hpi
TMBIM6	12	50135739	50135898	50135390	50135551	50146246	50146332	0.00203783	-0.109	4hpi
MGST1	12	16507164	16507204	16500578	16500644	16510538	16510633	0.00206087	-0.305	4hpi
SMC5-AS1	9	72833230	72833401	72831201	72831337	72872830	72873782	0.00206103	-0.206	4hpi
CLK4	5	178046838	178046897	178043882	178045779	178050256	178050417	0.00208824	0.129	4hpi
BAZ2B	2	160310123	160310312	160304826	160304920	160335085	160335232	0.00210736	-0.106	4hpi
SFXN4	10	120920566	120920593	120920426	120920481	120921851	120921926	0.00211908	-0.124	4hpi
GLT8D1	3	52738739	52738968	52734460	52734512	52739462	52740048	0.00212818	-0.172	4hpi
TRPC1	3	142455220	142455375	142443010	142443573	142467099	142467302	0.00215397	-0.306	4hpi
APOPT1	14	104045707	104045828	104040443	104040507	104056517	104056571	0.00215666	-0.173	4hpi
PLAGL1	6	144287294	144287335	144285923	144285955	144290043	144290115	0.00215782	-0.107	4hpi
NAPB	20	23375775	23375822	23375558	23375636	23383629	23383709	0.00216423	-0.287	4hpi
NAE1	16	66860570	66860683	66860425	66860486	66864749	66864879	0.00218228	-0.117	4hpi
ANXA2	15	60688349	60688626	60656627	60656722	60690141	60690185	0.00220698	0.171	4hpi
ACAN	15	89417072	89417290	89416199	89416256	89417635	89418072	0.00220886	-0.252	4hpi
RP11-276H19.1	9	89565781	89565914	89563613	89563908	89596684	89596840	0.00221435	0.167	4hpi
DICER1	14	95600697	95600840	95598947	95599014	95606995	95607096	0.0022552	-0.173	4hpi
MGRN1	16	4736259	4736304	4733843	4733933	4738796	4739040	0.00225548	0.172	4hpi
UBA6-AS1	4	68586139	68586769	68567078	68567202	68594257	68594404	0.00225564	-0.254	4hpi
RAD51D	17	33445519	33445638	33443877	33444056	33446129	33446191	0.00227772	-0.178	4hpi
METTL22	16	8717709	8717975	8715566	8715632	8719352	8719570	0.00232637	0.108	4hpi
GAS6	13	114535606	114535854	114531519	114531684	114537523	114537645	0.00233264	-0.112	4hpi
CARKD	13	111279785	111279894	111267921	111267994	111286891	111286942	0.00233359	-0.104	4hpi
MXRA8	1	1290829	1291132	1290623	1290725	1292060	1292084	0.00233359	-0.113	4hpi
SLC9A5	16	67289295	67289833	67288923	67289087	67290371	67290592	0.00236918	-0.402	4hpi
ZNF250	8	146112224	146112287	146108039	146108221	146114965	146115079	0.00237039	0.109	4hpi
CHTF8	16	69154955	69155073	69152036	69152428	69155338	69155396	0.00238002	-0.125	4hpi
KIAA1191	5	175786464	175786570	175782573	175782752	175786813	175786921	0.00238346	-0.127	4hpi
POLM	7	44113729	44114129	44113381	44113624	44118338	44118410	0.00241585	-0.154	4hpi
WDR31	9	116093263	116093393	116091160	116091235	116094186	116094330	0.00241585	0.404	4hpi
ENDOV	17	78396005	78396045	78389449	78389621	78397319	78397432	0.00243476	0.12	4hpi
TNRC6C	17	76093825	76093942	76089700	76089844	76094423	76094618	0.00243696	-0.271	4hpi
ZNF827	4	146684241	146684274	146678778	146682750	146686139	146686317	0.00246688	-0.222	4hpi
AAK1	2	69723116	69723212	69709842	69709944	69732700	69732805	0.00247316	-0.132	4hpi
GGA1	22	38020975	38021083	38019558	38019640	38025468	38025533	0.00247394	-0.166	4hpi
OSBPL6	2	179204398	179204491	179203717	179203821	179213950	179214116	0.00248092	0.101	4hpi
LRRC37A3	17	62890766	62893772	62888646	62888718	62894479	62894577	0.00249761	-0.281	4hpi
DYNLL1	12	120926380	120926456	120925919	120925980	120934218	120934356	0.00250022	-0.342	4hpi
PCGF3	4	726232	726287	724758	724899	727460	727578	0.00250022	0.101	4hpi
KLHL2	4	166149958	166150065	166141085	166141211	166159929	166160051	0.0025108	-0.161	4hpi
UBE2D3	4	103748748	103748898	103747641	103747793	103749100	103749186	0.0025172	-0.292	4hpi
REPIN1	7	150067848	150067973	150065900	150066030	150068316	150068892	0.0025473	0.142	4hpi
TMEM259	19	1010989	1011094	1010728	1010894	1011365	1011498	0.00255673	-0.481	4hpi
USP33	1	78211105	78211284	78207301	78207433	78225327	78225537	0.00256346	0.313	4hpi
RRN3P1	16	21830622	21830802	21829976	21830082	21831615	21831731	0.00257801	-0.158	4hpi
DNAJC27	2	25176418	25176504	25174262	25174423	25179911	25180034	0.0026005	0.141	4hpi
DHX33	17	5366848	5367009	5365638	5365866	5371890	5372380	0.00260315	-0.15	4hpi
TUSC3	8	15601046	15601121	15531255	15531345	15621711	15622122	0.00264981	-0.121	4hpi
PAX8-AS1	2	114016840	114017161	114012966	114013126	114020854	114021031	0.00269101	-0.126	4hpi
C17orf61-PLSCR3	17	7296462	7296683	7296109	7296271	7296785	7296828	0.00270191	-0.231	4hpi
HERPUD2	7	35712810	35712888	35707043	35707198	35733793	35734237	0.00270191	-0.141	4hpi
SLCO2A1	3	133673809	133674037	133672506	133672605	133692506	133692669	0.00274662	-0.118	4hpi
LZTFL1	3	45879418	45879539	45877081	45877276	45883480	45883608	0.00276522	0.177	4hpi
GUCD1	22	24950916	24951104	24944884	24944969	24951582	24951827	0.00277696	-0.134	4hpi
NPIPA1	16	15027223	15027350	15026922	15027133	15029016	15029133	0.00282954	-0.173	4hpi
RP11-421L21.3	1	101549016	101549130	101542918	101543064	101552407	101552727	0.00283214	-0.129	4hpi
TUSC3	8	15615299	15615364	15605883	15605974	15615538	15615786	0.00287694	-0.125	4hpi
TRAPPC2L	16	88925752	88925851	88925026	88925197	88926300	88926380	0.00287694	-0.314	4hpi
AUTS2	7	70239013	70239085	70236534	70236630	70240342	70240372	0.00288586	-0.141	4hpi
FEZ1	11	125338944	125339052	125330393	125330562	125351429	125351529	0.00291629	-0.408	4hpi
MYL6	12	56554409	56554454	56554026	56554104	56555170	56555359	0.00292081	-0.128	4hpi
NAA16	13	41910785	41910892	41905409	41905505	41932439	41932609	0.00292354	-0.138	4hpi
VRK3	19	50512492	50512546	50510825	50511083	50519280	50519420	0.00294511	-0.235	4hpi
RBMXL1	1	89453934	89454034	89445141	89449749	89458267	89458643	0.00300947	-0.227	4hpi
STAT6	12	57501441	57501526	57501013	57501097	57501945	57502082	0.00300973	-0.178	4hpi
ARIH2	3	48982568	48982614	48960180	48960244	48999044	48999112	0.00302509	-0.137	4hpi
CD44	11	35231511	35231601	35211381	35211612	35232792	35232996	0.00302532	0.113	4hpi
TCERG1	5	145889629	145889723	145888707	145888808	145890003	145890328	0.00303063	-0.107	4hpi
ARPC1B	7	98974980	98975078	98972352	98972404	98983324	98983401	0.00307534	0.156	4hpi
C17orf61-PLSCR3	17	7296919	7297155	7296785	7296828	7297422	7298053	0.00308708	-0.13	4hpi
MRVI1	11	10711811	10711916	10655514	10655618	10715082	10715123	0.0030926	-0.153	4hpi
NQO2	6	3015763	3015877	3012777	3012908	3017117	3017219	0.00313084	-0.142	4hpi
ARIH2	3	48982414	48982614	48960180	48960244	48999044	48999112	0.00313178	-0.264	4hpi
PDLIM2	8	22449063	22449181	22447108	22447254	22451245	22451801	0.00313953	-0.16	4hpi
SLC25A17	22	41188528	41188680	41175012	41175129	41215198	41215354	0.00314171	-0.119	4hpi
EVI5L	19	7921977	7922010	7920900	7920954	7923076	7923217	0.00314327	-0.249	4hpi
PLAG1	8	57080586	57080945	57078801	57080062	57083649	57083748	0.0031533	-0.313	4hpi
TAF1A	1	222753100	222753167	222750786	222750985	222757469	222757639	0.00316834	-0.216	4hpi
SH3D21	1	36785042	36785137	36784860	36784913	36785275	36785398	0.00317473	-0.226	4hpi
TP53I11	11	44962553	44962628	44960716	44960832	44972227	44972396	0.00317473	0.42	4hpi
DHX15	4	24582342	24582565	24578172	24578301	24585806	24585905	0.00319444	0.277	4hpi
RPL22	1	6260548	6260810	6257711	6257816	6268740	6268799	0.00319824	-0.142	4hpi
OSBPL6	2	179188903	179188996	179170756	179171013	179192982	179193105	0.00321321	-0.189	4hpi
SNHG8	4	119200098	119200292	119199912	119199947	119200543	119200586	0.00324717	-0.267	4hpi
SRSF11	1	70697541	70697658	70694104	70694238	70697950	70698058	0.0032778	-0.111	4hpi
WASH3P	15	102513794	102513930	102513422	102513555	102514107	102514142	0.00330773	-0.517	4hpi
HMGN1	21	40717755	40717884	40717071	40717200	40719304	40719404	0.00333569	-0.211	4hpi
ZNHIT1	7	100861599	100861766	100861446	100861498	100865884	100866055	0.00342671	0.431	4hpi
ZNF317	19	9268655	9268751	9267287	9268070	9269501	9269584	0.00344681	-0.213	4hpi
TCEA2	20	62695244	62695302	62694589	62694737	62697828	62697891	0.00344953	0.123	4hpi
PANX2	22	50613860	50613911	50609189	50609385	50615367	50616831	0.0034663	-0.555	4hpi
MLLT10	10	21971153	21971186	21970260	21970305	22002700	22002879	0.00349369	-0.259	4hpi
PLAGL1	6	144287294	144287367	144285923	144285955	144290043	144290115	0.00349369	-0.156	4hpi
ZNF462	9	109693125	109693318	109692805	109692970	109694546	109694830	0.00352199	0.392	4hpi
XIAP	X	122994016	122994143	122993573	122993755	123022468	123022568	0.00352199	-0.311	4hpi
MYO18A	17	27452910	27452985	27449183	27449271	27454869	27455018	0.00353444	0.192	4hpi
KIF9-AS1	3	47210658	47210886	47205986	47206087	47277546	47277649	0.00358927	0.371	4hpi
PARD3	10	34625126	34625171	34620044	34620272	34626202	34626354	0.00363462	0.171	4hpi
RPE	2	210868161	210868192	210867351	210867507	210880696	210880836	0.00364875	0.168	4hpi
RUFY3	4	71660511	71660611	71655211	71655309	71665857	71665922	0.00364875	-0.101	4hpi
RP11-150O12.1	8	37330595	37330728	37278858	37279087	37333359	37333530	0.00365033	-0.182	4hpi
TAF1A	1	222753100	222753232	222750786	222750985	222757469	222757639	0.00365854	-0.162	4hpi
SETMAR	3	4354581	4355445	4344987	4345210	4357895	4359251	0.003682	-0.102	4hpi
ACPL2	3	140953057	140953160	140950702	140950753	140978964	140979096	0.00372256	0.433	4hpi
MUM1	19	1358586	1358692	1358392	1358463	1360134	1360597	0.00373075	0.125	4hpi
SLC17A9	20	61584562	61584624	61584058	61584241	61588116	61588314	0.0037601	0.101	4hpi
POLM	7	44116107	44116228	44113729	44114129	44118338	44118410	0.00383868	0.11	4hpi
PTPN23	3	47446141	47446269	47437632	47437707	47446494	47446571	0.00383868	-0.215	4hpi
GMPR2	14	24703312	24703447	24702424	24702546	24704942	24705026	0.00385012	-0.118	4hpi
LYRM9	17	26207146	26207209	26206076	26206516	26207299	26207392	0.00388952	-0.12	4hpi
DCAF10	9	37857237	37857348	37854776	37854979	37860044	37860438	0.00391879	-0.106	4hpi
TRNT1	3	3190777	3190917	3189589	3189871	3192223	3192563	0.00393586	-0.11	4hpi
EDC3	15	74969281	74969363	74967301	74967483	74979431	74979520	0.00402304	0.232	4hpi
PALM2-AKAP2	9	112918598	112918777	112898406	112900819	112930678	112932189	0.0040546	0.102	4hpi
WARS	14	100841619	100841743	100828044	100828258	100842596	100842622	0.00407434	-0.233	4hpi
EDEM2	20	33725682	33725808	33714053	33714178	33730175	33730281	0.00410244	-0.101	4hpi
JADE2	5	133912457	133912586	133909334	133909452	133914183	133915164	0.00410342	-0.192	4hpi
CAST	5	96062497	96062563	96058342	96058402	96063192	96063234	0.0041168	-0.108	4hpi
EHMT1	9	140646782	140646860	140638515	140638542	140648622	140648743	0.0041537	-0.131	4hpi
GK5	3	141905035	141905109	141904770	141904831	141905293	141905355	0.00418775	-0.179	4hpi
RP4-717I23.3	1	93770944	93771027	93730233	93730329	93790191	93790286	0.00419057	0.235	4hpi
SAP30BP	17	73687473	73687611	73686750	73686852	73689519	73689562	0.00424848	-0.206	4hpi
PIKFYVE	2	209138741	209138777	209138307	209138457	209141435	209141554	0.00427105	-0.303	4hpi
ZCCHC8	12	122967825	122968110	122967181	122967242	122973932	122974010	0.00427105	0.164	4hpi
RP11-421L21.3	1	101545944	101546169	101542918	101543064	101552407	101552821	0.0042966	-0.206	4hpi
TMEM116	12	112403398	112403563	112375987	112376014	112429561	112429693	0.00430368	0.209	4hpi
CDC14B	9	99314077	99314154	99296736	99296824	99324974	99325067	0.00433002	-0.134	4hpi
TNK2	3	195609315	195609398	195605953	195606046	195610027	195610180	0.00435671	0.151	4hpi
STAG2	X	123155216	123155281	123095588	123095706	123156380	123156521	0.00437897	0.149	4hpi
IFI44	1	79116225	79116337	79115516	79115590	79119927	79119964	0.00440807	0.239	4hpi
EPB41L2	6	131193510	131193678	131191467	131191521	131199243	131199354	0.00442813	-0.128	4hpi
ZNF304	19	57864022	57864103	57862693	57863065	57865092	57865219	0.00442813	0.172	4hpi
AMZ1	7	2742355	2742523	2739867	2740389	2748221	2748350	0.00443045	-0.321	4hpi
SPRED3	19	38885282	38885426	38882851	38882928	38886119	38886868	0.00443974	-0.307	4hpi
ERC1	12	1221380	1221464	1219357	1219513	1225031	1225199	0.00447496	-0.15	4hpi
CDC14B	9	99301359	99301422	99296736	99296824	99324974	99325067	0.00448127	-0.144	4hpi
ODF2L	1	86822126	86822285	86820456	86820542	86824469	86824574	0.00450902	-0.156	4hpi
SPIDR	8	48641494	48641664	48626050	48626203	48647868	48648091	0.00451804	-0.257	4hpi
TBL1X	X	9621584	9621729	9608312	9608400	9622254	9622362	0.00452208	-0.21	4hpi
USP21	1	161130155	161130296	161129239	161129468	161130409	161131030	0.0045263	0.373	4hpi
POC1B	12	89890815	89891119	89885851	89885892	89918896	89918981	0.0045263	-0.284	4hpi
KIAA0895L	16	67215508	67215600	67213943	67214569	67217164	67217943	0.00453566	-0.283	4hpi
KLHL8	4	88106402	88106723	88104354	88104541	88116475	88116842	0.00455593	-0.111	4hpi
NT5C2	10	104871501	104871562	104865462	104865558	104934614	104934739	0.00455593	-0.253	4hpi
CCDC159	19	11462581	11462649	11460793	11460875	11462732	11463175	0.00456825	-0.129	4hpi
CNTRL	9	123842583	123842756	123837289	123837345	123850573	123850821	0.00459757	-0.255	4hpi
ZFAND6	15	80365607	80365672	80364931	80364989	80390757	80390920	0.00461336	0.113	4hpi
ASPHD1	16	29917399	29917448	29917108	29917280	29930851	29931185	0.00461824	-0.367	4hpi
APBB2	4	41067592	41067690	41015963	41016415	41102655	41102767	0.00461824	-0.104	4hpi
CTD-2319I12.4	17	58206316	58206451	58203895	58204226	58212116	58212359	0.00462104	-0.463	4hpi
ATP11A	13	113532530	113532617	113530089	113530255	113536189	113540427	0.00464976	0.272	4hpi
SNHG11	20	37076572	37076736	37076108	37076266	37077304	37077373	0.00466289	-0.121	4hpi
JPX	X	73166833	73167209	73164418	73164497	73218602	73218679	0.00467485	-0.128	4hpi
ADARB1	21	46540708	46540874	46494483	46494708	46548316	46548488	0.00469105	0.36	4hpi
GLS	2	191777918	191778090	191774988	191775047	191784940	191784974	0.0047266	-0.111	4hpi
AC156455.1	12	122502044	122502339	122501254	122501437	122502455	122502564	0.00476877	0.264	4hpi
CDK16	X	47081659	47081779	47078089	47078504	47082950	47083158	0.00479566	0.12	4hpi
SERTAD3	19	40948229	40948422	40947712	40947993	40950121	40950182	0.00480215	0.196	4hpi
FBLN7	2	112939315	112939453	112933290	112933416	112940367	112940505	0.00482407	-0.128	4hpi
CARD8	19	48726975	48727125	48724986	48725112	48733694	48733755	0.00482895	0.168	4hpi
CDK11A	1	1654026	1654073	1653034	1653150	1654146	1654270	0.00486252	0.159	4hpi
PHYHD1	9	131700035	131700223	131698861	131698924	131703723	131703850	0.00492948	-0.398	4hpi
CREM	10	35490378	35490414	35437295	35437419	35495822	35495979	0.00498598	0.161	4hpi
ZSCAN31	6	28297079	28297555	28295159	28295310	28303858	28303942	0.0050355	-0.322	4hpi
HMGN1	21	40717755	40717884	40717071	40717200	40719172	40719218	0.00506281	-0.111	4hpi
ZNF317	19	9268509	9268751	9267943	9268070	9269501	9269584	0.00507127	-0.344	4hpi
FBLN2	3	13663274	13663415	13661229	13661331	13669331	13669469	0.00512888	-0.255	4hpi
EPS8L1	19	55595134	55596010	55594983	55595012	55597208	55597260	0.00516776	-0.283	4hpi
C14orf159	14	91614124	91614202	91580406	91580627	91623982	91624034	0.00530712	0.153	4hpi
HERC2P9	15	28863669	28863801	28857204	28857319	28874411	28874587	0.00533359	-0.101	4hpi
HSD11B1L	19	5686426	5686538	5684999	5685130	5686910	5687002	0.00533482	0.49	4hpi
EPM2A	6	145956380	145956622	145948623	145948829	146007257	146007432	0.00534124	-0.102	4hpi
RABGEF1	7	66235309	66235454	66205719	66205779	66236869	66237022	0.00540633	0.117	4hpi
OFD1	X	13781863	13781974	13780462	13780563	13785245	13785403	0.00544509	-0.124	4hpi
PRMT2	21	48081711	48081848	48069486	48069651	48084206	48084863	0.0054707	-0.309	4hpi
BCAR1	16	75271080	75271242	75269565	75269884	75276367	75276600	0.00553764	-0.157	4hpi
NUDT7	16	77770546	77770640	77769724	77769883	77775478	77775866	0.00563374	-0.242	4hpi
SCMH1	1	41625396	41625605	41618270	41618413	41626546	41626570	0.00564003	-0.167	4hpi
CTC-228N24.3	5	127412638	127412785	127396835	127396936	127417664	127417886	0.00564185	0.116	4hpi
NDUFC1	4	140218538	140218597	140216885	140217114	140223569	140223633	0.00567969	0.126	4hpi
ZSCAN31	6	28297079	28297491	28295224	28295310	28303858	28303975	0.00569756	-0.324	4hpi
RP11-529K1.3	16	70346511	70346560	70333116	70333257	70348804	70348858	0.00574194	0.114	4hpi
NFASC	1	204966297	204966534	204957760	204957934	204970297	204970414	0.00579464	-0.12	4hpi
ROBO1	3	78696778	78696805	78695297	78695340	78700881	78701079	0.00583395	0.152	4hpi
HERPUD2	7	35709824	35709938	35707043	35707198	35733793	35734176	0.00586248	-0.108	4hpi
ACP1	2	272036	272065	271865	271939	272191	272305	0.0059003	0.101	4hpi
TRPM4	19	49684605	49684718	49675265	49675365	49685834	49686179	0.00593291	-0.121	4hpi
WARS	14	100841619	100841687	100835423	100835595	100842596	100842644	0.00598298	-0.231	4hpi
TMCO6	5	140020602	140020805	140019323	140019436	140021249	140021312	0.00599008	0.153	4hpi
TMEM141	9	139686077	139686229	139685819	139685876	139686702	139686810	0.00599276	-0.326	4hpi
ABCA7	19	1057967	1058058	1057312	1057428	1058144	1058268	0.00600675	-0.209	4hpi
TMEM44	3	194346625	194346655	194344257	194344424	194349111	194349238	0.00603058	-0.262	4hpi
KIF16B	20	16354901	16355054	16352309	16352406	16359449	16360808	0.00605804	0.135	4hpi
C17orf53	17	42228328	42228412	42225225	42226395	42231923	42232032	0.00605804	-0.107	4hpi
CD97	19	14512464	14512572	14508873	14508951	14515194	14515374	0.00617367	-0.213	4hpi
USP21	1	161130118	161130296	161129310	161129468	161130409	161130782	0.00618465	0.4	4hpi
INPP5K	17	1419181	1419412	1417165	1417273	1419749	1419947	0.00618465	0.43	4hpi
CCDC112	5	114605399	114605495	114604578	114604697	114606909	114607323	0.00620088	-0.139	4hpi
PHLDB1	11	118495507	118495561	118486755	118486926	118495649	118495775	0.00620088	0.443	4hpi
ANKRD26	10	27333085	27333119	27332354	27332496	27335281	27335452	0.00620108	-0.132	4hpi
RIN3	14	93081751	93081824	93043704	93043822	93107582	93107674	0.00620756	-0.107	4hpi
DYRK2	12	68043576	68043725	68042500	68042962	68050885	68059186	0.00621264	-0.232	4hpi
RP11-893F2.5	17	48289306	48289482	48286696	48286767	48291195	48291276	0.0062226	-0.376	4hpi
WHSC1	4	1893892	1893990	1873160	1873269	1895456	1895636	0.00623656	-0.15	4hpi
RP11-96C23.14	10	88762844	88763178	88761392	88761493	88764081	88764117	0.00623656	0.222	4hpi
PRPF4B	6	4062790	4062994	4062337	4062533	4063307	4063353	0.00623656	0.157	4hpi
TP53I11	11	44960664	44960741	44959757	44959917	44962553	44962628	0.00631943	-0.288	4hpi
ATG7	3	11322679	11322788	11314033	11314116	11323878	11324124	0.00637138	-0.19	4hpi
ZCCHC8	12	122967825	122967891	122967181	122967242	122973932	122974010	0.00637138	0.205	4hpi
RBM39	20	34328446	34328519	34326889	34326939	34328745	34328809	0.00639012	-0.114	4hpi
DBF4B	17	42809545	42809633	42808332	42808383	42811457	42811531	0.00647404	-0.281	4hpi
ZC3H14	14	89069171	89069404	89063077	89063152	89073586	89073707	0.00649388	-0.111	4hpi
TXNRD3	3	126334197	126334305	126329879	126329975	126340584	126340741	0.0065561	-0.136	4hpi
PPP1R13L	19	45905256	45905382	45901521	45901597	45908256	45908321	0.0065561	0.446	4hpi
ZNF678	1	227834244	227834371	227770214	227770307	227842036	227843529	0.0065602	-0.193	4hpi
SNHG1	11	62622359	62622410	62621990	62622023	62622604	62622708	0.00662229	-0.112	4hpi
ZNF3	7	99674925	99675056	99673164	99673253	99679257	99679334	0.00671839	0.147	4hpi
CPSF4	7	99040619	99040798	99037047	99037219	99042411	99042462	0.00672125	0.209	4hpi
ARL13B	3	93715406	93715528	93714717	93714788	93722502	93722752	0.00676006	-0.166	4hpi
MYO9A	15	72185305	72185518	72180344	72180457	72186019	72186119	0.0067957	-0.113	4hpi
SFXN2	10	104489075	104489151	104488187	104488286	104489479	104489565	0.00683311	0.243	4hpi
ZNF195	11	3394806	3394905	3392806	3392933	3400267	3400369	0.00685469	0.146	4hpi
DMKN	19	35988548	35988583	35988239	35988440	35989617	35989665	0.00685469	-0.298	4hpi
NRL	14	24553728	24553954	24551862	24552084	24583930	24584219	0.00686343	0.408	4hpi
DNM1L	12	32891197	32891230	32890798	32890876	32892997	32893174	0.00696168	0.207	4hpi
NASP	1	46072992	46074009	46072153	46072263	46078840	46078920	0.00699016	-0.105	4hpi
R3HDM1	2	136399105	136399360	136396465	136396692	136402948	136403097	0.0070222	-0.154	4hpi
MPP5	14	67720920	67721027	67708058	67708250	67736417	67736481	0.00703959	0.136	4hpi
SYTL2	11	85422155	85422275	85420373	85420543	85425455	85425550	0.0072213	0.178	4hpi
ENTPD6	20	25187157	25187226	25176336	25176503	25187711	25188033	0.00723566	0.268	4hpi
ZNF283	19	44341204	44341331	44339656	44339744	44351090	44353307	0.00730253	-0.123	4hpi
ZNF133	20	18286962	18287037	18269177	18269248	18295712	18297630	0.00732619	-0.129	4hpi
RPA3-AS1	7	7681134	7681336	7680382	7680452	7712939	7713084	0.00733754	0.197	4hpi
TOX2	20	42694351	42694747	42682938	42683166	42695369	42695497	0.00734238	-0.238	4hpi
CD320	19	8369914	8370689	8367660	8367864	8373032	8373184	0.00735652	-0.114	4hpi
RP11-14N7.2	1	148933290	148933368	148932785	148932920	148951244	148951595	0.0073717	-0.113	4hpi
RUNX3	1	25233749	25233908	25229062	25229157	25245730	25245835	0.00739492	-0.154	4hpi
ST7	7	116774177	116774246	116771938	116772014	116776134	116776289	0.00744449	-0.112	4hpi
LETMD1	12	51447594	51447643	51442816	51442968	51449617	51449804	0.00745898	-0.121	4hpi
HEG1	3	124733556	124733856	124732315	124732834	124738105	124738340	0.00754761	-0.118	4hpi
DNAJC22	12	49741426	49741888	49740699	49741334	49742548	49743495	0.00754761	-0.232	4hpi
DENND3	8	142154246	142154358	142148120	142148236	142160932	142161052	0.00757833	-0.234	4hpi
ELFN2	22	37813807	37813958	37771744	37772036	37823332	37823505	0.00757931	-0.474	4hpi
TMEM45A	3	100238305	100238452	100211494	100211772	100274052	100274245	0.00761349	0.113	4hpi
CPNE1	20	34243123	34243266	34220716	34220845	34252723	34252804	0.00765049	0.199	4hpi
PHYHD1	9	131702877	131702994	131702647	131702776	131703723	131703850	0.00765115	-0.17	4hpi
ECHDC2	1	53370705	53370762	53370317	53370505	53373539	53373626	0.00768295	-0.172	4hpi
KIAA0226	3	197417944	197418019	197411027	197411088	197420585	197420687	0.00770158	-0.234	4hpi
ERBB2IP	5	65364704	65364848	65349233	65350779	65367996	65368122	0.00770275	0.116	4hpi
MAGI2-AS3	7	79099909	79099995	79088162	79088315	79100098	79100524	0.00774547	-0.143	4hpi
IL15RA	10	6005705	6005804	6002329	6002530	6008107	6008302	0.00780742	0.216	4hpi
ZNF133	20	18286941	18287037	18269120	18269248	18295712	18297640	0.0078843	-0.121	4hpi
ZNF3	7	99677158	99677279	99673164	99673253	99679257	99679350	0.00804917	0.165	4hpi
MRPL33	2	27997290	27997397	27995540	27995559	28002299	28002564	0.00806372	0.165	4hpi
PARP6	15	72543185	72543295	72542360	72542433	72543547	72543596	0.00807195	-0.214	4hpi
GALE	1	24125376	24125502	24125104	24125220	24125855	24125926	0.00807195	-0.144	4hpi
C16orf13	16	685517	685774	684736	684797	686093	686358	0.00807891	-0.357	4hpi
DICER1	14	95608019	95608085	95599651	95599840	95623566	95623607	0.00812422	0.274	4hpi
ADIRF	10	88729956	88730019	88728246	88728362	88730232	88730672	0.00815469	-0.15	4hpi
PPP1R12A	12	80199945	80200113	80199371	80199548	80201005	80201110	0.00819239	-0.12	4hpi
WDR90	16	701826	702039	701643	701747	702466	702535	0.00828093	-0.408	4hpi
L2HGDH	14	50778008	50778151	50769619	50769735	50778728	50778865	0.00828351	0.211	4hpi
MTMR2	11	95647405	95647476	95621319	95621425	95657038	95657264	0.00842729	0.226	4hpi
ZNF571-AS1	19	38060751	38060898	38056932	38056991	38076239	38078249	0.00845637	-0.151	4hpi
TMX2	11	57505307	57505498	57505079	57505140	57505825	57505902	0.00849517	-0.107	4hpi
NAA16	13	41929279	41929352	41905409	41905505	41932439	41932609	0.00849517	-0.119	4hpi
OCRL	X	128718320	128718344	128710293	128710529	128720978	128721095	0.00849517	0.128	4hpi
KIAA0922	4	154512204	154512346	154510041	154510159	154514950	154515023	0.0085463	-0.103	4hpi
DAK	11	61101020	61101122	61100693	61100801	61102091	61102203	0.00864888	0.128	4hpi
NRSN2	20	335969	335993	330281	330476	339902	340049	0.00865283	-0.221	4hpi
RNH1	11	504823	504888	502061	502249	506608	506759	0.00877338	0.114	4hpi
PSG9	19	43763008	43763287	43762353	43762608	43771935	43772301	0.00881902	-0.113	4hpi
PMF1	1	156195347	156195459	156182816	156182967	156206078	156206274	0.00885327	-0.298	4hpi
SLC7A6	16	68307720	68307807	68300495	68300624	68308593	68309152	0.00888944	-0.196	4hpi
DENND4A	15	65992881	65993010	65989604	65989721	65993388	65993530	0.00892048	-0.117	4hpi
LTBP4	19	41128854	41128926	41125251	41125398	41129508	41129637	0.00892256	-0.14	4hpi
MBNL1	3	152052899	152053019	151986891	151987196	152132729	152132898	0.00894048	0.413	4hpi
ZFYVE20	3	15116553	15116623	15116411	15116437	15117112	15117217	0.00896469	0.152	4hpi
FAM76B	11	95512241	95512299	95511999	95512118	95512770	95512851	0.00902642	-0.369	4hpi
ZNF121	19	9694861	9695024	9679677	9679758	9695136	9695173	0.00907377	0.182	4hpi
RP11-983P16.4	12	53439383	53439437	53433382	53434047	53439744	53439787	0.00911739	0.235	4hpi
ZNF611	19	53214459	53214557	53210673	53210795	53217267	53217394	0.00912054	-0.439	4hpi
MAP4K2	11	64568371	64568503	64568235	64568298	64568582	64568655	0.00915014	-0.111	4hpi
RNF146	6	127601660	127601749	127601375	127601485	127603431	127603540	0.00923192	0.101	4hpi
MAGI1	3	65361419	65361623	65350527	65350621	65364935	65365229	0.00923708	0.197	4hpi
ADCY6	12	49168184	49168301	49167251	49167430	49169085	49169233	0.00929119	-0.168	4hpi
CORIN	4	47676409	47676517	47667048	47667280	47679954	47680071	0.00937713	0.119	4hpi
RP11-66B24.4	15	101458092	101458418	101455861	101456185	101459008	101459046	0.00938808	0.392	4hpi
EML2	19	46122079	46122201	46120022	46120111	46122317	46122449	0.0093887	0.364	4hpi
DDX11	12	31230878	31231222	31227197	31227261	31231323	31231471	0.00939346	-0.273	4hpi
CPNE1	20	34243123	34243266	34220716	34220845	34246851	34246936	0.00939346	0.104	4hpi
SDCCAG8	1	243449573	243449699	243419371	243419542	243504340	243504475	0.00963428	-0.101	4hpi
SAMD11	1	865534	865716	860259	860328	871151	871276	0.00963428	-0.118	4hpi
TPM1	15	63356262	63356341	63354774	63354844	63358094	63358212	0.00973901	-0.139	4hpi
LZTFL1	3	45879418	45879543	45875729	45877276	45883480	45883637	0.00979801	0.105	4hpi
SPATS2L	2	201173609	201173813	201171098	201171324	201194153	201194203	0.00988873	0.352	4hpi
SPIDR	8	48641973	48642027	48626050	48626203	48647868	48648445	0.00991824	-0.117	4hpi
DENND4B	1	153915031	153915101	153914404	153914589	153915353	153915606	0.00991981	-0.27	4hpi
ARIH2	3	48962150	48962404	48960180	48960244	48964894	48965246	0.00991981	-0.155	4hpi
TMEM198	2	220412227	220412803	220409410	220409615	220413873	220414076	0.00995706	0.23	4hpi
DNASE1	16	3705849	3705938	3705373	3705521	3706102	3706186	0.00996064	0.185	4hpi
PABPC1L	20	43567314	43567389	43566685	43566832	43567766	43567825	0.0100165	-0.141	4hpi
FAM58A	X	152857963	152858191	152853376	152853912	152860004	152860137	0.0100238	-0.284	4hpi
EFEMP2	11	65634315	65634405	65633917	65634183	65635331	65635527	0.0102991	-0.123	4hpi
RAPGEF2	4	160272210	160272333	160271379	160271441	160273836	160274062	0.0102991	0.143	4hpi
KDM1B	6	18186002	18186041	18171593	18171710	18197287	18197464	0.0104073	-0.264	4hpi
TANGO2	22	20050860	20050965	20043465	20043536	20052064	20053385	0.0104239	-0.114	4hpi
CCNL1	3	156869517	156869719	156868070	156868170	156869965	156870030	0.0105104	-0.181	4hpi
ABCA5	17	67247887	67248007	67246612	67246762	67249713	67249808	0.0105375	-0.197	4hpi
SETD5	3	9471510	9471735	9470506	9470693	9475053	9475246	0.0105925	0.125	4hpi
USF2	19	35760705	35760906	35760348	35760602	35761349	35761420	0.0105961	-0.305	4hpi
BBIP1	10	112667437	112667594	112661295	112661370	112678878	112678959	0.0106261	0.146	4hpi
AC005154.6	7	30618621	30618744	30617519	30617707	30618846	30618930	0.0106293	-0.244	4hpi
CD44	11	35229651	35229756	35211381	35211612	35232792	35232996	0.0106594	0.101	4hpi
EXOC3	5	445040	445179	443382	443405	446264	446464	0.0106631	0.103	4hpi
GALNT6	12	51784865	51784979	51784633	51784721	51785384	51785436	0.010677	-0.182	4hpi
NSL1	1	212939530	212939615	212912875	212912943	212955713	212955768	0.0106824	0.137	4hpi
SNRPN	15	25219788	25220104	25213078	25213229	25220504	25220656	0.0107592	-0.275	4hpi
FIP1L1	4	54306748	54306775	54294193	54294350	54308819	54308874	0.0107747	-0.106	4hpi
ARHGAP22	10	49687678	49687807	49667726	49667934	49763507	49763595	0.0107789	-0.126	4hpi
ASCC1	10	73862607	73862725	73862091	73862170	73887839	73887925	0.0108666	-0.168	4hpi
SGCE	7	94273917	94273979	94257513	94257671	94285301	94285485	0.0109603	-0.152	4hpi
ZRANB2	1	71531360	71531435	71529019	71530820	71532458	71532617	0.010971	-0.113	4hpi
SPATS2	12	49800255	49800348	49761300	49761370	49854552	49854820	0.0110223	0.263	4hpi
BNC2	9	16421259	16421293	16418291	16419647	16552527	16552763	0.0110931	0.219	4hpi
ZNF266	19	9544740	9544911	9530740	9530894	9545473	9545535	0.0110931	0.174	4hpi
CDK16	X	47081659	47081779	47077811	47078063	47082950	47083158	0.0110941	0.319	4hpi
HPS4	22	26862016	26862070	26861420	26861517	26862191	26862228	0.0112112	0.243	4hpi
KAT6A	8	41907093	41907225	41905895	41906820	41909418	41909505	0.0112572	0.312	4hpi
AC226119.5	4	3952865	3952946	3949816	3949947	3954837	3954900	0.0112835	0.305	4hpi
LIMK2	22	31621705	31621805	31608224	31608410	31654276	31654412	0.0112904	-0.214	4hpi
SREBF1	17	17726831	17726921	17723403	17723835	17740040	17740301	0.0112904	-0.131	4hpi
FAHD2A	2	96071024	96071150	96068538	96068740	96071300	96071551	0.0114873	0.193	4hpi
CALCRL	2	188252055	188252220	188250271	188250358	188252392	188252483	0.0115285	-0.249	4hpi
KIAA1191	5	175782573	175782752	175775252	175775359	175786813	175786921	0.0115285	-0.108	4hpi
RALGPS1	9	129812321	129812411	129796709	129796793	129815125	129815218	0.0115618	-0.118	4hpi
UBOX5	20	3095950	3096112	3088218	3090960	3102029	3103230	0.0115763	-0.204	4hpi
DCTD	4	183837571	183837692	183836613	183836728	183838440	183838630	0.0115928	0.243	4hpi
TARBP2	12	53898918	53899046	53898481	53898599	53899432	53899634	0.0116085	-0.103	4hpi
SLC25A23	19	6452322	6452490	6444161	6444312	6453991	6454099	0.0116603	-0.123	4hpi
OSER1-AS1	20	42843527	42843643	42839891	42839996	42853460	42854667	0.0117139	0.146	4hpi
PATZ1	22	31724772	31724845	31721794	31723295	31731677	31731849	0.0117421	-0.167	4hpi
FBXL20	17	37441730	37441826	37438981	37439108	37453379	37453448	0.0117705	-0.102	4hpi
EXTL1	1	26357950	26358057	26357622	26357755	26358886	26358976	0.0117711	-0.142	4hpi
CADPS2	7	122026348	122026363	122019421	122019496	122027079	122027227	0.0117854	-0.35	4hpi
hsa-mir-6080	17	62746711	62746841	62745780	62746126	62747924	62748074	0.0118014	-0.223	4hpi
KAT5	11	65480818	65480974	65480392	65480529	65481063	65481138	0.0118144	-0.145	4hpi
NIFK-AS1	2	122407876	122407957	122407225	122407487	122408043	122409111	0.0118268	0.147	4hpi
TMX2	11	57505257	57505498	57505079	57505140	57505825	57505889	0.0118595	-0.117	4hpi
THAP5	7	108206273	108206466	108205436	108205549	108209933	108210167	0.0119077	-0.174	4hpi
GANC	15	42573114	42573331	42570679	42570788	42575808	42576587	0.011932	-0.115	4hpi
MOSPD1	X	134025508	134025670	134022983	134023222	134030846	134031064	0.0119909	-0.138	4hpi
ZNF384	12	6781515	6781698	6779925	6780004	6782381	6782606	0.0119909	-0.117	4hpi
CDK11A	1	1643702	1643866	1640956	1641079	1647784	1647917	0.0119909	-0.255	4hpi
EVA1C	21	33873724	33873796	33867336	33867480	33876235	33876325	0.0120846	-0.126	4hpi
C16orf93	16	30770332	30770422	30768787	30768975	30770498	30770568	0.0120891	0.241	4hpi
BRF1	14	105707601	105707751	105695197	105695250	105718843	105718916	0.0121501	-0.113	4hpi
TP53I11	11	44962064	44962298	44959757	44959917	44962553	44962628	0.012173	-0.137	4hpi
POC1B	12	89890947	89891119	89885712	89885892	89918896	89918981	0.012173	-0.217	4hpi
SP140L	2	231193471	231193546	231191898	231192016	231222519	231222682	0.0123176	0.141	4hpi
CTD-2410N18.4	5	133644264	133644418	133643828	133644157	133647982	133648071	0.0123463	-0.166	4hpi
NAP1L1	12	76467982	76468019	76461150	76461253	76478346	76478392	0.0124006	-0.382	4hpi
DCAF16	4	17806729	17806848	17804947	17806394	17812069	17812381	0.0124768	0.181	4hpi
LA16c-431H6.6	16	1716073	1716178	1715057	1715139	1716422	1716601	0.012502	-0.246	4hpi
KDM1B	6	18191427	18191612	18171593	18171710	18197287	18197464	0.012502	-0.177	4hpi
VEPH1	3	157206843	157206949	157188240	157188318	157210975	157211082	0.0125115	-0.181	4hpi
PGAP2	11	3845112	3845365	3829523	3829545	3845499	3845784	0.0126848	-0.105	4hpi
CDK10	16	89755659	89755732	89753097	89753205	89756960	89757032	0.012689	0.152	4hpi
PPM1A	14	60743722	60743809	60716377	60716395	60749401	60750255	0.0127171	0.222	4hpi
THYN1	11	134118702	134118853	134118172	134118378	134119060	134119156	0.0127243	-0.116	4hpi
SLC9A5	16	67288923	67289087	67286444	67286747	67299990	67300128	0.0127463	-0.471	4hpi
WDR35	2	20160314	20160375	20153594	20153739	20166484	20166670	0.0127659	0.17	4hpi
NSFL1C	20	1436358	1436364	1435611	1435777	1438844	1438919	0.0129566	-0.101	4hpi
HSCB	22	29139869	29139911	29138029	29138319	29147228	29147276	0.0130135	0.226	4hpi
IFT140	16	1621407	1621535	1616161	1616292	1630759	1630851	0.0131582	-0.153	4hpi
TRIM65	17	73887893	73887959	73887357	73887428	73888091	73888266	0.0132611	0.178	4hpi
RP4-800G7.2	7	148985521	148986548	148984655	148984867	148987028	148987129	0.0135363	-0.28	4hpi
PDXDC2P	16	70098573	70098679	70076832	70076906	70099658	70099750	0.0135363	0.448	4hpi
MAP2	2	210561640	210561775	210561265	210561472	210565000	210565062	0.0136272	-0.297	4hpi
CPEB3	10	93851586	93851701	93841076	93841258	93870832	93870951	0.0137214	-0.188	4hpi
CCDC57	17	80136902	80137065	80136349	80136481	80141649	80141808	0.0137481	-0.203	4hpi
MYL6	12	56553370	56553406	56552467	56552495	56553758	56553932	0.0137745	-0.117	4hpi
SLC25A17	22	41195026	41195087	41175012	41175129	41215198	41215336	0.0138414	-0.147	4hpi
ENDOV	17	78391580	78391745	78389449	78389621	78397319	78397432	0.0138596	0.365	4hpi
BCAS3	17	59104226	59104271	59093111	59093262	59112026	59112151	0.013866	0.108	4hpi
IP6K2	3	48745552	48745670	48732522	48732851	48754589	48754643	0.0139442	0.111	4hpi
WDR90	16	701823	702039	701643	701747	702466	702535	0.0139442	-0.394	4hpi
EVA1C	21	33873724	33873848	33867336	33867480	33876235	33876325	0.0139561	-0.148	4hpi
ZNF516	18	74082482	74082550	74070144	74074512	74083421	74083526	0.0139592	0.106	4hpi
LRRC29	16	67242214	67242358	67241775	67241993	67243950	67244225	0.0140271	0.136	4hpi
PPP1R12A	12	80199945	80200077	80199371	80199548	80201005	80201110	0.0140485	-0.161	4hpi
PTK2B	8	27180783	27180943	27179918	27180016	27183080	27183198	0.0141019	-0.462	4hpi
ZNF266	19	9544750	9544911	9530740	9530894	9545473	9545535	0.0141971	0.164	4hpi
CCDC92	12	124429215	124429287	124428818	124428911	124456441	124456598	0.014335	-0.19	4hpi
ZNF3	7	99677162	99677279	99673164	99673253	99679257	99679371	0.0143566	0.167	4hpi
C16orf13	16	685611	685774	684718	684797	686093	686302	0.014417	-0.312	4hpi
GLCE	15	69486774	69486864	69452922	69453096	69488753	69489328	0.014453	-0.338	4hpi
PCBP1-AS1	2	70310669	70310819	70278334	70278437	70312678	70312705	0.0146453	-0.249	4hpi
VWCE	11	61049257	61049386	61048264	61048707	61050260	61050377	0.0147462	-0.334	4hpi
AC091729.9	7	1201987	1202179	1200226	1200259	1202597	1202853	0.0147492	0.231	4hpi
MAGI1	3	65361419	65361620	65350527	65350621	65364935	65365229	0.0147682	0.186	4hpi
ITGB3BP	1	63944434	63944504	63920560	63920639	63974198	63974241	0.0147765	0.128	4hpi
PEAK1	15	77657504	77657567	77578764	77578846	77712347	77712436	0.014797	0.119	4hpi
FUK	16	70501788	70501869	70501276	70501374	70502751	70502871	0.01486	0.15	4hpi
PHLDB2	3	111667778	111667922	111664114	111664204	111672776	111672876	0.0148796	0.147	4hpi
ARIH2	3	48962150	48962272	48960180	48960244	48964894	48965246	0.014927	-0.148	4hpi
ZNF211	19	58145153	58145273	58144548	58144804	58145996	58146123	0.015118	0.279	4hpi
TSFM	12	58195956	58196047	58186768	58186856	58196337	58196557	0.0151992	-0.265	4hpi
C19orf12	19	30196180	30196301	30193748	30193884	30199160	30199330	0.0152019	0.398	4hpi
ZNF765	19	53905317	53905444	53901195	53901283	53910950	53915260	0.0152792	-0.406	4hpi
AAED1	9	99408174	99408306	99401858	99404168	99413671	99413777	0.0155021	-0.101	4hpi
IP6K2	3	48745552	48745670	48732522	48732854	48754589	48754643	0.0155775	0.14	4hpi
MAN2B1	19	12769241	12769321	12769037	12769158	12772073	12772190	0.0155885	-0.107	4hpi
LUZP1	1	23436077	23436143	23435514	23435620	23495258	23495338	0.0157659	0.294	4hpi
ZDHHC20	13	21999790	21999817	21987790	21987911	22033192	22033414	0.0157918	-0.143	4hpi
PODN	1	53529041	53529231	53527853	53527980	53535472	53535839	0.015826	0.126	4hpi
ZNF678	1	227838656	227838777	227834244	227834371	227842036	227850162	0.0158814	0.297	4hpi
BCAS4	20	49492533	49492630	49446815	49446917	49493022	49493714	0.0161091	-0.195	4hpi
KIF23	15	69717620	69717662	69715497	69715668	69718408	69718521	0.0162495	-0.19	4hpi
NFASC	1	204966297	204966534	204957760	204957934	204978684	204978816	0.0163015	-0.287	4hpi
NGLY1	3	25761620	25761682	25760765	25761126	25770623	25770809	0.0163997	-0.209	4hpi
G6PC3	17	42152336	42152455	42152047	42152138	42152677	42152819	0.0164658	0.133	4hpi
WASF1	6	110498349	110498389	110448671	110448832	110499800	110499945	0.0164658	0.198	4hpi
CTBS	1	85035613	85035822	85031523	85031695	85036264	85036403	0.0166928	-0.103	4hpi
AMBRA1	11	46534276	46534363	46515673	46515754	46563494	46564948	0.0167091	0.144	4hpi
LYRM1	16	20913807	20914039	20912074	20912211	20926877	20927036	0.0167989	0.228	4hpi
CD44	11	35219667	35219793	35211381	35211612	35226058	35226187	0.0168747	0.105	4hpi
CD44	11	35229651	35229753	35211437	35211612	35232792	35232889	0.0169142	0.102	4hpi
SS18	18	23664015	23664139	23662326	23662492	23667464	23667541	0.016966	-0.238	4hpi
FOXRED1	11	126144825	126144916	126143230	126143349	126145221	126145323	0.0169962	0.199	4hpi
SPATA6	1	48917223	48917272	48878781	48878823	48918665	48918803	0.0169985	0.116	4hpi
MMP24-AS1	20	33863958	33864117	33859807	33859948	33865811	33865906	0.0169985	-0.196	4hpi
ZNHIT1	7	100861599	100865077	100861461	100861498	100865884	100866055	0.0170133	0.334	4hpi
P4HTM	3	49042293	49043300	49039932	49040029	49044119	49044548	0.0171271	-0.126	4hpi
PHYKPL	5	177639973	177640104	177638890	177638971	177641796	177641886	0.0171631	-0.125	4hpi
LPP	3	188059450	188059507	187943192	187943315	188123899	188124101	0.0172579	-0.159	4hpi
AAMDC	11	77552064	77552106	77532199	77532287	77553524	77553674	0.017444	-0.13	4hpi
SREK1IP1	5	64060871	64060948	64050449	64050597	64064331	64064454	0.017503	-0.272	4hpi
ASAH2B	10	52504887	52505034	52502674	52502770	52509102	52509162	0.017503	-0.157	4hpi
DNASE1	16	3705849	3705967	3705373	3705521	3706102	3706186	0.0175499	0.14	4hpi
LETMD1	12	51445874	51445990	51442816	51442968	51449617	51449804	0.0177007	-0.163	4hpi
DCLRE1C	10	14978536	14978592	14977461	14977563	14981808	14981868	0.0177497	-0.136	4hpi
SIRT2	19	39389018	39389065	39384458	39384507	39390145	39390463	0.0177497	0.106	4hpi
PFKFB4	3	48585964	48586092	48581012	48581079	48587296	48587393	0.0177497	0.23	4hpi
ZC3H14	14	89069171	89069389	89063077	89063152	89073586	89073707	0.0178097	-0.113	4hpi
ZNF490	19	12720683	12720788	12719971	12720016	12721377	12721617	0.0182216	0.28	4hpi
R3HDM1	2	136399105	136399174	136396465	136396692	136402948	136403097	0.0182941	-0.135	4hpi
UBXN11	1	26627416	26627515	26624452	26624553	26628184	26628213	0.0183957	0.169	4hpi
SLC8A1	2	40673554	40673788	40657200	40657444	40679043	40679148	0.0184483	0.173	4hpi
FAM63A	1	150974640	150974876	150974200	150974258	150978787	150978961	0.0184483	0.141	4hpi
CEP135	4	56840911	56841135	56837435	56837574	56846308	56846461	0.0184633	0.13	4hpi
HEATR6	17	58151106	58151520	58150524	58150640	58153490	58153546	0.0186927	-0.11	4hpi
QPCTL	19	46198890	46198976	46196670	46196814	46201804	46201957	0.0188668	-0.155	4hpi
GSE1	16	85667519	85667738	85646821	85647004	85682157	85682357	0.0190572	-0.241	4hpi
SUGP2	19	19104446	19104549	19101696	19101958	19105174	19105295	0.0191244	0.137	4hpi
PCBP1-AS1	2	70310638	70310819	70278334	70278437	70312678	70312756	0.0191244	-0.235	4hpi
USP36	17	76792398	76792576	76783547	76783740	76794481	76794537	0.019211	-0.104	4hpi
CCDC91	12	28379072	28379132	28378727	28378794	28408513	28408595	0.0192836	-0.112	4hpi
ZDHHC8P1	22	23734913	23735020	23733563	23733911	23741946	23742770	0.0192836	-0.335	4hpi
FAHD2A	2	96071024	96071150	96068470	96068620	96071300	96071551	0.0194379	0.147	4hpi
LINC01001	11	134563	134796	133613	133778	134889	134947	0.01963	0.195	4hpi
C20orf96	20	270199	270317	264603	264722	270899	270948	0.0197651	-0.178	4hpi
LHPP	10	126205748	126205840	126186604	126186697	126301832	126302710	0.0198321	-0.109	4hpi
DTNBP1	6	15652317	15652371	15637974	15638035	15663044	15663206	0.0199226	-0.102	4hpi
ZIC4	3	147123461	147123636	147120514	147120599	147124149	147124319	0.0199463	-0.273	4hpi
ZNF780B	19	40561322	40561483	40556230	40556284	40562007	40562082	0.0201613	0.265	4hpi
OSBPL9	1	52135105	52135486	52117662	52117713	52179674	52179751	0.0201865	0.203	4hpi
RFWD2	1	176105623	176105683	176104145	176104222	176118141	176118210	0.0202032	-0.11	4hpi
BRD8	5	137495243	137495288	137492603	137492956	137495757	137495862	0.0202358	-0.169	4hpi
ALKBH2	12	109527813	109528012	109526001	109526317	109530311	109530742	0.0202407	-0.106	4hpi
CCDC41	12	94806093	94806205	94805472	94805623	94806292	94806367	0.0202904	-0.106	4hpi
NOD1	7	30477188	30477272	30475613	30475697	30485756	30485840	0.020379	-0.266	4hpi
USMG5	10	105153955	105154151	105152127	105152223	105155502	105155780	0.0206393	-0.122	4hpi
KRIT1	7	91874740	91874909	91871347	91871451	91875219	91875414	0.0207016	-0.138	4hpi
TRIM32	9	119459651	119459712	119449621	119449660	119459940	119460539	0.0207331	0.151	4hpi
ZNF702P	19	53493345	53493463	53489818	53490099	53496732	53496779	0.0207484	0.345	4hpi
MYOCD	17	12613811	12613855	12608444	12608510	12618835	12618891	0.0209191	-0.273	4hpi
EPB41L5	2	120925455	120925583	120925041	120925083	120932416	120936694	0.0209353	-0.196	4hpi
ROBO3	11	124747832	124748027	124747283	124747554	124748479	124748692	0.0210417	-0.297	4hpi
CASP10	2	202068452	202068489	202060564	202060671	202072797	202072906	0.0210514	-0.362	4hpi
NFASC	1	204970297	204970414	204957760	204957934	204971723	204971876	0.0210782	-0.152	4hpi
MAP4K4	2	102477286	102477448	102476197	102476326	102480282	102480513	0.0210782	-0.144	4hpi
EFCAB6	22	44178059	44178205	44161184	44161273	44204874	44205011	0.0210799	-0.556	4hpi
RAN	12	131357128	131357162	131356620	131356671	131357380	131357465	0.0211165	-0.216	4hpi
ZC3H18	16	88677675	88677944	88666198	88666356	88688604	88689752	0.0212953	-0.327	4hpi
CREM	10	35477127	35477316	35468061	35468204	35490378	35490414	0.0213509	-0.108	4hpi
TACC1	8	38599868	38599969	38586104	38586189	38646221	38646337	0.0218536	0.561	4hpi
FIP1L1	4	54245239	54245284	54244005	54244090	54245391	54245431	0.0218915	-0.134	4hpi
ANKAR	2	190569748	190569950	190554252	190554690	190571663	190571872	0.0219056	-0.343	4hpi
SLC16A5	17	73096101	73096911	73094132	73094276	73100064	73100505	0.0221389	-0.107	4hpi
FAM63A	1	150974640	150975444	150974200	150974258	150978787	150979273	0.0222922	0.123	4hpi
NBEAL2	3	47032708	47032794	47031000	47031083	47033329	47033436	0.0223131	-0.272	4hpi
RHOU	1	228873419	228873478	228870823	228871751	228879031	228882416	0.0223232	-0.163	4hpi
SUGP2	19	19104456	19104549	19101698	19101958	19105174	19106089	0.0224214	0.137	4hpi
SLFN11	17	33694559	33694719	33690555	33690845	33700600	33700639	0.0224991	-0.34	4hpi
IRF3	19	50167809	50167930	50166444	50166515	50168887	50169045	0.022565	-0.64	4hpi
IFI44	1	79115870	79116337	79115526	79115590	79119927	79119964	0.0226901	0.163	4hpi
DTYMK	2	242621333	242621748	242617866	242618064	242625183	242625292	0.022795	-0.193	4hpi
STX16	20	57244346	57244509	57243042	57243183	57245567	57245659	0.0230106	-0.123	4hpi
GLT8D2	12	104415134	104415269	104413407	104413454	104443672	104443914	0.0233487	-0.164	4hpi
PATZ1	22	31724772	31724910	31721789	31723295	31731677	31731849	0.0233992	-0.144	4hpi
ZNF195	11	3394806	3394886	3392806	3392933	3400267	3400368	0.0234086	0.196	4hpi
FAM13B	5	137292165	137292231	137289854	137290065	137295304	137295452	0.0235018	0.123	4hpi
TIAM2	6	155181871	155182132	155153830	155154543	155265249	155265340	0.0235018	0.349	4hpi
SPNS1	16	28992775	28992936	28990725	28990792	28994177	28994243	0.0235665	-0.231	4hpi
CREM	10	35490378	35490414	35468061	35468204	35495822	35495979	0.0236258	0.251	4hpi
LETMD1	12	51447560	51447643	51442816	51442968	51449617	51449804	0.0239475	-0.109	4hpi
USP28	11	113723222	113723355	113712384	113712490	113746166	113746250	0.0239647	0.122	4hpi
ABCD4	14	74766250	74766378	74764632	74764772	74769577	74769695	0.0240347	0.119	4hpi
DENND6B	22	50754994	50755141	50754798	50754904	50755721	50755802	0.0240485	-0.248	4hpi
UCHL1	4	41259131	41259143	41258961	41259026	41262663	41262814	0.0242524	-0.311	4hpi
ANAPC11	17	79851427	79851490	79849596	79849717	79852342	79852462	0.0242968	0.145	4hpi
TFDP1	13	114291934	114292211	114290848	114291015	114294434	114294625	0.0245214	0.117	4hpi
GBP2	1	89573705	89573974	89571814	89572735	89575359	89575553	0.0248652	-0.132	4hpi
RP11-640M9.2	1	144604409	144604508	144598613	144598780	144606368	144606510	0.0249116	-0.115	4hpi
INSR	19	7150507	7150543	7142826	7143101	7152736	7152938	0.0249385	-0.31	4hpi
FAM227B	15	49898352	49898415	49881970	49882204	49903411	49903465	0.0250207	0.199	4hpi
PIK3C3	18	39644703	39644794	39629255	39629569	39661086	39667794	0.0250207	-0.406	4hpi
GAB1	4	144378832	144378922	144361231	144361535	144380537	144380582	0.0250553	0.251	4hpi
VEZT	12	95637716	95637785	95635939	95636040	95645715	95645847	0.0250834	0.147	4hpi
SCMH1	1	41617285	41617356	41608549	41608784	41625396	41625605	0.0250924	-0.124	4hpi
ZC3H4	19	47572348	47572600	47567443	47571126	47575034	47575378	0.0251569	-0.28	4hpi
ATG9A	2	220093145	220093207	220092643	220092775	220094256	220094361	0.0251731	-0.289	4hpi
TMEM116	12	112374545	112374634	112371689	112371834	112374963	112375047	0.0252135	-0.171	4hpi
NAA60	16	3497481	3497620	3493687	3493893	3498470	3498540	0.0252349	0.158	4hpi
XIAP	X	122994016	122994143	122993573	122993755	123019480	123019561	0.0255742	-0.139	4hpi
LRR1	14	50074117	50074839	50069087	50069186	50080973	50081389	0.025625	-0.205	4hpi
IL32	16	3117554	3117614	3117377	3117416	3117984	3118011	0.0257583	0.118	4hpi
FAM86JP	3	125642721	125642983	125639667	125639748	125643808	125643958	0.0257844	-0.458	4hpi
TMEM161B	5	87493485	87493582	87490863	87492305	87494792	87494967	0.0258406	-0.108	4hpi
LINC00969	3	195423231	195423460	195415403	195415668	195425900	195426078	0.0261054	0.154	4hpi
GUSBP11	22	24042912	24043032	24025911	24026054	24047615	24047728	0.0261056	-0.406	4hpi
WDR27	6	170036466	170036600	170034523	170034621	170038634	170038756	0.026164	0.302	4hpi
MKNK2	19	2039629	2039855	2037630	2037828	2040132	2040176	0.0262192	-0.147	4hpi
CHCHD4	3	14163416	14163586	14157925	14158024	14166154	14166370	0.0263219	-0.146	4hpi
TNPO3	7	128681610	128681771	128657036	128657110	128694704	128695147	0.0263219	-0.164	4hpi
BEND6	6	56883218	56883355	56879930	56880151	56890879	56892138	0.0263858	-0.159	4hpi
NFASC	1	204966297	204966534	204957760	204957934	204971723	204971876	0.0263858	-0.248	4hpi
GPER1	7	1127833	1127957	1126442	1126880	1131042	1131585	0.0265132	-0.156	4hpi
GAPVD1	9	128025829	128025979	128024233	128024238	128057736	128057801	0.0265859	0.25	4hpi
P4HTM	3	49042293	49042479	49039932	49040029	49044119	49044587	0.0269177	-0.141	4hpi
FXR1	3	180632439	180632783	180630269	180630524	180665652	180665724	0.0269177	-0.11	4hpi
GALNT11	7	151724681	151724803	151722798	151722969	151791274	151791607	0.0269977	0.116	4hpi
ITGB1	10	33224822	33225009	33224419	33224486	33225144	33225179	0.0271269	-0.186	4hpi
RTKN	2	74657742	74657804	74657591	74657645	74659593	74659793	0.0271369	-0.113	4hpi
SPEG	2	220308746	220308781	220307829	220307872	220309374	220309464	0.0272082	-0.112	4hpi
GLYCTK	3	52325762	52325938	52324975	52325127	52326275	52327492	0.027253	-0.119	4hpi
INTS6	13	51995247	51995470	51969435	51969619	51997165	51997226	0.02733	-0.285	4hpi
SLC38A4	12	47197385	47197577	47186735	47186966	47219685	47219780	0.0273696	0.207	4hpi
MPP4	2	202520920	202521091	202519559	202519640	202523199	202523241	0.0274093	-0.13	4hpi
REPS1	6	139228631	139228737	139226006	139226269	139229804	139229953	0.0276555	-0.107	4hpi
KAT6A	8	41907137	41907225	41905895	41906820	41909418	41909505	0.0276599	0.27	4hpi
SLC43A2	17	1519855	1520063	1518272	1518328	1531008	1531214	0.0278798	-0.132	4hpi
ABHD14B	3	52005827	52005908	52005475	52005714	52007980	52008065	0.0280952	0.405	4hpi
ARHGAP12	10	32142993	32143134	32141444	32141525	32150322	32150586	0.0282189	-0.129	4hpi
STAG2	X	123155216	123155281	123094368	123094716	123156380	123156521	0.0282272	0.217	4hpi
TPP2	13	103320107	103320233	103317144	103317286	103326632	103326761	0.028599	0.236	4hpi
DPCD	10	103364896	103364969	103360959	103361093	103368623	103368659	0.0286234	-0.19	4hpi
TBCEL	11	120924338	120924441	120918236	120918376	120957486	120957648	0.0287041	-0.119	4hpi
KIAA1191	5	175777615	175777740	175775252	175775359	175786483	175786570	0.0289034	-0.103	4hpi
HSD17B6	12	57156981	57157198	57146240	57146365	57167617	57167862	0.0289252	-0.323	4hpi
LINC00847	5	180258758	180258941	180257956	180258229	180261311	180262726	0.0289252	0.358	4hpi
MICU3	8	16955966	16956062	16944472	16944544	16961899	16962000	0.0290511	-0.221	4hpi
MFAP3L	4	170926730	170927161	170907748	170913460	170947384	170947559	0.0292084	-0.2	4hpi
SAMD11	1	865534	865716	861301	861393	871151	871276	0.0294476	-0.2	4hpi
NIPA2	15	23027800	23027922	23021197	23021429	23034146	23034378	0.0294668	-0.12	4hpi
ZSCAN32	16	3440009	3440133	3433700	3434941	3443648	3443814	0.0299226	-0.131	4hpi
KRAS	12	25368370	25368494	25362364	25362845	25378547	25378707	0.0301119	0.106	4hpi
RP11-473M20.14	16	3181747	3181922	3179461	3179654	3182019	3182054	0.0302562	0.113	4hpi
TRMU	22	46739158	46739265	46733675	46733841	46742318	46742441	0.0304051	0.108	4hpi
ZEB1	10	31676052	31676195	31610402	31610461	31749965	31750166	0.0304191	0.126	4hpi
ECHDC2	1	53370705	53372283	53370317	53370505	53373539	53373626	0.0305767	-0.139	4hpi
IKZF4	12	56413101	56413199	56411909	56411961	56418837	56418942	0.0306568	0.221	4hpi
PRKG1-AS1	10	54063988	54064062	54061020	54061160	54069159	54069297	0.0307351	-0.369	4hpi
CA11	19	49141496	49141550	49141278	49141401	49142144	49142310	0.0308168	0.618	4hpi
AJ271736.10	X	155252363	155252499	155251987	155252124	155252676	155252878	0.0310378	-0.304	4hpi
BHLHB9	X	102002744	102002839	101975884	101975955	102003626	102007366	0.0310404	0.2	4hpi
MDM4	1	204506586	204506625	204501318	204501374	204507336	204507436	0.0311973	-0.338	4hpi
FAHD1	16	1888016	1888135	1876967	1877866	1889262	1890208	0.0312461	-0.167	4hpi
GRB10	7	50799968	50800065	50771517	50771605	50848323	50848433	0.0312516	-0.203	4hpi
PKIG	20	43213740	43213845	43160425	43160619	43218437	43218507	0.0313996	0.154	4hpi
TPD52L1	6	125574862	125574901	125569427	125569529	125578243	125578304	0.0315449	-0.2	4hpi
PTK2	8	141958764	141958822	141935759	141935848	142011223	142011384	0.0316601	0.246	4hpi
FAM13B	5	137354643	137354835	137354097	137354203	137356719	137356886	0.0318189	-0.161	4hpi
C16orf93	16	30770974	30771045	30770662	30770779	30771604	30771989	0.0320436	-0.109	4hpi
EPB41L5	2	120925452	120925583	120925041	120925083	120932416	120936695	0.0320749	-0.135	4hpi
DMTF1	7	86783705	86783844	86781755	86781871	86792554	86792648	0.0321058	-0.159	4hpi
INO80E	16	30014756	30014847	30012734	30012851	30014970	30014991	0.0321058	0.302	4hpi
MDM4	1	204506557	204506625	204501318	204501374	204507336	204507436	0.0322543	-0.291	4hpi
C1D	2	68280192	68280269	68274304	68274447	68290089	68290141	0.0323655	-0.266	4hpi
CCDC91	12	28408513	28408595	28378727	28378794	28410134	28410178	0.0324402	0.295	4hpi
ARHGAP22	10	49687630	49687807	49667726	49667934	49763507	49763595	0.032631	-0.142	4hpi
ROBO3	11	124748193	124748332	124747414	124747554	124748479	124748692	0.0326636	-0.171	4hpi
PHKA2	X	18918787	18918817	18915280	18915451	18919602	18919721	0.0328444	0.184	4hpi
C11orf80	11	66523823	66523976	66515849	66515988	66526513	66526567	0.0328883	-0.124	4hpi
RABL5	7	100962236	100962344	100961404	100961494	100964951	100965078	0.0329163	0.126	4hpi
TCEA3	1	23745569	23745632	23744396	23744502	23751057	23751233	0.0330156	-0.119	4hpi
CTC-228N24.3	5	127417664	127417883	127301579	127302620	127418426	127418666	0.0330379	-0.121	4hpi
TXNRD1	12	104684770	104684882	104680702	104680887	104705067	104705190	0.0332967	0.115	4hpi
TRPC1	3	142509860	142510000	142503545	142503882	142521010	142521186	0.0333812	-0.102	4hpi
PLCE1	10	96076303	96076513	96073010	96073139	96081657	96081816	0.0334868	-0.122	4hpi
FGGY	1	60139710	60139805	60132954	60133075	60223602	60223664	0.0338367	-0.141	4hpi
BICD1	12	32520603	32520679	32490432	32490640	32530473	32530811	0.0339168	-0.22	4hpi
LACE1	6	108831414	108831555	108798394	108798495	108840899	108841013	0.0339457	-0.125	4hpi
ZSCAN32	16	3440009	3440183	3434497	3434941	3443648	3443814	0.0342343	-0.125	4hpi
CRYL1	13	21013731	21013893	21006240	21006435	21063508	21063635	0.0342794	-0.107	4hpi
EZH2	7	148533913	148534092	148526819	148526940	148581255	148581413	0.0345695	-0.34	4hpi
S100A13	1	153600596	153600713	153598795	153600074	153603486	153603836	0.0345765	-0.209	4hpi
COL6A3	2	238296224	238296827	238289557	238290142	238305369	238305460	0.034908	0.126	4hpi
DPH7	9	140470760	140470854	140470531	140470619	140471921	140472055	0.0352922	-0.179	4hpi
NAT1	8	18068701	18068851	18067617	18067689	18074385	18074503	0.0352922	0.161	4hpi
AC009492.1	2	218160626	218160710	218147461	218147532	218161354	218161493	0.0353942	0.311	4hpi
PGAP1	2	197735664	197735703	197712199	197712761	197737164	197737273	0.0362287	-0.146	4hpi
ATP1A1OS	1	116953882	116953937	116948130	116948770	116961080	116961158	0.036296	-0.104	4hpi
PAX8-AS1	2	114012966	114013126	113993845	113994199	114020854	114021031	0.0367664	-0.107	4hpi
GALNT6	12	51784633	51784721	51773074	51773668	51785384	51785435	0.0372636	0.298	4hpi
SAMD4B	19	39842456	39843014	39833107	39833216	39844645	39844706	0.0373027	0.151	4hpi
KRIT1	7	91874740	91874909	91871347	91871451	91875103	91875234	0.0373679	-0.102	4hpi
MEGF8	19	42862938	42863106	42862295	42862459	42863249	42863394	0.0374953	0.181	4hpi
EXD3	9	140249151	140249225	140248790	140248829	140250719	140250820	0.0378554	-0.357	4hpi
IKBKB	8	42147673	42147791	42129600	42129723	42162704	42162793	0.0380259	-0.27	4hpi
FAM66C	12	8340327	8340821	8332804	8333348	8341067	8341241	0.0381766	0.238	4hpi
TTLL3	3	9857757	9857886	9854977	9855029	9859328	9859342	0.0382714	0.258	4hpi
CREM	10	35490378	35490414	35416089	35416121	35495822	35495979	0.0382714	0.219	4hpi
PSPH	7	56110840	56110954	56101653	56101847	56119006	56119085	0.0383201	-0.224	4hpi
MOV10L1	22	50588043	50588143	50584117	50584239	50591473	50591647	0.0384885	-0.39	4hpi
MPG	16	129137	129330	128255	128332	129423	129699	0.038716	0.387	4hpi
PKM	15	72513508	72513625	72511284	72511451	72523236	72523454	0.039146	-0.163	4hpi
MPP3	17	41909444	41909619	41909249	41909311	41910128	41910187	0.0392906	0.196	4hpi
RARG	12	53625174	53625334	53624951	53625019	53625757	53625976	0.0393761	0.257	4hpi
SYNE2	14	64682003	64682072	64680911	64681188	64682965	64683105	0.0393903	-0.12	4hpi
GLYCTK	3	52325760	52325938	52324975	52325127	52326275	52327491	0.0396009	-0.144	4hpi
SPIDR	8	48641973	48642027	48639761	48639855	48647868	48648445	0.03966	0.107	4hpi
TP53I11	11	44960716	44960846	44959757	44959917	44972227	44972608	0.03966	0.355	4hpi
GNPDA1	5	141391852	141391942	141391476	141391606	141392233	141392538	0.0399788	-0.338	4hpi
ZNF680	7	64004084	64004180	63980261	63982878	64023302	64023400	0.0400129	-0.223	4hpi
TMEM192	4	166032800	166032831	166024101	166024248	166033898	166034006	0.0402511	0.263	4hpi
IMPDH1	7	128049342	128049420	128045820	128045919	128049809	128050036	0.0402559	0.314	4hpi
KIAA1191	5	175782573	175782752	175775252	175775359	175786483	175786570	0.0403469	-0.132	4hpi
LRRC56	11	538597	538860	537526	537605	539579	539726	0.0403499	-0.199	4hpi
PSMD5-AS1	9	123609571	123609631	123607270	123607474	123613515	123613802	0.0404554	-0.151	4hpi
ARL13B	3	93715391	93715528	93714717	93714788	93722502	93722746	0.0405088	-0.136	4hpi
LETMD1	12	51447560	51447643	51442816	51442968	51450132	51450285	0.0405417	0.167	4hpi
AC093642.5	2	243058333	243058383	243056789	243056892	243061115	243061208	0.0408255	-0.237	4hpi
CAPN7	3	15252308	15252429	15247658	15248104	15253610	15253719	0.041	0.144	4hpi
NME4	16	456684	456777	456345	456397	457424	457560	0.0410762	0.416	4hpi
CCSER2	10	86259630	86259715	86185486	86185649	86273204	86278273	0.0411297	-0.123	4hpi
BBS9	7	33392470	33392485	33388679	33388782	33397466	33397607	0.0411538	-0.141	4hpi
SLC7A6	16	68307724	68307807	68300504	68300624	68308593	68308904	0.0413044	-0.142	4hpi
AFG3L1P	16	90045217	90045286	90044085	90044210	90046649	90046744	0.041511	0.147	4hpi
PCSK6	15	101871855	101871894	101866581	101866684	101872056	101872236	0.0419108	0.292	4hpi
CCDC57	17	80091948	80092070	80086368	80086473	80109435	80110175	0.0419525	-0.134	4hpi
ABCA1	9	107665894	107666052	107651382	107651476	107690215	107690420	0.0422095	-0.129	4hpi
SPATA18	4	52926947	52927063	52917626	52917957	52942944	52943206	0.0424973	0.122	4hpi
CDK4	12	58144224	58144346	58143236	58143287	58144705	58144873	0.0425852	0.132	4hpi
USP14	18	162982	163174	158857	159021	163307	163431	0.0426536	-0.225	4hpi
TMEM14C	6	10724788	10724866	10723147	10723474	10726139	10726241	0.0426694	0.121	4hpi
NBPF12	1	146384513	146384612	146378601	146378873	146386537	146386679	0.0426833	-0.289	4hpi
ENDOV	17	78395939	78396045	78389449	78389621	78397319	78397432	0.0427305	0.203	4hpi
LRRCC1	8	86027609	86027819	86027334	86027510	86035647	86035841	0.0427573	-0.118	4hpi
D2HGDH	2	242689565	242689709	242684123	242684292	242695263	242695429	0.0429038	-0.138	4hpi
PCNX	14	71462457	71462642	71443658	71445365	71476350	71476441	0.0429362	-0.158	4hpi
RSPH9	6	43618111	43618277	43612782	43613062	43623298	43623428	0.043103	0.121	4hpi
STK36	2	219553113	219553216	219549807	219549951	219553419	219553599	0.043736	-0.118	4hpi
PDDC1	11	770992	771104	767219	767373	771332	771426	0.0438	-0.173	4hpi
ANKMY1	2	241465645	241465862	241465101	241465266	241468453	241468926	0.0439912	-0.446	4hpi
POLD1	19	50898281	50898407	50887598	50887647	50902107	50902310	0.0440887	0.373	4hpi
WDR78	1	67313166	67313361	67306151	67306354	67327829	67327985	0.0441473	0.171	4hpi
PLA2G6	22	38524275	38524437	38522377	38522456	38525460	38525569	0.0444121	-0.216	4hpi
RNFT1	17	58037428	58037529	58035651	58035805	58040187	58040645	0.0445881	0.166	4hpi
LINC00969	3	195416209	195416309	195415403	195415668	195425900	195426041	0.0447148	0.232	4hpi
CTD-2319I12.1	17	58163292	58163487	58160926	58161127	58165557	58165617	0.0451196	0.12	4hpi
DNM1L	12	32891197	32891230	32890038	32890095	32892997	32893174	0.0452299	0.122	4hpi
SOBP	6	107908283	107908379	107854662	107854814	107954717	107956673	0.0452988	-0.115	4hpi
ZNF559	19	9448471	9448693	9435370	9435456	9449169	9449258	0.0453529	-0.228	4hpi
IMPDH1	7	128049342	128049538	128045820	128045919	128049809	128050036	0.0458495	0.17	4hpi
CRISPLD2	16	84869782	84870041	84853590	84853739	84872027	84872157	0.0458495	0.25	4hpi
NAP1L4	11	3010358	3010501	3000436	3000467	3013483	3013607	0.0463607	0.15	4hpi
KRBOX4	X	46330576	46330620	46322632	46322743	46332184	46334073	0.0464623	0.362	4hpi
C17orf62	17	80407306	80407356	80407045	80407168	80408575	80408652	0.0464929	0.108	4hpi
AP1S2	X	15851566	15851647	15849228	15849691	15863501	15863639	0.046563	0.261	4hpi
ZFAT	8	135686972	135687131	135669803	135669980	135725087	135725281	0.0471247	0.204	4hpi
KCTD9	8	25307895	25307997	25298139	25298189	25315714	25315796	0.0472164	-0.263	4hpi
PODNL1	19	14045066	14045223	14044690	14044806	14047179	14047273	0.0475508	-0.126	4hpi
SLC22A5	5	131726467	131726596	131724612	131724713	131728124	131728307	0.0476171	0.103	4hpi
ZNF778	16	89289564	89289691	89288499	89288591	89291126	89291210	0.0479176	-0.173	4hpi
C17orf53	17	42230004	42230145	42228328	42228412	42231923	42232032	0.0483563	-0.158	4hpi
ZNF667	19	56960925	56961026	56950698	56954110	56969523	56969616	0.0484244	0.183	4hpi
WDR27	6	170063658	170063745	170062399	170062520	170064261	170064382	0.0484812	0.167	4hpi
XAF1	17	6662574	6663037	6661407	6661543	6663724	6663920	0.0485849	0.112	4hpi
GNPDA1	5	141391852	141391904	141391476	141391606	141392233	141392561	0.0487032	-0.33	4hpi
CDH11	16	65157576	65157723	65087706	65087831	65158136	65158189	0.0487965	0.185	4hpi
BEND6	6	56882004	56882197	56879930	56880151	56890879	56892138	0.0490546	-0.141	4hpi
BTN2A2	6	26385242	26385590	26384019	26384143	26388240	26388522	0.0492185	0.101	4hpi
DCAF8	1	160231074	160231148	160213749	160213824	160232238	160232321	0.0492226	0.114	4hpi
ZNF107	7	64139554	64139714	64126575	64126663	64151625	64151752	0.0493926	0.274	4hpi
IL7	8	79650738	79650870	79648708	79648762	79652236	79652317	0.0494192	-0.177	4hpi
SNHG8	4	119200098	119200292	119199912	119199947	119200543	119200586	1.30574e-06	-0.12	24hpi
GGCT	7	30537356	30537512	30536592	30536851	30540151	30540297	1.30574e-06	-0.561	24hpi
WAC	10	28884661	28884970	28879648	28879761	28897114	28897360	6.75198e-06	-0.117	24hpi
MXRA8	1	1290829	1291132	1290623	1290725	1292060	1292084	9.01378e-06	-0.109	24hpi
RMND1	6	151766442	151766960	151757580	151757689	151773150	151773259	1.23119e-05	-0.107	24hpi
GSTP1	11	67351604	67351640	67351212	67351315	67352155	67352243	3.32302e-05	-0.541	24hpi
ZNF780B	19	40561322	40561483	40556230	40556284	40562007	40562082	0.000116963	0.397	24hpi
UNKL	16	1463846	1464056	1453168	1453345	1464615	1464752	0.000125904	-0.452	24hpi
XRRA1	11	74570202	74570328	74563033	74563127	74574025	74574066	0.000126574	-0.342	24hpi
AC018816.3	3	4867429	4867546	4855984	4856115	4872630	4872702	0.000136608	-0.45	24hpi
FANCM	14	45609834	45609912	45606271	45606444	45618039	45618198	0.000136608	-0.219	24hpi
RGS10	10	121274894	121274967	121259591	121259771	121285543	121285606	0.000138329	0.748	24hpi
HNRNPDL	4	83346715	83346820	83345781	83346036	83347189	83347282	0.000138329	-0.109	24hpi
UNKL	16	1463846	1464010	1453168	1453345	1464615	1464698	0.000138329	-0.488	24hpi
RLTPR	16	67690703	67690784	67690326	67690548	67691141	67691219	0.000143989	0.539	24hpi
SOGA2	18	8809445	8809559	8806890	8807058	8812976	8813231	0.000169028	0.139	24hpi
SLC9A5	16	67289295	67289833	67288923	67289087	67290371	67290592	0.000178766	-0.334	24hpi
MEG3	14	101302381	101302412	101301862	101302216	101302503	101302637	0.000178766	0.105	24hpi
COL6A3	2	238303229	238303847	238296224	238296827	238305369	238305490	0.000189753	-0.12	24hpi
NSL1	1	212939530	212939615	212910984	212912028	212955713	212955768	0.000192974	-0.397	24hpi
ZNF821	16	71901795	71901940	71898805	71898951	71913809	71913926	0.000242354	-0.286	24hpi
DNHD1	11	6569092	6569270	6566021	6568896	6569439	6569632	0.000242354	-0.537	24hpi
RP11-87H9.3	9	69100165	69100321	69099930	69099984	69104599	69104741	0.000242354	0.52	24hpi
TBCE	1	235564817	235564902	235543333	235543464	235577747	235577933	0.000242354	0.129	24hpi
RP11-507M3.1	2	24362239	24362320	24357988	24358057	24387067	24387204	0.000242354	0.601	24hpi
SNHG8	4	119200261	119200292	119199909	119199947	119200543	119200586	0.000278693	-0.163	24hpi
ZNF821	16	71901814	71901940	71898805	71898951	71913809	71913926	0.000304497	-0.273	24hpi
TNIK	3	170857258	170857345	170855979	170856168	170858187	170858298	0.000304497	0.13	24hpi
MEG3	14	101302378	101302412	101302075	101302216	101302503	101302637	0.000321717	0.114	24hpi
KRIT1	7	91874215	91874485	91873315	91873463	91874740	91874909	0.000321717	-0.118	24hpi
MRC2	17	60766731	60766798	60766218	60766321	60767254	60767294	0.000341096	-0.523	24hpi
FAM86B1	8	12047316	12047397	12044208	12044342	12049287	12049350	0.000365583	0.542	24hpi
ZNF772	19	57987027	57987154	57984412	57985789	57988001	57988040	0.000365583	-0.268	24hpi
FAM228B	2	24384375	24384483	24357988	24358057	24387067	24387204	0.000365583	0.48	24hpi
RFX8	2	102067055	102067142	102045417	102045481	102083238	102083362	0.000403925	-0.336	24hpi
PFKM	12	48529073	48529166	48528725	48528821	48531503	48531629	0.000490091	0.157	24hpi
AHI1	6	135618569	135618630	135611560	135611663	135621637	135621670	0.000567442	0.136	24hpi
TBX3	12	115117717	115117777	115117309	115117456	115118683	115118951	0.000648582	0.136	24hpi
NR2C2AP	19	19313278	19313384	19313139	19313207	19313599	19313690	0.000698135	-0.142	24hpi
USF2	19	35760705	35760906	35760348	35760602	35761349	35761420	0.000707884	-0.177	24hpi
TBL1XR1	3	176797614	176797733	176782707	176782810	176914127	176914223	0.000857169	-0.329	24hpi
TP53I11	11	44962553	44962628	44959757	44959917	44972227	44972396	0.000884006	0.11	24hpi
SNRNP70	19	49605370	49606844	49604646	49604728	49607890	49607992	0.000991421	-0.128	24hpi
TAF1D	11	93466515	93466671	93463842	93463878	93467790	93467826	0.00104225	0.259	24hpi
NASP	1	46072992	46074009	46072153	46072263	46078840	46078920	0.00110154	0.144	24hpi
CEP44	4	175219116	175219213	175205119	175205291	175220222	175220361	0.00128095	-0.199	24hpi
TAF1D	11	93466515	93466563	93463842	93463878	93467790	93467826	0.00133837	0.142	24hpi
KDM8	16	27222466	27222538	27221413	27221942	27224905	27224963	0.00135462	0.194	24hpi
THAP6	4	76446945	76447071	76441981	76442189	76465068	76465169	0.00137827	0.189	24hpi
TNC	9	117826074	117826347	117804497	117804620	117835881	117836145	0.00139581	0.113	24hpi
ZCCHC7	9	37121596	37121669	37120601	37120773	37126308	37126939	0.00140415	0.627	24hpi
ANKDD1A	15	65236848	65236944	65235679	65235778	65239623	65239813	0.00169105	0.257	24hpi
FAM65A	16	67563539	67563762	67562783	67562817	67572326	67572453	0.00172021	0.502	24hpi
CNOT7	8	17103365	17103440	17102544	17102756	17104031	17104118	0.00175618	0.427	24hpi
CCDC85C	14	99983424	99983520	99982524	99982623	99988469	99988577	0.00175618	-0.13	24hpi
RP11-507M3.1	2	24369799	24369956	24357988	24358057	24387067	24387204	0.00175618	0.458	24hpi
CADPS2	7	122076413	122076434	122056114	122056218	122078394	122078430	0.00188069	0.346	24hpi
USP14	18	162982	163174	158857	159021	163307	163431	0.0019693	-0.488	24hpi
OSBPL6	2	179209012	179209087	179203717	179203821	179213950	179214116	0.00201337	0.107	24hpi
ZNF138	7	64291317	64291454	64275295	64275422	64291828	64292181	0.00207082	-0.22	24hpi
KIN	10	7825043	7825138	7822226	7822270	7829782	7829990	0.00215535	0.108	24hpi
SNRPA1	15	101826418	101826498	101825930	101826006	101827112	101827215	0.0021717	0.116	24hpi
TAF1D	11	93466515	93466585	93463842	93463878	93467790	93468404	0.00220424	0.425	24hpi
NR1H3	11	47283097	47283277	47282791	47283000	47283469	47283569	0.00240497	-0.165	24hpi
WDR27	6	170036466	170036600	170034523	170034621	170038634	170038756	0.00269424	0.213	24hpi
CALCRL	2	188252055	188252220	188250271	188250358	188252392	188252483	0.00273812	-0.428	24hpi
KLC1	14	104158695	104158762	104145720	104145855	104166991	104167064	0.00289772	0.133	24hpi
ABHD2	15	89647412	89647501	89647133	89647275	89656955	89657055	0.00329405	-0.58	24hpi
CDK5RAP1	20	31984566	31984742	31981837	31981872	31989233	31989323	0.00359092	-0.123	24hpi
DNAJC16	1	15855582	15855767	15853307	15853453	15860731	15860798	0.00372298	0.125	24hpi
BAIAP2	17	79010662	79010761	79008950	79009108	79027467	79027543	0.00372298	0.112	24hpi
NSRP1	17	28483557	28483680	28445097	28445191	28490084	28490180	0.00372298	0.406	24hpi
ISOC2	19	55967002	55967212	55966626	55966697	55967715	55967856	0.00396774	-0.169	24hpi
FLAD1	1	154962634	154962733	154956317	154956542	154965188	154965262	0.0042484	0.24	24hpi
ZNF706	8	102216877	102216921	102214560	102214675	102217662	102217910	0.0042484	0.461	24hpi
DPY19L2	12	63974441	63974616	63964537	63964637	63976185	63976305	0.0042547	-0.286	24hpi
TOM1L1	17	52984139	52984147	52982849	52982928	52990026	52990176	0.00450776	-0.241	24hpi
ACOT9	X	23752457	23752484	23751288	23751334	23761241	23761390	0.00450776	0.282	24hpi
ZFHX4	8	77754890	77755007	77745573	77745642	77761230	77761364	0.00470427	-0.108	24hpi
ZSCAN20	1	33954714	33954791	33954064	33954251	33956624	33957302	0.00489568	-0.274	24hpi
CS	12	56692392	56692475	56680050	56680429	56693611	56693807	0.00527039	-0.245	24hpi
C17orf53	17	42228328	42228412	42225225	42226395	42231923	42232032	0.005312	-0.198	24hpi
ZNF138	7	64275949	64276031	64275295	64275422	64291828	64293705	0.00542325	-0.31	24hpi
ECT2	3	172469939	172470262	172468748	172468906	172472298	172472450	0.00546337	0.378	24hpi
TP53I11	11	44960716	44960846	44959757	44959917	44972227	44972608	0.00558089	0.211	24hpi
EFNA3	1	155058603	155058681	155058352	155058418	155058888	155059283	0.0056242	0.4	24hpi
ATP6AP1L	5	81591311	81591363	81576778	81576830	81599305	81599346	0.0056242	-0.541	24hpi
CD44	11	35219667	35219793	35211381	35211612	35222628	35222742	0.0056242	-0.124	24hpi
LRP8	1	53740371	53740492	53736898	53737018	53741302	53741425	0.0056242	0.138	24hpi
HDAC7	12	48189688	48189799	48189369	48189550	48189989	48190081	0.00600915	-0.217	24hpi
GPR137	11	64054436	64054486	64052725	64052852	64055811	64055940	0.00600915	0.503	24hpi
ZNF138	7	64275953	64276031	64275295	64275422	64291828	64292580	0.00600915	-0.324	24hpi
XRRA1	11	74574025	74574066	74563033	74563127	74617283	74617501	0.00601029	0.246	24hpi
BCS1L	2	219526128	219526268	219524378	219524466	219526481	219526676	0.00627218	0.102	24hpi
ZNF547	19	57882340	57882462	57879911	57879947	57883149	57883276	0.00627218	-0.16	24hpi
TNC	9	117822008	117822281	117804497	117804620	117835881	117836145	0.00642552	0.135	24hpi
MRPL33	2	27997290	27997397	27995540	27995559	28002299	28002564	0.0064855	0.129	24hpi
PACRGL	4	20709425	20709493	20706282	20706437	20728907	20729408	0.00672765	-0.107	24hpi
ACOT9	X	23754035	23754133	23751288	23751334	23761241	23761393	0.00688716	0.105	24hpi
TMEM14C	6	10724788	10724866	10723147	10723474	10728872	10728960	0.00688725	0.406	24hpi
ZNF92	7	64852814	64852941	64838711	64838913	64863253	64865997	0.00688725	-0.191	24hpi
GSDMB	17	38063213	38063240	38062363	38062524	38066008	38066177	0.00702728	0.426	24hpi
SP140L	2	231193471	231193546	231191898	231192016	231222519	231222682	0.00788655	0.152	24hpi
CEP250	20	34046124	34046195	34043544	34043572	34047802	34047925	0.00788655	-0.154	24hpi
EXOG	3	38540416	38540480	38539119	38539175	38542845	38542985	0.00796539	0.293	24hpi
TPT1-AS1	13	45918439	45918581	45915553	45915765	45944093	45944465	0.00808817	0.202	24hpi
LIAS	4	39469137	39469266	39466904	39466962	39471638	39471784	0.00854388	0.156	24hpi
ZNF329	19	58654471	58654565	58653923	58654028	58666101	58666477	0.00872505	0.291	24hpi
RP11-274B21.1	7	128248171	128248267	128231903	128232071	128255913	128256024	0.00872505	0.129	24hpi
EDEM2	20	33823883	33823994	33805614	33805864	33859807	33859948	0.00872505	0.345	24hpi
RP11-558F24.4	1	9740769	9741193	9732483	9732777	9747392	9747613	0.00872505	0.121	24hpi
EFCAB14	1	47154024	47154216	47152455	47152542	47155258	47155363	0.00872505	0.128	24hpi
MKNK2	19	2039629	2039855	2037630	2037828	2040132	2040176	0.00921324	-0.105	24hpi
ZSCAN20	1	33955117	33955202	33954064	33954251	33956624	33957302	0.00930768	-0.195	24hpi
MLLT6	17	36878130	36878480	36876911	36877000	36878930	36879021	0.00932019	0.122	24hpi
OSBPL9	1	52135105	52135184	52117662	52117713	52179674	52179751	0.00968468	0.102	24hpi
CRISPLD2	16	84869782	84870041	84853590	84853739	84872027	84872157	0.00981133	0.152	24hpi
GLT8D1	3	52738739	52738968	52734460	52734512	52739462	52740048	0.0098187	-0.129	24hpi
LETMD1	12	51445874	51445990	51442816	51442968	51450132	51450285	0.00993562	0.218	24hpi
SNHG5	6	86387141	86387210	86375569	86375865	86387853	86387906	0.010161	0.159	24hpi
B3GNTL1	17	80918234	80918362	80915234	80915370	80918932	80919208	0.0103253	0.11	24hpi
PTER	10	16547018	16547159	16528350	16528616	16553044	16555736	0.0103361	-0.113	24hpi
RP11-274B21.1	7	128249540	128249633	128231903	128232071	128255913	128256024	0.0103361	0.124	24hpi
ABCC4	13	95918365	95918518	95899896	95900007	95921563	95921676	0.0106458	0.144	24hpi
ITGAE	17	3626581	3626677	3619981	3620092	3626981	3627038	0.0108051	0.174	24hpi
ZNF445	3	44499735	44499856	44496612	44497188	44519082	44519162	0.0111995	0.136	24hpi
MGA	15	42034743	42035370	42032250	42032401	42040834	42041125	0.011558	-0.116	24hpi
DAG1	3	49524686	49524848	49508397	49508482	49547851	49548254	0.0122336	0.182	24hpi
TNC	9	117819431	117819704	117804497	117804620	117835881	117836145	0.0125988	0.141	24hpi
RSPH9	6	43618111	43618277	43612782	43613062	43623298	43623428	0.0128626	0.197	24hpi
FAM210A	18	13687741	13687881	13681603	13682104	13726327	13726662	0.0130051	0.155	24hpi
CASK	X	41416284	41416353	41414852	41414888	41419031	41419100	0.0135664	0.158	24hpi
FUK	16	70501788	70501869	70501276	70501374	70502751	70502871	0.0135965	0.145	24hpi
ACSF3	16	89167069	89167755	89160290	89160404	89169011	89169167	0.0138179	-0.111	24hpi
ODF2L	1	86851140	86851273	86850358	86850484	86852597	86852769	0.0138179	-0.175	24hpi
MYSM1	1	59155897	59155921	59150824	59150923	59156011	59156066	0.0138179	0.199	24hpi
CCDC91	12	28379072	28379132	28378727	28378794	28410134	28410178	0.0142569	0.206	24hpi
CDC42BPB	14	103420534	103420612	103418834	103418940	103420938	103421025	0.0143352	-0.157	24hpi
ZNF708	19	21510761	21510943	21492047	21492143	21512011	21512227	0.0143352	0.497	24hpi
NPIPB4	16	21863235	21863367	21858733	21858862	21868579	21868666	0.0149818	-0.374	24hpi
CABIN1	22	24558033	24558183	24552500	24552544	24560367	24560457	0.0158158	0.257	24hpi
RP11-276H19.1	9	89565781	89565914	89563613	89563908	89596684	89596840	0.0158516	0.167	24hpi
LRRC29	16	67242214	67242358	67241775	67241993	67243950	67244225	0.0158516	0.16	24hpi
DAG1	3	49514281	49514338	49508397	49508482	49547851	49548252	0.0160118	0.286	24hpi
SYCP2	20	58452439	58452610	58450325	58450524	58453062	58453100	0.0161016	-0.419	24hpi
ANK2	4	114269431	114269464	114267055	114267178	114271383	114271405	0.0161016	-0.172	24hpi
LRRC37A3	17	62890766	62893772	62888646	62888718	62894479	62894577	0.0161016	-0.275	24hpi
RAB34	17	27044230	27044416	27043010	27043076	27045139	27045185	0.0161111	-0.175	24hpi
CELF1	11	47528409	47528449	47510388	47510576	47586825	47587072	0.0163094	0.306	24hpi
PSD4	2	113956316	113956461	113955326	113955490	113956659	113956803	0.0166774	-0.321	24hpi
NBEAL1	2	204058517	204058634	204055014	204055112	204062024	204062114	0.0170228	-0.143	24hpi
USP45	6	99914547	99914639	99912955	99913012	99916412	99916494	0.0177023	-0.169	24hpi
ACAP2	3	195131435	195131738	195112818	195112876	195133574	195133645	0.0178055	0.495	24hpi
ZNF417	19	58426705	58426899	58423427	58423554	58427746	58427977	0.0183148	0.482	24hpi
ABCA5	17	67247887	67248007	67246612	67246762	67249713	67249808	0.0183148	0.123	24hpi
RAB34	17	27044230	27044443	27043010	27043076	27045139	27045201	0.0183749	-0.108	24hpi
AC007566.10	7	92092271	92092340	92090632	92090724	92120556	92120924	0.019107	0.213	24hpi
GABRE	X	151129754	151129837	151128310	151128448	151130894	151131115	0.0199436	0.369	24hpi
DIP2A	21	47924270	47924402	47918494	47918746	47929169	47929289	0.0199543	0.113	24hpi
CTC-297N7.5	17	10669995	10670173	10657545	10657679	10671181	10671347	0.0199543	0.291	24hpi
ZBTB25	14	64966158	64966281	64957078	64957258	64969618	64969845	0.0201107	0.264	24hpi
ZNF502	3	44756082	44756180	44754137	44754236	44761694	44761808	0.0203502	0.274	24hpi
TP53I11	11	44960716	44960832	44959757	44959917	44972227	44972445	0.0203502	0.205	24hpi
DUS4L	7	107205032	107205121	107204424	107204504	107207494	107207631	0.0205104	-0.176	24hpi
NAT1	8	18069899	18070283	18067638	18067689	18076919	18076998	0.0207697	0.121	24hpi
TPT1-AS1	13	45918463	45918581	45915645	45915765	45944093	45944642	0.0210013	0.159	24hpi
AKAP11	13	42871183	42871318	42869830	42869878	42872668	42872933	0.0216825	-0.123	24hpi
COQ3	6	99830883	99831006	99828064	99828217	99831573	99831700	0.0217765	-0.163	24hpi
ASCC2	22	30229529	30229603	30221610	30221769	30230477	30230539	0.0217994	0.28	24hpi
2018-09-04	17	56604042	56604339	56603580	56603674	56609321	56609407	0.0217994	-0.298	24hpi
MFF	2	228211941	228212100	228205007	228205096	228220392	228220477	0.0218184	-0.145	24hpi
ARIH2	3	48982414	48982614	48960180	48960244	48999044	48999112	0.0220223	-0.293	24hpi
FAM24B	10	124609939	124610036	124608611	124608955	124615160	124615302	0.0224071	0.182	24hpi
SH2D5	1	21057238	21057344	21054450	21054579	21057504	21057668	0.0225059	-0.169	24hpi
WBP1	2	74686564	74686689	74685958	74686046	74686769	74686872	0.0225975	0.147	24hpi
IL17RC	3	9970263	9970314	9969988	9970170	9971532	9971581	0.0232336	0.135	24hpi
ZNHIT1	7	100861599	100865077	100861461	100861498	100865884	100866055	0.0236844	0.237	24hpi
KCNT2	1	196242597	196242618	196227218	196227624	196249989	196250118	0.0239003	-0.254	24hpi
CALCRL	2	188296023	188296091	188252392	188252483	188312765	188312979	0.0239275	-0.47	24hpi
MRPL10	17	45906504	45906602	45905866	45906036	45908676	45908889	0.0243839	-0.246	24hpi
SETD5	3	9471510	9471735	9470506	9470693	9475528	9475634	0.0244436	0.16	24hpi
IMPDH1	7	128049342	128049420	128045820	128045919	128049809	128050036	0.0244436	0.346	24hpi
ST3GAL2	16	70434598	70434997	70433352	70433436	70472851	70472925	0.0244436	0.329	24hpi
ZNF263	16	3338453	3338570	3333954	3334205	3339392	3341460	0.0246916	0.193	24hpi
DEDD2	19	42720831	42721197	42719284	42719404	42724225	42724275	0.0251652	0.126	24hpi
RP4-717I23.3	1	93770944	93771027	93730233	93730329	93780705	93780826	0.0255305	-0.595	24hpi
IMPDH1	7	128049342	128049538	128045820	128045919	128049809	128050036	0.0256802	0.196	24hpi
CLDND1	3	98240496	98240540	98239976	98240286	98241692	98241799	0.0281002	0.104	24hpi
LYRM9	17	26207146	26207209	26206076	26206516	26207299	26207392	0.0281176	-0.12	24hpi
HP1BP3	1	21106842	21107033	21106304	21106404	21113687	21113816	0.0283201	0.111	24hpi
ZNF17	19	57924963	57925004	57922548	57922774	57929279	57929406	0.0283823	-0.148	24hpi
KIF16B	20	16354901	16355054	16352309	16352406	16359449	16360808	0.0285147	0.135	24hpi
SLC38A6	14	61510167	61510221	61509864	61509930	61512063	61512143	0.0285559	0.102	24hpi
PSMD6	3	64008318	64008477	64007993	64008199	64009067	64009134	0.0285559	-0.158	24hpi
TTC28-AS1	22	28390460	28390641	28331138	28331218	28393398	28393619	0.0285559	-0.54	24hpi
BTRC	10	103190101	103190209	103113825	103113985	103239124	103239214	0.0285559	0.158	24hpi
ZDHHC16	10	99210113	99210293	99205947	99206110	99211427	99211675	0.0285559	0.188	24hpi
CARKD	13	111279785	111279894	111267921	111267994	111286891	111286942	0.0285559	-0.104	24hpi
TM9SF4	20	30724679	30724800	30723876	30723976	30729343	30729468	0.0285559	0.213	24hpi
CCDC176	14	74513463	74513581	74507267	74507348	74514632	74514778	0.0290421	-0.218	24hpi
MRPL55	1	228296655	228296722	228296137	228296175	228296849	228297000	0.0290421	-0.151	24hpi
ALDH16A1	19	49965140	49965293	49964875	49965057	49965826	49966012	0.0290421	-0.191	24hpi
ZNF720	16	31733946	31734073	31724549	31724769	31765086	31765857	0.0295339	-0.275	24hpi
DUS3L	19	5786759	5786856	5786477	5786553	5787071	5787182	0.0298133	-0.206	24hpi
SREK1IP1	5	64060871	64060948	64036962	64037027	64064331	64064454	0.0308861	-0.34	24hpi
ACVR1	2	158716566	158716691	158683039	158683158	158732307	158732352	0.032204	0.153	24hpi
KLHL7	7	23157452	23157583	23146277	23146413	23163395	23163498	0.032204	0.248	24hpi
PACRGL	4	20703380	20703507	20702060	20702329	20706088	20706147	0.032204	-0.32	24hpi
CREM	10	35490378	35490414	35484792	35485070	35495822	35495979	0.0327653	0.287	24hpi
TTC28-AS1	22	28318005	28318166	28315505	28315533	28331138	28331218	0.0328721	0.2	24hpi
PLEKHA8P1	12	45584576	45584744	45570209	45570216	45609722	45609824	0.0332346	-0.13	24hpi
KCNG1	20	49630265	49630381	49626333	49626901	49639406	49639631	0.0332346	0.536	24hpi
RAPH1	2	204334961	204335036	204326570	204326648	204341798	204341879	0.0335133	-0.164	24hpi
IMPDH1	7	128049342	128049406	128045820	128045919	128049809	128050036	0.0335133	0.386	24hpi
MBD2	18	51714083	51714207	51690892	51691070	51715243	51715381	0.0335133	-0.33	24hpi
OSBPL1A	18	21948330	21948336	21921510	21921622	21957376	21957499	0.0348577	-0.248	24hpi
BTN2A3P	6	26428098	26428335	26426469	26426751	26428870	26429013	0.0348694	0.119	24hpi
CORIN	4	47676409	47676517	47667048	47667280	47679954	47680071	0.0348907	0.125	24hpi
MBNL1	3	152173330	152173366	152165408	152165562	152177059	152177134	0.0349866	0.158	24hpi
IDUA	4	981596	981699	980874	981030	994399	994485	0.0351505	-0.268	24hpi
SENP7	3	101117704	101117899	101090851	101090970	101177798	101177896	0.0356048	-0.124	24hpi
CTD-2319I12.4	17	58206316	58206451	58203895	58204226	58209796	58209873	0.036529	-0.265	24hpi
GYG2P1	Y	14518991	14519108	14518594	14518736	14532114	14532171	0.036733	0.566	24hpi
AP4B1	1	114444376	114444507	114442563	114443022	114447226	114447415	0.0368772	-0.173	24hpi
ROBO2	3	77691821	77692094	77684075	77684194	77693854	77694055	0.0376299	0.287	24hpi
OAZ3	1	151740533	151740709	151739700	151739775	151742647	151742733	0.038785	-0.212	24hpi
MRE11A	11	94178975	94179056	94170342	94170401	94180384	94180604	0.0389391	-0.103	24hpi
MBD1	18	47800555	47800723	47799933	47800233	47801346	47801415	0.0389411	-0.162	24hpi
MTMR3	22	30366964	30367051	30353024	30353077	30374430	30374520	0.0392961	-0.107	24hpi
ARIH2	3	48982568	48982614	48960180	48960244	48999044	48999112	0.0396045	-0.201	24hpi
C5orf45	5	179280196	179280276	179268906	179269064	179280377	179280437	0.0396291	0.356	24hpi
RNF207	1	6270282	6270355	6269983	6270030	6270429	6270498	0.0400396	-0.101	24hpi
APBA1	9	72073071	72073104	72071968	72072055	72082738	72082884	0.0404269	0.145	24hpi
AC084018.1	12	122240536	122240712	122239612	122239714	122240784	122240851	0.0409394	0.103	24hpi
ACAD10	12	112191575	112191719	112186976	112187149	112193471	112193549	0.041125	0.109	24hpi
KLC1	14	104159889	104159971	104158695	104158762	104166991	104167064	0.0422515	-0.225	24hpi
PPP1R12B	1	202414173	202414356	202411653	202411700	202418116	202418225	0.0430904	-0.259	24hpi
ZNF133	20	18278628	18278706	18269148	18269248	18286324	18286451	0.0432046	-0.402	24hpi
PACRGL	4	20703763	20703844	20702081	20702329	20706088	20706156	0.0433482	-0.247	24hpi
USP54	10	75280665	75280785	75276132	75277505	75283340	75283508	0.0443131	0.163	24hpi
NARS2	11	78189630	78189729	78180292	78180359	78239887	78239982	0.044537	-0.494	24hpi
TP53I11	11	44960664	44960741	44959757	44959917	44962553	44962628	0.0450882	-0.392	24hpi
GRN	17	42423456	42423596	42422977	42423109	42426525	42426670	0.0455183	0.275	24hpi
HERPUD2	7	35712810	35712888	35707043	35707198	35733793	35734237	0.0455183	-0.15	24hpi
GSDMB	17	38065210	38065295	38062363	38062524	38066008	38066177	0.0457237	0.443	24hpi
NFASC	1	204970297	204970414	204966297	204966534	204978684	204978816	0.0457237	0.283	24hpi
KLC1	14	104158695	104158762	104153417	104153548	104166991	104167064	0.0461122	0.144	24hpi
PSG1	19	43375918	43376197	43372907	43373186	43382064	43382255	0.0464656	0.126	24hpi
NQO2	6	3003902	3004023	3002283	3002520	3006701	3006793	0.046946	0.191	24hpi
PSG9	19	43763008	43763287	43762353	43762608	43766011	43766290	0.0484859	-0.144	24hpi
PPM1N	19	46003907	46003968	46003713	46003819	46005274	46005768	0.0492201	0.108	24hpi
RAD52	12	1045972	1046048	1042140	1042242	1058767	1058839	0.0492945	-0.108	24hpi
VPS29	12	110937339	110937351	110933816	110934008	110939853	110939912	0.049358	0.112	24hpi
FKRP	19	47251771	47251974	47251283	47251345	47258668	47258867	0.0495018	0.119	24hpi
EXOSC9	4	122730988	122731071	122728694	122728777	122732737	122732826	0.0495843	-0.302	24hpi
COL4A5	X	107913457	107913466	107911548	107911734	107917974	107917983	0.0495843	-0.479	24hpi
ZNF345	19	37367686	37367778	37342731	37342806	37383719	37383832	0.0495936	0.306	24hpi
ZNF502	3	44756082	44756180	44754137	44754236	44761694	44761808	3.56185e-08	0.761	48hpi
ZNF177	19	9449169	9449258	9435370	9435456	9475537	9475624	3.03228e-07	0.5	48hpi
HDAC11	3	13543370	13543433	13524963	13525064	13545593	13545772	3.32466e-05	-0.53	48hpi
GPR56	16	57675502	57675620	57662466	57662740	57684164	57684263	3.32466e-05	-0.623	48hpi
FAM122C	X	133972756	133973633	133963255	133963312	133979234	133979278	3.32466e-05	-0.396	48hpi
NPIPB4	16	21863235	21863367	21858733	21858862	21868579	21868666	7.38524e-05	-0.605	48hpi
PHKA2	X	18918787	18918817	18915280	18915451	18919602	18919721	0.000104205	0.289	48hpi
MRRF	9	125048317	125048445	125047447	125047566	125075505	125075665	0.000114239	0.298	48hpi
ANKMY1	2	241496606	241496769	241494282	241494472	241500147	241500527	0.000141904	0.621	48hpi
NAPB	20	23375775	23375822	23375558	23375636	23383629	23383709	0.000186862	-0.566	48hpi
ZNF320	19	53397378	53397473	53397031	53397109	53398591	53398688	0.000234232	0.503	48hpi
AC131097.3	2	242876224	242876361	242824710	242824786	242908077	242908591	0.000290421	-0.536	48hpi
CD44	11	35219667	35219793	35211381	35211612	35222628	35222742	0.000290421	-0.255	48hpi
CREB5	7	28858377	28858406	28857687	28857796	28858732	28859176	0.000390177	0.209	48hpi
CNTRL	9	123842583	123842756	123837289	123837345	123850573	123850821	0.000596607	-0.571	48hpi
NQO2	6	3002283	3002520	3000207	3000319	3003902	3004023	0.000698951	0.297	48hpi
RP4-717I23.3	1	93780705	93780826	93770944	93771027	93790191	93790248	0.000759607	-0.246	48hpi
HBP1	7	106814892	106815190	106810217	106810575	106820323	106820507	0.00092051	-0.266	48hpi
NAPB	20	23377708	23377825	23375558	23375636	23383629	23383709	0.00106571	-0.276	48hpi
ATP13A2	1	17312957	17313127	17312452	17312853	17313299	17313451	0.00119137	-0.181	48hpi
CTD-2270L9.4	16	23466790	23466851	23464078	23464586	23468748	23468909	0.00131367	0.416	48hpi
AMBRA1	11	46534276	46534363	46515673	46515754	46563494	46564948	0.00134704	0.185	48hpi
CTC-297N7.5	17	10669995	10670173	10657545	10657679	10671181	10671347	0.00146059	0.322	48hpi
MFSD12	19	3542773	3542975	3538272	3538754	3544806	3544937	0.0015043	-0.204	48hpi
CTD-2410N18.4	5	133647982	133648071	133644264	133644418	133655048	133655188	0.00155255	-0.496	48hpi
ABI3BP	3	100548424	100548508	100547236	100547296	100551107	100551149	0.00155255	0.246	48hpi
SNRPN	15	25219533	25219603	25207260	25207356	25221451	25221563	0.0016942	-0.565	48hpi
ENOSF1	18	677742	677872	675320	675402	683245	683380	0.0016942	0.348	48hpi
PHYKPL	5	177658669	177658830	177656940	177657100	177659492	177659631	0.00175491	0.174	48hpi
CCDC153	11	119063860	119064595	119061418	119061549	119065632	119065704	0.00180897	0.461	48hpi
MRRF	9	125027740	125028059	125027165	125027217	125042721	125042877	0.00199065	0.275	48hpi
CELF1	11	47528409	47528449	47510388	47510576	47586825	47587072	0.00217826	0.281	48hpi
ZNF473	19	50534270	50534348	50529062	50529379	50542417	50542544	0.00225571	-0.272	48hpi
SCUBE3	6	35211370	35211532	35210797	35211013	35211739	35211907	0.00225571	0.11	48hpi
EPB41L2	6	131197813	131197915	131190798	131191266	131201283	131201346	0.00238256	-0.22	48hpi
GABARAPL1	12	10366672	10366786	10366027	10366313	10370661	10370740	0.00249982	0.158	48hpi
ABCB9	12	123425353	123425542	123424657	123424831	123428937	123429066	0.00255121	0.212	48hpi
DECR2	16	456684	456952	456345	456397	457424	457560	0.0026733	-0.261	48hpi
CCNJL	5	159703275	159703419	159686475	159686778	159707531	159707745	0.00268009	-0.3	48hpi
PFKM	12	48529073	48529166	48528725	48528821	48531503	48531629	0.00291527	0.143	48hpi
RP11-355B11.2	2	61707459	61707718	61698322	61698514	61709761	61709855	0.00293433	0.144	48hpi
ZNF473	19	50534148	50534348	50529149	50529379	50542417	50542544	0.00397463	-0.225	48hpi
AKT1	14	105259463	105259547	105258934	105259059	105261820	105262088	0.00399753	-0.151	48hpi
CARF	2	203789019	203789138	203782599	203782766	203817281	203817402	0.00399753	0.504	48hpi
APBB2	4	41120105	41120222	41102655	41102767	41216421	41216586	0.00430535	-0.355	48hpi
SLC24A1	15	65931932	65932041	65916418	65918308	65942719	65943280	0.00438574	0.129	48hpi
LIFR	5	38555106	38555167	38530607	38530768	38556435	38556738	0.00466541	0.445	48hpi
ZNF195	11	3390586	3390732	3383775	3383832	3392204	3392300	0.00530761	-0.488	48hpi
CNTRL	9	123933685	123933826	123931888	123932094	123935520	123935787	0.00572011	0.219	48hpi
GABARAPL1	12	10366434	10366573	10366038	10366313	10370661	10370740	0.00572011	0.188	48hpi
PPAPDC1A	10	122280482	122280607	122263329	122263438	122348814	122349363	0.00580044	0.217	48hpi
AKT1	14	105259463	105259641	105258934	105259059	105261820	105261841	0.00580044	-0.128	48hpi
RGS19	20	62708209	62708307	62707877	62707999	62711225	62711323	0.00670248	-0.158	48hpi
MDH1B	2	207625624	207625737	207621960	207622095	207629973	207630271	0.00673111	0.394	48hpi
NAGK	2	71297870	71297969	71295717	71295842	71299770	71299881	0.00678533	0.191	48hpi
HLCS	21	38318308	38318454	38308748	38309692	38334335	38334470	0.00686747	0.308	48hpi
MESDC2	15	81262802	81263000	81244299	81244637	81271106	81271154	0.00709092	0.375	48hpi
GIGYF2	2	233589283	233589401	233568133	233568199	233595831	233595944	0.00804404	-0.198	48hpi
BMS1P20	22	22663061	22663184	22661470	22661610	22664100	22664248	0.00804404	0.136	48hpi
PICALM	11	85737333	85737409	85725912	85726006	85779692	85779822	0.00846854	-0.261	48hpi
ZNF772	19	57987027	57987154	57984412	57985789	57988001	57988040	0.00846854	-0.266	48hpi
RELL2	5	141017736	141017976	141017003	141017308	141018361	141018427	0.00846854	-0.155	48hpi
FIGNL1	7	50517260	50517421	50515878	50515987	50517998	50518048	0.00852886	0.151	48hpi
USP54	10	75280665	75280785	75279554	75279750	75283340	75283508	0.00852886	0.325	48hpi
RBM23	14	23377541	23377589	23375403	23375577	23388207	23388338	0.00896138	0.13	48hpi
REXO2	11	114314577	114314655	114310303	114310397	114316700	114316809	0.00930745	-0.266	48hpi
STAG2	X	123155216	123155281	123095943	123095956	123156380	123156521	0.0106654	0.237	48hpi
ZNF180	19	44989246	44989368	44988571	44988646	45001335	45001429	0.0106801	-0.123	48hpi
PHF3	6	64356523	64356700	64345740	64346055	64394029	64395812	0.011372	0.169	48hpi
RUNX1T1	8	93074773	93074850	93029475	93029591	93088192	93088365	0.0114728	0.295	48hpi
TBC1D1	4	38053519	38053681	38051377	38051519	38054726	38054846	0.0121829	0.264	48hpi
FIGNL1	7	50517242	50517421	50515878	50515987	50517998	50518034	0.0122727	0.13	48hpi
MRPL55	1	228296137	228296722	228295935	228296019	228296961	228296991	0.0123727	-0.157	48hpi
LETMD1	12	51445874	51445990	51442816	51442968	51450132	51450285	0.0123727	0.231	48hpi
FIGNL1	7	50517197	50517421	50515878	50515987	50517998	50518034	0.0126212	0.122	48hpi
FIGNL1	7	50517253	50517421	50515878	50515987	50517998	50518022	0.0126212	0.137	48hpi
MCM9	6	119177533	119177708	119150210	119150413	119215190	119215520	0.0126212	0.208	48hpi
RUNX1T1	8	93074773	93074855	93029453	93029591	93088192	93088365	0.0126743	0.292	48hpi
SLC9A5	16	67291433	67291504	67291247	67291337	67292220	67292350	0.0129308	0.131	48hpi
XPNPEP3	22	41256681	41256797	41253100	41253249	41257621	41258774	0.0129308	-0.357	48hpi
ZNF821	16	71895678	71895845	71893588	71894575	71898040	71898145	0.0132302	0.19	48hpi
TBL1XR1	3	176849150	176849237	176782707	176782810	176914908	176915039	0.0135593	-0.23	48hpi
KIF27	9	86517974	86518933	86514575	86514719	86523366	86523567	0.0136822	0.205	48hpi
LRRC29	16	67242214	67242358	67241775	67241993	67243950	67244225	0.0138866	0.129	48hpi
ARFGEF2	20	47557735	47557766	47538426	47538547	47567859	47568006	0.0139829	0.213	48hpi
DYNLL1	12	120933086	120933240	120931605	120931728	120934218	120934350	0.0139829	0.281	48hpi
SETMAR	3	4354581	4354913	4345054	4345210	4355330	4355445	0.0140291	-0.18	48hpi
THEMIS2	1	28206154	28206565	28203098	28203239	28208481	28209554	0.0140339	-0.104	48hpi
PHLDA3	1	201436613	201436711	201434980	201435306	201437472	201437709	0.0147242	0.2	48hpi
DHRSX	X	2310394	2310515	2209542	2209644	2343237	2343345	0.0147569	0.127	48hpi
EZH1	17	40869993	40870085	40865226	40865407	40872290	40872322	0.0148095	0.105	48hpi
ZBTB25	14	64966158	64966281	64957078	64957258	64969618	64969845	0.0153153	0.273	48hpi
ZNF79	9	130190830	130190939	130186716	130187082	130191110	130191199	0.0156112	0.336	48hpi
SEPSECS	4	25161249	25161386	25160574	25160729	25161877	25162016	0.0156112	-0.182	48hpi
MAPKAP1	9	128233361	128233516	128230250	128230388	128240358	128240461	0.0161559	0.306	48hpi
DGUOK	2	74166036	74166149	74154034	74154179	74184251	74184367	0.0166437	0.137	48hpi
THAP6	4	76446945	76447071	76441981	76442189	76465068	76465169	0.0166437	0.113	48hpi
FAM45A	10	120864275	120864534	120863603	120863709	120864822	120865007	0.0166437	0.139	48hpi
FER	5	108118363	108118456	108084667	108084694	108133824	108134090	0.017133	-0.4	48hpi
ZNF517	8	146029025	146029152	146028254	146028332	146029509	146029623	0.017133	0.179	48hpi
FUK	16	70501788	70501869	70500784	70501374	70502751	70502871	0.017133	0.13	48hpi
FIGNL1	7	50516815	50517421	50515878	50515987	50517998	50518088	0.0175422	0.106	48hpi
CEP63	3	134276983	134277189	134270767	134270854	134277991	134278271	0.0175422	-0.295	48hpi
SERAC1	6	158576346	158576383	158571484	158571621	158579304	158579396	0.0175422	0.183	48hpi
OGG1	3	9798154	9798305	9793453	9793633	9807492	9808421	0.0177224	0.121	48hpi
ABCA5	17	67247887	67248007	67246612	67246762	67249713	67249808	0.018761	0.111	48hpi
LYPD6B	2	150017277	150017349	149987396	149987467	150061766	150061918	0.0198409	0.381	48hpi
NDE1	16	15793585	15793711	15788021	15788113	15818047	15818079	0.0217107	0.121	48hpi
DLGAP1-AS1	18	3596576	3596673	3594452	3594482	3597173	3597370	0.0220156	0.177	48hpi
CDK16	X	47081671	47081741	47077709	47078063	47082950	47083127	0.0221206	-0.248	48hpi
UBE2D4	7	43982552	43982630	43978029	43978093	43988230	43988588	0.0227129	0.121	48hpi
AASDH	4	57209727	57209850	57204770	57204957	57215428	57216224	0.0229019	-0.182	48hpi
WDR52	3	113127952	113128169	113125773	113125888	113135371	113135474	0.0229019	-0.545	48hpi
ATP1A1OS	1	116949549	116949817	116948133	116948770	116961080	116961186	0.023526	-0.113	48hpi
C1orf204	1	159810500	159810656	159807706	159807817	159810915	159811025	0.0241636	0.19	48hpi
ABCB8	7	150725866	150725998	150725536	150725697	150728327	150728378	0.0244344	-0.314	48hpi
ZNF619	3	40523353	40523507	40519260	40519494	40524078	40524195	0.02515	0.21	48hpi
LETM2	8	38264463	38264556	38261857	38262024	38264879	38264981	0.0253708	0.153	48hpi
DEF8	16	90015824	90015921	90015202	90015222	90021576	90021674	0.0256935	0.166	48hpi
ZNF28	19	53308397	53308515	53304633	53304955	53321196	53321284	0.026738	0.214	48hpi
TRIM16	17	15562115	15562190	15546034	15546130	15580489	15580594	0.0270468	-0.339	48hpi
ZNF83	19	53177434	53177506	53164014	53164096	53193695	53193749	0.0270468	-0.115	48hpi
PFKFB4	3	48585964	48586092	48581012	48581079	48587296	48587393	0.028747	-0.102	48hpi
ZNF362	1	33736087	33736213	33722173	33722255	33741700	33741764	0.0289986	0.331	48hpi
SLC9A5	16	67288923	67289087	67286444	67286747	67299990	67300128	0.0291859	0.149	48hpi
COA1	7	43705256	43705321	43690210	43690311	43769027	43769104	0.0291859	-0.181	48hpi
TCTN1	12	111072200	111072268	111070276	111070364	111074285	111074306	0.029487	0.153	48hpi
CARF	2	203807462	203807690	203782599	203782766	203817281	203817402	0.0297015	0.163	48hpi
TNK2	3	195609156	195609199	195605992	195606046	195610027	195610180	0.0314999	0.101	48hpi
COA1	7	43705256	43705321	43688198	43688251	43769027	43769104	0.035113	-0.101	48hpi
NQO2	6	3003902	3004023	3002283	3002520	3006701	3006793	0.035113	0.221	48hpi
INVS	9	102977682	102977770	102888664	102888831	102988343	102988516	0.035282	-0.182	48hpi
SYT14	1	210139237	210139358	210126053	210126101	210186977	210187142	0.035282	0.3	48hpi
JARID2	6	15410454	15410596	15374347	15374483	15452236	15452406	0.0356252	0.106	48hpi
SLC30A6	2	32402545	32402665	32399131	32399216	32409341	32409407	0.035768	0.204	48hpi
PPP1R12B	1	202528004	202528021	202465908	202465950	202531905	202532050	0.0361709	0.201	48hpi
SPATA9	5	95010389	95010492	94999656	94999752	95011115	95011343	0.0362585	0.523	48hpi
RGS5	1	163288971	163289081	163276022	163276119	163291411	163291562	0.0371127	0.147	48hpi
ZNF345	19	37367686	37367778	37342731	37342806	37383719	37383832	0.0372142	0.213	48hpi
DECR2	16	456684	456833	456345	456397	457424	457560	0.0379333	-0.249	48hpi
ARL4A	7	12727259	12727353	12726480	12726668	12727793	12728539	0.0390798	-0.261	48hpi
MTUS1	8	17581180	17581342	17573275	17573410	17601112	17601308	0.0390798	-0.37	48hpi
TRIT1	1	40318402	40318548	40315790	40315933	40319641	40319740	0.039436	0.102	48hpi
NQO2	6	3004728	3004885	3002283	3002520	3006701	3006793	0.0409113	0.166	48hpi
ZNF383	19	37710500	37710651	37708827	37709176	37721310	37721364	0.041686	-0.291	48hpi
RP4-717I23.3	1	93770944	93771027	93730233	93730329	93790191	93790286	0.0418446	0.149	48hpi
ZNF317	19	9268655	9268751	9267287	9268070	9269501	9269584	0.0418446	0.103	48hpi
NT5C2	10	104865114	104865138	104860801	104860859	104865462	104865558	0.0418446	-0.163	48hpi
SLC25A26	3	66419901	66419966	66396787	66396832	66428113	66428503	0.0423356	0.28	48hpi
KIF16B	20	16354901	16355054	16352309	16352406	16359449	16360808	0.0431152	0.111	48hpi
PSEN1	14	73604819	73604860	73603832	73603931	73614502	73614584	0.0431668	-0.359	48hpi
C3orf67	3	58834757	58835135	58817411	58817615	58849283	58849618	0.0433072	0.244	48hpi
OBSCN	1	228407024	228407300	228404713	228404989	228430883	228431159	0.0444165	0.147	48hpi
CCDC169	13	36869914	36869994	36857728	36857839	36871773	36871969	0.04531	0.45	48hpi
LARP4	12	50810128	50810217	50806187	50806236	50821544	50821692	0.0462792	-0.128	48hpi
CDC25C	5	137665241	137665336	137664172	137664218	137666675	137666907	0.0472969	0.274	48hpi
POLR2E	19	1093754	1093902	1091790	1091906	1095257	1095335	0.0493941	-0.15	48hpi
TRIQK	8	93933730	93933888	93929156	93929235	93978234	93978372	0.0493941	0.121	48hpi
SS18	18	23662326	23662492	23658039	23658124	23664015	23664139	0.0493941	0.38	48hpi
RABGAP1L	1	174846529	174846743	174780969	174781098	174926593	174926686	0	0.189	72hpi
WARS	14	100841619	100841687	100835423	100835595	100842596	100842644	1.74141e-12	0.283	72hpi
WARS	14	100840472	100840602	100828146	100828258	100841847	100841944	3.43987e-09	0.691	72hpi
WARS	14	100841619	100841743	100835423	100835595	100842596	100842622	1.24964e-08	0.245	72hpi
WARS	14	100841619	100841740	100835423	100835595	100842596	100842648	1.2923e-08	0.246	72hpi
GPR133	12	131453521	131453617	131451007	131451091	131456002	131456125	5.20698e-08	0.14	72hpi
WARS	14	100841619	100841687	100828044	100828258	100842596	100842644	4.61714e-07	0.371	72hpi
ZNF772	19	57987027	57987154	57984412	57985789	57988001	57988040	6.09724e-06	-0.454	72hpi
P2RX5	17	3594249	3594321	3593898	3593974	3594937	3595088	9.79988e-06	-0.635	72hpi
ZNF780B	19	40561322	40561483	40556230	40556284	40562007	40562082	1.35067e-05	0.478	72hpi
WARS	14	100841619	100841743	100828044	100828258	100842596	100842622	1.64341e-05	0.321	72hpi
BRIP1	17	59926489	59926617	59924461	59924581	59934418	59934592	1.64341e-05	-0.239	72hpi
DDO	6	110725976	110726153	110712973	110714545	110729536	110729645	1.90696e-05	-0.327	72hpi
WARS	14	100840472	100840581	100828192	100828258	100842596	100842671	5.3777e-05	0.187	72hpi
WARS	14	100840472	100840602	100828146	100828258	100842596	100842622	5.5853e-05	0.172	72hpi
TRMT2B	X	100306632	100306722	100297030	100297301	100306805	100307059	6.5837e-05	0.467	72hpi
IDNK	9	86242921	86243126	86238061	86238136	86243787	86243874	0.000156399	0.401	72hpi
PPAPDC1A	10	122280482	122280607	122263329	122263438	122348814	122349363	0.000160431	0.56	72hpi
SLC30A6	2	32402545	32402665	32399131	32399216	32409341	32409407	0.000174313	0.426	72hpi
FOXK2	17	80557967	80558120	80553657	80554067	80559178	80560281	0.00018101	0.538	72hpi
TSC22D2	3	150155984	150156141	150140835	150140907	150174862	150174914	0.000194993	0.376	72hpi
PGPEP1	19	18459757	18459878	18451423	18451525	18466704	18466821	0.000221886	0.5	72hpi
WARS	14	100841619	100841687	100828044	100828258	100841847	100842588	0.000242173	0.148	72hpi
PDXK	21	45152019	45152323	45148797	45148891	45153949	45154004	0.000280045	0.431	72hpi
WARS	14	100840472	100840602	100835423	100835595	100841847	100841944	0.00028199	0.454	72hpi
KLHL7	7	23157452	23157583	23146277	23146413	23163395	23163498	0.000324116	0.372	72hpi
PGAP2	11	3832479	3832654	3829523	3829545	3845112	3845365	0.000324116	0.275	72hpi
DCAF6	1	167988782	167988905	167973770	167974031	167992225	167993288	0.000331177	0.175	72hpi
RPS24	10	79799961	79799983	79796951	79797062	79800372	79800428	0.000536837	0.194	72hpi
TRMT2B	X	100306239	100306355	100297030	100297301	100306805	100307043	0.000539899	0.33	72hpi
SPEG	2	220308767	220308781	220307829	220307872	220309374	220309464	0.000540731	0.351	72hpi
CCND3	6	41908107	41908323	41904592	41905132	42016238	42016414	0.000883993	-0.119	72hpi
EXOG	3	38541580	38541655	38541171	38541238	38542845	38542985	0.000883993	-0.607	72hpi
WARS	14	100841619	100841743	100828044	100828258	100841847	100842081	0.000946768	0.129	72hpi
SF1	11	64533422	64533627	64532077	64532990	64534663	64534723	0.00111471	0.401	72hpi
CNTRL	9	123933685	123933826	123931888	123932094	123935520	123935787	0.00118712	0.298	72hpi
TARBP1	1	234534127	234534299	234529391	234529583	234536598	234536694	0.0012153	-0.186	72hpi
XPO1	2	61752404	61752468	61749745	61749818	61752626	61753656	0.00122042	0.525	72hpi
TRMT2B	X	100306239	100306722	100297030	100297301	100306805	100307105	0.00131846	0.28	72hpi
ZNF283	19	44335469	44335533	44332353	44332433	44339656	44339744	0.00131846	-0.301	72hpi
SLC9A5	16	67288923	67289087	67286444	67286747	67299990	67300128	0.00133972	0.297	72hpi
TUBD1	17	57951899	57952064	57943956	57944110	57955463	57955695	0.00133972	0.28	72hpi
WHSC1	4	1895456	1895636	1873160	1873269	1902352	1902493	0.00140726	-0.136	72hpi
DRAM2	1	111682209	111682333	111680144	111680208	111682659	111682684	0.00173695	0.275	72hpi
ARFGEF2	20	47557735	47557766	47538426	47538547	47567859	47568006	0.00178808	0.275	72hpi
SLC3A2	11	62644258	62644351	62639048	62639141	62648490	62648919	0.00187917	-0.203	72hpi
PSG1	19	43375918	43376197	43372907	43373186	43382064	43382255	0.00189335	0.199	72hpi
TBC1D5	3	17664139	17664257	17627844	17628049	17665340	17665405	0.00218094	0.33	72hpi
ZNF517	8	146029025	146029152	146028254	146028332	146029509	146029623	0.00220289	0.264	72hpi
WRAP73	1	3551723	3551858	3551560	3551638	3552507	3552594	0.00220289	-0.168	72hpi
SLC35B1	17	47784704	47784806	47783227	47783671	47785091	47785311	0.00223954	0.453	72hpi
POLM	7	44116107	44116228	44113729	44114129	44118338	44118410	0.00247176	0.155	72hpi
SGOL1	3	20215740	20216547	20212534	20212724	20218092	20218151	0.00266827	0.23	72hpi
NAAA	4	76839913	76839942	76836020	76836138	76841061	76841128	0.00266827	0.178	72hpi
XRRA1	11	74562132	74562248	74559159	74559507	74574025	74574066	0.00297606	0.248	72hpi
LRRFIP2	3	37144414	37144504	37138106	37138151	37146945	37147014	0.0030426	-0.471	72hpi
ZNF418	19	58434559	58434657	58433798	58433997	58436990	58439415	0.00335265	0.519	72hpi
NUDT2	9	34336297	34336339	34329503	34329597	34338710	34338845	0.00335265	0.145	72hpi
NOX4	11	89075241	89075361	89073230	89073339	89088129	89088211	0.00335526	0.267	72hpi
TRMT10B	9	37763625	37763862	37761899	37762114	37768072	37768225	0.00335669	0.434	72hpi
SLC3A2	11	62638216	62638309	62623573	62623853	62639048	62639141	0.00367251	-0.198	72hpi
CROCCP3	1	16811317	16811401	16810727	16810959	16812063	16812160	0.00376643	0.383	72hpi
THAP6	4	76465068	76465169	76446945	76447071	76467618	76467696	0.00377601	-0.658	72hpi
DHRS4	14	24435140	24435192	24429110	24429212	24435491	24435626	0.0042696	0.112	72hpi
DEF8	16	90015824	90015921	90015202	90015222	90021576	90021674	0.00428894	0.298	72hpi
D2HGDH	2	242689565	242689709	242684123	242684292	242707124	242708226	0.00432722	-0.304	72hpi
MAPK9	5	179713974	179714067	179707439	179707608	179718847	179719053	0.00439711	-0.262	72hpi
TRPS1	8	116635827	116635985	116631358	116632287	116680771	116681228	0.00442499	0.472	72hpi
NAA60	16	3497481	3497620	3493687	3493893	3498470	3498540	0.00442499	0.295	72hpi
C21orf2	21	45753943	45755687	45752915	45753145	45757531	45757550	0.00474206	0.19	72hpi
SLC25A14	X	129474080	129474327	129473927	129473950	129479155	129479249	0.00475702	-0.127	72hpi
METTL8	2	172271112	172271236	172216931	172217023	172291183	172291290	0.00484763	-0.48	72hpi
DENND2A	7	140305504	140305606	140301961	140302342	140340303	140340345	0.0063791	0.215	72hpi
RNF115	1	145646278	145646469	145646114	145646173	145650482	145650540	0.00674278	0.293	72hpi
PRIMPOL	4	185578238	185578474	185573176	185573254	185580493	185580591	0.00687249	0.166	72hpi
CACNA1C	12	2743462	2743546	2742794	2742878	2760805	2760934	0.00742429	0.317	72hpi
TMEM106A	17	41364333	41364413	41363853	41363941	41365039	41365271	0.00763433	0.223	72hpi
METTL8	2	172271112	172271236	172248552	172248707	172291183	172291290	0.00795774	-0.484	72hpi
TMEM106A	17	41364245	41364413	41363893	41363941	41365039	41365271	0.00815158	0.192	72hpi
TMEM106A	17	41364223	41364413	41363893	41363941	41365039	41365271	0.00849692	0.188	72hpi
COL16A1	1	32145404	32145452	32145232	32145286	32145642	32145702	0.00888766	0.108	72hpi
ZNF337-AS1	20	25612793	25612924	25604680	25604771	25614684	25614806	0.00917908	0.423	72hpi
RP11-110G21.1	8	52825616	52825740	52811884	52812406	52858995	52859165	0.00917908	0.309	72hpi
FAM228B	2	24384375	24384483	24369799	24369956	24387067	24387204	0.00926506	0.192	72hpi
BTRC	10	103221720	103221815	103190101	103190209	103239124	103239214	0.00938518	0.178	72hpi
C5orf45	5	179271151	179271227	179269046	179269064	179280377	179280437	0.00948888	0.144	72hpi
C5orf45	5	179274977	179275066	179268906	179269064	179280377	179280437	0.00963683	0.159	72hpi
SGCE	7	94268652	94268760	94259030	94259153	94273917	94273979	0.0112812	0.447	72hpi
LCOR	10	98703869	98704002	98667424	98667504	98708764	98709052	0.0115284	0.209	72hpi
TRIM68	11	4626308	4626791	4624470	4624570	4629256	4629434	0.0115473	0.205	72hpi
DNAJC16	1	15855582	15855767	15853307	15853453	15860731	15860798	0.0115473	0.122	72hpi
ZNF461	19	37134695	37134764	37128093	37130945	37147349	37147445	0.011703	0.192	72hpi
ABCC4	13	95918365	95918518	95899896	95900007	95921563	95921676	0.0118963	0.201	72hpi
ANKRD9	14	102974977	102975183	102974811	102974886	102975865	102976128	0.0118963	0.171	72hpi
ENTPD6	20	25187714	25188033	25176371	25176503	25190484	25190561	0.0118963	0.122	72hpi
C17orf61-PLSCR3	17	7296462	7296683	7296109	7296271	7296785	7296828	0.0119028	0.152	72hpi
ZNF142	2	219523423	219523524	219520872	219521186	219523702	219523853	0.0126095	0.154	72hpi
OSBPL6	2	179188903	179188996	179170756	179171013	179192982	179193105	0.0126095	0.117	72hpi
D2HGDH	2	242695263	242695429	242684123	242684292	242707124	242707377	0.0126336	-0.195	72hpi
SLC30A6	2	32402545	32402665	32396355	32396442	32409341	32409407	0.0138506	0.325	72hpi
FBXO4	5	41927114	41927350	41925355	41925600	41929798	41930019	0.0145166	0.134	72hpi
TACC2	10	123892123	123892249	123872553	123872748	123954554	123954691	0.0145166	0.176	72hpi
ENTPD6	20	25187711	25188033	25176328	25176503	25190484	25190561	0.0145166	0.113	72hpi
FAM228B	2	24384375	24384483	24357988	24358057	24387067	24387204	0.0145166	0.357	72hpi
ANKRD13A	12	110458912	110459106	110456943	110457133	110463546	110463628	0.0145612	0.186	72hpi
RFWD2	1	176132950	176133027	176118141	176118210	176153768	176153828	0.0145612	-0.337	72hpi
DCAF6	1	167992225	167992285	167973770	167974031	168012262	168012378	0.0146677	-0.289	72hpi
DPCD	10	103364896	103364969	103360959	103361093	103369123	103369204	0.0150954	-0.483	72hpi
CEP164	11	117253511	117253658	117252416	117252584	117261492	117261624	0.015309	0.34	72hpi
GLI4	8	144351529	144351690	144349606	144349654	144356873	144356972	0.015309	0.142	72hpi
ZNF502	3	44756082	44756180	44754137	44754236	44761694	44761808	0.015309	0.428	72hpi
ZNF263	16	3335058	3335239	3332942	3334205	3335680	3335754	0.015309	0.159	72hpi
PIKFYVE	2	209141435	209141554	209138741	209138777	209150449	209150657	0.015309	0.2	72hpi
UBXN2A	2	24162409	24162532	24150181	24150485	24181170	24181225	0.0155788	-0.227	72hpi
IQCE	7	2606749	2606797	2598681	2598851	2608587	2608633	0.0157103	-0.206	72hpi
TFIP11	22	26906582	26906668	26906110	26906247	26908064	26908141	0.0160256	0.103	72hpi
MYSM1	1	59155897	59155921	59150824	59150923	59156011	59156066	0.0171104	0.255	72hpi
TMBIM1	2	219150485	219150661	219148761	219148859	219157188	219157309	0.017583	-0.381	72hpi
LIMS2	2	128431887	128431995	128431251	128431317	128432587	128432860	0.0177993	0.382	72hpi
PVT1	8	129082405	129082607	129022563	129022690	129108763	129108902	0.0181854	0.243	72hpi
C12orf29	12	88433924	88434042	88429386	88429515	88436601	88436697	0.0182835	0.183	72hpi
NEK11	3	130746773	130746846	130745726	130745850	130748456	130748722	0.018918	0.406	72hpi
ZSCAN32	16	3443648	3443814	3434820	3434941	3447191	3447745	0.0193458	0.277	72hpi
EPB41L2	6	131201283	131201346	131190702	131191266	131206235	131206408	0.0193625	-0.155	72hpi
TMEM254	10	81845986	81846014	81841900	81841960	81850135	81850187	0.0194491	-0.307	72hpi
LINC01128	1	784863	784982	783033	783186	787306	787367	0.0195267	-0.169	72hpi
INO80E	16	30014756	30014847	30012734	30012851	30014970	30014991	0.0195267	0.366	72hpi
ZNF573	19	38261046	38261237	38260644	38260737	38262203	38262336	0.0195267	-0.255	72hpi
RP11-61L23.2	7	143530339	143530976	143509061	143510872	143533732	143533801	0.0196101	-0.32	72hpi
ZNF613	19	52439280	52439488	52432984	52433149	52443461	52443588	0.02005	-0.265	72hpi
BMS1P20	22	22663061	22663184	22661470	22661610	22664100	22664248	0.02005	0.182	72hpi
PRIMPOL	4	185578235	185578474	185573176	185573254	185580493	185580591	0.0203555	0.105	72hpi
TATDN2	3	10320347	10320444	10319962	10320146	10320568	10320718	0.0203555	0.148	72hpi
CDK16	X	47081671	47081741	47077709	47078063	47082950	47083127	0.0214626	-0.296	72hpi
POLR2G	11	62530013	62530338	62529266	62529376	62532653	62532704	0.0217783	0.164	72hpi
TFDP2	3	141772956	141772991	141724282	141724386	141811902	141811969	0.0222622	-0.163	72hpi
OARD1	6	41037814	41037873	41034526	41035176	41038870	41039015	0.0223004	-0.165	72hpi
NQO2	6	3002283	3002520	3000207	3000319	3003902	3004023	0.0224595	0.273	72hpi
ERI2	16	20817036	20817267	20814924	20814992	20817729	20817998	0.0239016	0.264	72hpi
MATR3	5	138615623	138615747	138614739	138614818	138618427	138618678	0.0239016	0.163	72hpi
NUDT2	9	34336226	34336339	34329503	34329597	34338710	34338845	0.0249516	0.132	72hpi
CAMKK1	17	3785550	3785664	3784920	3784942	3785821	3785858	0.0249622	-0.21	72hpi
PGS1	17	76410959	76411108	76399648	76400170	76415626	76415756	0.0254445	0.125	72hpi
ZNF691	1	43315235	43315413	43314961	43315084	43316620	43318148	0.0254804	0.21	72hpi
SLC25A40	7	87489386	87489484	87487945	87488066	87489886	87489955	0.025605	-0.146	72hpi
ZNF180	19	44989246	44989368	44988571	44988646	45001335	45001429	0.0262921	-0.145	72hpi
CTC-338M12.5	5	180620341	180620467	180619069	180619140	180621233	180621428	0.0263769	0.426	72hpi
ZNF419	19	58001514	58001553	57999089	57999351	58002835	58002965	0.0269703	0.257	72hpi
HSD17B14	19	49334924	49335016	49318293	49318398	49335922	49335989	0.0270464	0.136	72hpi
AXIN2	17	63532986	63533181	63532437	63532671	63533441	63533953	0.0275009	-0.399	72hpi
FAM211A-AS1	17	16366146	16366255	16343498	16343567	16373615	16373846	0.0285149	0.295	72hpi
IMMP1L	11	31482172	31482261	31477806	31477933	31484718	31484852	0.0288853	-0.215	72hpi
BTRC	10	103221737	103221815	103190101	103190209	103239124	103239214	0.0297912	0.103	72hpi
ZNF135	19	58571336	58571766	58570647	58570678	58572947	58573074	0.0300493	-0.164	72hpi
ZNF155	19	44494175	44494264	44492610	44492710	44495699	44495826	0.0300493	0.195	72hpi
RFX8	2	102045417	102045481	102038823	102038934	102067055	102067142	0.0300493	0.186	72hpi
THAP6	4	76446945	76447071	76441981	76442189	76465068	76465169	0.0300493	0.173	72hpi
RNF19A	8	101312755	101312879	101299728	101300495	101315387	101315487	0.0300667	0.315	72hpi
CANT1	17	76994229	76994368	76993921	76994045	76996181	76996352	0.0305068	-0.179	72hpi
ZNF611	19	53233158	53233258	53231982	53232084	53238253	53238271	0.0305068	-0.155	72hpi
CACNA1C	12	2757640	2757673	2742794	2742878	2760805	2760913	0.0305068	0.114	72hpi
SLC3A2	11	62644255	62644351	62639048	62639141	62648490	62648919	0.0318316	-0.147	72hpi
GALNT10	5	153597588	153597709	153570556	153570585	153674375	153674478	0.0319593	-0.102	72hpi
ST5	11	8853102	8853235	8772167	8772272	8860856	8860897	0.0319593	0.147	72hpi
SCAF8	6	155095122	155095206	155054928	155055064	155108994	155109156	0.0319593	0.17	72hpi
SLC9A5	16	67291433	67291504	67291247	67291337	67292220	67292350	0.0320466	0.145	72hpi
HMGN1	21	40717755	40717884	40717071	40717200	40719172	40719218	0.0323381	0.122	72hpi
PRUNE	1	150990942	150991145	150990287	150990380	150997990	150998149	0.0323381	0.214	72hpi
ZNF346	5	176477703	176477937	176468778	176468871	176489058	176489152	0.0323759	0.135	72hpi
SHROOM1	5	132161968	132162279	132160854	132161874	132163152	132163299	0.0323759	-0.219	72hpi
ZNF346	5	176477751	176477937	176468778	176468871	176489058	176489152	0.0331225	0.134	72hpi
ZNF107	7	64129414	64129556	64126510	64126663	64151625	64151752	0.0331698	-0.197	72hpi
BCS1L	2	219526128	219526268	219524378	219524466	219526481	219526676	0.0332985	0.118	72hpi
MTMR2	11	95647405	95647476	95621319	95621425	95656855	95657032	0.033998	0.127	72hpi
DCAF17	2	172333369	172333460	172325397	172325540	172334496	172334580	0.0340982	0.157	72hpi
SFXN2	10	104487431	104487548	104486743	104486914	104488187	104488268	0.0352072	-0.125	72hpi
IL32	16	3117554	3117614	3117377	3117416	3117984	3118011	0.0360651	0.135	72hpi
MICAL2	11	12159936	12160011	12132137	12132273	12183625	12183966	0.0363871	0.103	72hpi
TRMT10B	9	37763625	37763750	37761899	37762114	37768072	37768225	0.0363871	0.196	72hpi
PSEN1	14	73604819	73604860	73603832	73603931	73614502	73614584	0.0363871	-0.464	72hpi
ZNF793	19	38011085	38011214	37999166	37999305	38013433	38013549	0.0363871	0.214	72hpi
CIB2	15	78412909	78413003	78403506	78403618	78416046	78416081	0.0363871	-0.186	72hpi
SUN1	7	888054	888252	882977	883157	891020	891119	0.0363871	-0.157	72hpi
ZNF142	2	219523423	219523599	219520872	219521186	219523702	219523758	0.0363871	0.107	72hpi
ADAM23	2	207474633	207474724	207460774	207460886	207482302	207485851	0.0368095	0.265	72hpi
PCSK7	11	117078369	117078451	117077782	117077876	117078685	117078780	0.038927	-0.138	72hpi
PICALM	11	85701292	85701421	85692914	85693046	85707868	85707972	0.0394909	-0.473	72hpi
MFSD8	4	128861007	128861152	128854139	128854248	128864906	128865147	0.0405557	-0.484	72hpi
ZNF346	5	176471389	176471534	176468778	176468871	176489058	176489152	0.0406362	0.116	72hpi
ZNF568	19	37413487	37413748	37408480	37408550	37416101	37416160	0.0420959	0.116	72hpi
RP4-769N13.6	X	101856807	101856905	101856391	101856437	101860409	101860581	0.0426371	0.151	72hpi
PGS1	17	76411032	76411108	76400044	76400170	76415626	76415756	0.0429955	0.137	72hpi
CCHCR1	6	31122272	31122576	31118735	31118899	31124507	31124721	0.0433091	-0.391	72hpi
BABAM1	19	17384712	17384833	17379602	17379900	17387303	17387364	0.0443495	0.16	72hpi
CCDC91	12	28378727	28378794	28343378	28343574	28458581	28458739	0.0447716	0.284	72hpi
ZFAND4	10	46148431	46148507	46147413	46147481	46158989	46159290	0.0462141	0.222	72hpi
IDH3A	15	78449249	78449504	78447554	78447593	78449889	78449973	0.0471106	-0.543	72hpi
ZNF827	4	146684241	146684274	146678778	146682750	146686130	146686317	0.0484528	0.118	72hpi
TOX2	20	42693416	42693497	42682938	42683166	42695369	42695497	0.0493631	0.236	72hpi
C11orf80	11	66515849	66515988	66512362	66512390	66526513	66526555	0.0495594	-0.305	72hpi
CHD3	17	7810918	7811020	7810670	7810806	7811211	7811337	0.0497859	0.125	72hpi

## Sheet: A3SS(Alternative 3 splice site)
Supplementary Table S1. List of AS exons (altearntive 3' splice site) identified for each infection phase.
geneSymbol	chr	longExonStart	longExonEnd	shortES	shortEE	flankingES	flankingEE	FDR	Difference	Times
ST6GALNAC4	9	130672229	130672807	130672229	130672337	130674546	130674959	0	0.173	4hpi
CCNL2	1	1326145	1328183	1326145	1326245	1328775	1328840	0	-0.129	4hpi
DDX39A	19	14520553	14520793	14520553	14520685	14521027	14521146	2.20937e-12	-0.103	4hpi
PLD3	19	40871459	40871837	40871624	40871837	40854596	40854675	3.4704e-08	0.166	4hpi
NABP1	2	192548015	192548530	192548454	192548530	192546671	192546743	1.51653e-07	-0.291	4hpi
ATP2C1	3	130711774	130711845	130711794	130711845	130694175	130694332	1.55057e-07	-0.496	4hpi
DDX41	5	176942186	176942340	176942186	176942259	176942929	176942990	4.88825e-07	-0.152	4hpi
DDX41	5	176942186	176942362	176942186	176942259	176942929	176942990	5.179e-07	-0.143	4hpi
LETM2	8	38251615	38251759	38251700	38251759	38250130	38250513	5.31226e-07	-0.3	4hpi
EFEMP2	11	65638627	65638880	65638627	65638834	65639714	65639832	6.84268e-07	-0.211	4hpi
PCED1A	20	2819489	2819728	2819489	2819575	2819837	2819917	7.16792e-07	-0.132	4hpi
KSR1	17	25915219	25915561	25915500	25915561	25912682	25912687	9.85552e-07	-0.15	4hpi
WDTC1	1	27630111	27631684	27631491	27631684	27627716	27627952	3.01331e-06	-0.235	4hpi
TMEM116	12	112371689	112374634	112371689	112371834	112374963	112375047	3.93758e-06	-0.383	4hpi
PLAGL1	6	144285923	144287367	144285923	144285955	144290043	144290115	7.51697e-06	-0.192	4hpi
MGAT4B	5	179225927	179226175	179225927	179226121	179226505	179226636	9.44736e-06	-0.21	4hpi
FAM193B	5	176963358	176963746	176963358	176963487	176964873	176965108	1.1343e-05	0.101	4hpi
ISYNA1	19	18547139	18547915	18547139	18547289	18548408	18548570	1.38322e-05	-0.269	4hpi
SUPT20H	13	37596147	37597181	37596147	37596454	37598171	37598330	1.52912e-05	-0.273	4hpi
ERI2	16	20807665	20810389	20807665	20809533	20810584	20810673	1.74117e-05	-0.255	4hpi
DNM1	9	131010202	131011032	131010861	131011032	131009653	131009765	1.74117e-05	-0.298	4hpi
NABP1	2	192548015	192548530	192548454	192548530	192547217	192547321	2.12171e-05	-0.155	4hpi
TIAL1	10	121341970	121342120	121341970	121342069	121347663	121347760	3.11045e-05	0.116	4hpi
APRT	16	88875876	88876248	88875876	88876114	88876477	88876556	4.15453e-05	-0.121	4hpi
BRD1	22	50181037	50181535	50181037	50181142	50187681	50187942	5.58622e-05	0.251	4hpi
ITGB1BP1	2	9546789	9547727	9546789	9547034	9548241	9548334	7.27445e-05	-0.167	4hpi
SAMD14	17	48193366	48193592	48193366	48193454	48194770	48195059	9.73028e-05	0.337	4hpi
NAALADL1	11	64813660	64813998	64813660	64813834	64814946	64815037	0.00014849	-0.401	4hpi
STAG3L4	7	66773563	66774126	66773921	66774126	66770973	66771070	0.000157494	0.125	4hpi
WSB1	17	25634769	25636298	25636125	25636298	25633807	25633908	0.000198021	-0.285	4hpi
NR1H3	11	47283097	47283569	47283469	47283569	47282791	47283000	0.000269593	-0.301	4hpi
DDIT3	12	57911051	57911378	57911051	57911221	57911488	57911536	0.000274789	0.103	4hpi
MORF4L2	X	102933426	102933579	102933426	102933528	102940098	102940188	0.000409298	0.129	4hpi
SMARCA4	19	11151973	11152236	11151982	11152236	11150133	11150229	0.000564849	-0.499	4hpi
TAZ	X	153647881	153648433	153648370	153648433	153641818	153641904	0.000595196	-0.224	4hpi
ZNF7	8	146054811	146054989	146054829	146054989	146054427	146054475	0.000595196	0.458	4hpi
ZNF575	19	44038488	44038653	44038557	44038653	44037946	44038054	0.000767731	-0.337	4hpi
COMMD3	10	22607281	22607642	22607581	22607642	22607033	22607097	0.000768843	-0.185	4hpi
SLC2A11	22	24219571	24220056	24219907	24220056	24219228	24219358	0.000797521	0.312	4hpi
ZBTB37	1	173839334	173840286	173839337	173840286	173838062	173838258	0.000837604	0.303	4hpi
FAM211A-AS1	17	16342841	16343017	16342894	16343017	16342640	16342728	0.000962931	0.117	4hpi
AP1G2	14	24033254	24033430	24033254	24033368	24033541	24033597	0.00097809	-0.222	4hpi
TTC31	2	74717151	74717600	74717370	74717600	74710448	74710537	0.00116076	0.203	4hpi
CCDC150	2	197593916	197594585	197594516	197594585	197590696	197590823	0.00117134	-0.128	4hpi
PHKG2	16	30767675	30767841	30767687	30767841	30767502	30767593	0.00172249	0.111	4hpi
INCA1	17	4892722	4892919	4892722	4892874	4893184	4893224	0.00173	0.218	4hpi
LRRC45	17	79986894	79987061	79986968	79987061	79986488	79986559	0.0017557	-0.129	4hpi
FAM20A	17	66536989	66537124	66536989	66537099	66538125	66538306	0.0017557	-0.155	4hpi
TAF1D	11	93466515	93466585	93466515	93466563	93467790	93467826	0.00181472	0.136	4hpi
SLC35B1	17	47783565	47783696	47783565	47783671	47784326	47784430	0.00185853	0.125	4hpi
SH3YL1	2	262630	262786	262630	262750	263210	263372	0.00186408	0.229	4hpi
TAF1D	11	93466515	93466671	93466515	93466563	93467790	93467826	0.00189103	0.149	4hpi
OFD1	X	13770822	13771560	13771486	13771560	13769367	13769487	0.00189366	-0.156	4hpi
MED24	17	38189597	38190024	38189597	38189709	38191168	38191225	0.00195991	-0.326	4hpi
FOLR3	11	71849878	71850193	71850006	71850193	71846992	71847166	0.00210582	0.12	4hpi
ZNF512	2	27820933	27821121	27820936	27821121	27806524	27806583	0.00240091	0.175	4hpi
ECI2	6	4117541	4119509	4117541	4117685	4125483	4126471	0.00266901	-0.243	4hpi
GORASP1	3	39141795	39142368	39141795	39141945	39142506	39142593	0.00266901	-0.11	4hpi
PPP1R21	2	48681694	48681880	48681733	48681880	48678146	48678215	0.00266928	0.12	4hpi
RALGAPB	20	37163716	37163850	37163728	37163850	37161372	37161502	0.00273006	0.164	4hpi
RDH5	12	56115024	56115278	56115083	56115278	56114176	56114301	0.00276924	0.275	4hpi
PFDN5	12	53690213	53691708	53691633	53691708	53689622	53689725	0.00316811	0.2	4hpi
TBC1D31	8	124141305	124141458	124141309	124141458	124138747	124138927	0.00322364	0.302	4hpi
NLRX1	11	119053826	119054723	119054529	119054723	119052802	119053054	0.00330706	-0.191	4hpi
LINC00893	X	148617705	148617787	148617705	148617745	148619646	148619704	0.00337554	-0.526	4hpi
COL5A1	9	137721821	137722022	137721953	137722022	137717637	137717750	0.00345554	0.182	4hpi
EFNA4	1	155041474	155042014	155041494	155042014	155039847	155039916	0.00349599	-0.459	4hpi
AC005154.6	7	30590933	30591095	30590933	30591011	30591715	30591795	0.00349599	0.139	4hpi
C9orf91	9	117389175	117389286	117389178	117389286	117386629	117386739	0.00361486	0.106	4hpi
INTU	4	128606596	128609022	128608832	128609022	128605563	128605641	0.00375347	-0.366	4hpi
OSBPL7	17	45891886	45892073	45891886	45891980	45892580	45892718	0.00375347	-0.126	4hpi
PDE4DIP	1	144851426	144852499	144851426	144852443	144854164	144854211	0.00492414	0.182	4hpi
SPAG7	17	4863316	4863485	4863316	4863406	4863753	4863842	0.00512385	-0.182	4hpi
ABCC10	6	43403830	43403985	43403875	43403985	43403488	43403645	0.00537914	0.136	4hpi
DPH5	1	101467022	101467143	101467022	101467100	101487196	101487321	0.00560666	-0.244	4hpi
TBC1D7	6	13327018	13327195	13327018	13327138	13328687	13328763	0.0059556	0.283	4hpi
CHTF18	16	840006	840269	840176	840269	839546	839715	0.00598433	0.142	4hpi
KIRREL	1	158059243	158059418	158059291	158059418	158058116	158058244	0.00687373	0.101	4hpi
CCDC24	1	44459511	44459636	44459561	44459636	44458194	44458311	0.00780322	0.407	4hpi
CCBL1	9	131607631	131607796	131607631	131607690	131608958	131609138	0.00805602	0.128	4hpi
COPS8	2	238002305	238002840	238002732	238002840	237997247	237997296	0.00900837	-0.202	4hpi
PRR5	22	45127558	45127701	45127614	45127701	45122456	45122514	0.00900837	-0.371	4hpi
ARFGAP2	11	47195309	47195433	47195309	47195391	47196732	47196864	0.0106772	-0.146	4hpi
PDDC1	11	770992	771212	770992	771104	771332	771426	0.0138587	0.14	4hpi
C19orf60	19	18701083	18701743	18701663	18701743	18699804	18700493	0.0140301	0.253	4hpi
NR1H2	19	50882348	50882438	50882390	50882438	50881778	50882053	0.0168792	-0.154	4hpi
AL132709.5	14	101409098	101409175	101409101	101409175	101406701	101406787	0.0174319	-0.174	4hpi
SMYD2	1	214504292	214507651	214507542	214507651	214503510	214503621	0.0174319	0.109	4hpi
ADHFE1	8	67365944	67366392	67366293	67366392	67364187	67364340	0.0192709	0.105	4hpi
G6PC3	17	42152336	42152819	42152677	42152819	42151527	42151634	0.0199912	0.246	4hpi
USP33	1	78187515	78187610	78187515	78187586	78187708	78187881	0.0206298	-0.127	4hpi
SCRN2	17	45916809	45917224	45916809	45917009	45917556	45917738	0.021988	0.258	4hpi
DNHD1	11	6587330	6587623	6587470	6587623	6586924	6587221	0.021988	-0.4	4hpi
DPH1	17	1939263	1939980	1939822	1939980	1936798	1936951	0.021988	-0.242	4hpi
XRCC3	14	104177802	104177998	104177802	104177904	104181760	104181821	0.0220239	-0.176	4hpi
SECISBP2	9	91949436	91949645	91949550	91949645	91947822	91947901	0.0228659	-0.138	4hpi
NBPF3	1	21793488	21793802	21793674	21793802	21792579	21792649	0.0234586	0.133	4hpi
U2AF1L4	19	36234055	36234109	36234055	36234106	36234196	36234246	0.0234586	-0.256	4hpi
CCDC24	1	44459558	44459636	44459561	44459636	44458194	44458311	0.0243114	0.383	4hpi
MAPK9	5	179660593	179663531	179660593	179663526	179666923	179666987	0.025501	-0.187	4hpi
AP5Z1	7	4829844	4830222	4830089	4830222	4829462	4829560	0.0263471	0.277	4hpi
C11orf30	11	76253211	76253411	76253259	76253411	76239311	76239510	0.0269783	-0.348	4hpi
PXN	12	120652905	120653220	120652905	120653076	120653362	120653464	0.0276432	0.109	4hpi
ISOC2	19	55966626	55966745	55966626	55966697	55967715	55967856	0.0278055	-0.134	4hpi
MITF	3	70000962	70001037	70000980	70001037	69998201	69998319	0.0294776	0.139	4hpi
DMTF1	7	86811371	86811653	86811543	86811653	86810624	86810657	0.0302163	-0.124	4hpi
PDSS1	10	27009063	27009288	27009146	27009288	26998566	26998697	0.030525	0.117	4hpi
CCDC24	1	44457824	44458059	44457883	44458059	44457518	44457676	0.0313013	0.353	4hpi
SH3D21	1	36786656	36787379	36787324	36787379	36786515	36786579	0.0332699	-0.152	4hpi
BRPF3	6	36193043	36193141	36193047	36193141	36185693	36185787	0.0338588	-0.349	4hpi
KIF22	16	29815896	29816347	29816134	29816347	29815318	29815386	0.0349369	-0.115	4hpi
GPS1	17	80012373	80012418	80012385	80012418	80011743	80011925	0.0359518	0.237	4hpi
GMPR2	14	24703312	24703447	24703318	24703447	24702684	24702804	0.0362853	-0.26	4hpi
SCML1	X	17764134	17764218	17764137	17764218	17762190	17762339	0.0363686	-0.236	4hpi
RAP1B	12	69018287	69018653	69018450	69018653	69004687	69004823	0.0402954	0.516	4hpi
HOTAIR	12	54359747	54359871	54359747	54359843	54360059	54360161	0.0404978	0.198	4hpi
CELF2	10	11363151	11363349	11363169	11363349	11356101	11356221	0.0411077	0.261	4hpi
ZDHHC13	11	19187848	19192115	19191957	19192115	19186598	19186692	0.0420371	-0.174	4hpi
EIF4A1	17	7477839	7477996	7477865	7477996	7477577	7477626	0.0420371	0.107	4hpi
DCUN1D2	13	114138154	114138511	114138154	114138371	114144981	114145006	0.0423936	0.219	4hpi
SIRT2	19	39384458	39384611	39384458	39384507	39389018	39389065	0.044087	-0.148	4hpi
ANKRD10	13	111552876	111553041	111552876	111553008	111558379	111558471	0.044935	0.156	4hpi
KIAA0907	1	155886415	155886528	155886415	155886500	155887289	155887463	0.0458166	0.141	4hpi
SEC16A	9	139341306	139341467	139341306	139341401	139341678	139341816	0.0466255	0.138	4hpi
BRD1	22	50181037	50181170	50181037	50181142	50187681	50187942	0.0491455	0.153	4hpi
ZNF839	14	102807659	102808704	102808439	102808704	102805430	102805560	0.0493885	-0.127	4hpi
AC005154.6	7	30603346	30603614	30603346	30603509	30608448	30608605	0.0493885	0.109	4hpi
GIGYF2	2	233625189	233625301	233625193	233625301	233613696	233613792	0.000627726	0.415	24hpi
CCDC153	11	119063860	119064595	119063860	119063953	119065632	119065704	0.000758931	-0.516	24hpi
RDH5	12	56115024	56115278	56115083	56115278	56114176	56114301	0.000758931	0.422	24hpi
DHX35	20	37617435	37617560	37617455	37617560	37612341	37612419	0.000758931	-0.269	24hpi
ECM2	9	95276912	95277485	95276912	95277419	95279968	95280157	0.00148046	0.253	24hpi
EIF2A	3	150285799	150285833	150285803	150285833	150285688	150285716	0.00257418	-0.157	24hpi
TP53I13	17	27898849	27899075	27898874	27899075	27896335	27896377	0.00329583	0.351	24hpi
NABP1	2	192548015	192548530	192548454	192548530	192546671	192546743	0.00348736	-0.181	24hpi
EXOC7	17	74086409	74086562	74086409	74086478	74087223	74087316	0.00348736	-0.233	24hpi
MKNK2	19	2037469	2039855	2037469	2037828	2040132	2040176	0.00524088	-0.111	24hpi
MICALL2	7	1478475	1478631	1478475	1478627	1479560	1479721	0.00620423	0.189	24hpi
AC005154.6	7	30590933	30591095	30590933	30591011	30591715	30591795	0.00620423	0.299	24hpi
IL17RC	3	9971532	9971581	9971535	9971581	9969988	9970170	0.00676916	-0.24	24hpi
SH3YL1	2	262630	262786	262630	262750	263210	263372	0.00676916	0.27	24hpi
RRN3P2	16	29108452	29108637	29108513	29108637	29107451	29107582	0.00676916	0.418	24hpi
OBSCN	1	228527642	228527802	228527645	228527802	228526553	228526727	0.00676916	-0.195	24hpi
ITGA7	12	56090682	56090852	56090682	56090834	56090999	56091061	0.00907208	-0.134	24hpi
AC093391.2	2	136757826	136758049	136758008	136758049	136756256	136756408	0.0149795	0.492	24hpi
U2AF1L4	19	36235223	36235882	36235223	36235322	36236025	36236113	0.0149795	-0.25	24hpi
NR1H3	11	47283097	47283569	47283469	47283569	47282791	47283000	0.0167375	-0.208	24hpi
RARG	12	53623694	53623858	53623694	53623837	53624952	53625019	0.0179061	-0.16	24hpi
FOLR3	11	71849878	71850193	71850006	71850193	71846992	71847166	0.0185079	0.172	24hpi
SLC4A3	2	220494793	220495074	220494874	220495074	220494301	220494417	0.0195728	-0.253	24hpi
ARNTL	11	13393709	13393956	13393712	13393956	13391164	13391314	0.024468	0.237	24hpi
TMEM116	12	112371689	112374634	112371689	112371834	112374963	112375047	0.0264455	-0.184	24hpi
RBM42	19	36123978	36124154	36123999	36124154	36122232	36122307	0.0275757	-0.154	24hpi
KIRREL	1	158059243	158059418	158059291	158059418	158058116	158058244	0.0303204	0.107	24hpi
SNPH	20	1276419	1277065	1276968	1277065	1247297	1247404	0.0363706	0.306	24hpi
CCDC150	2	197593916	197594585	197594516	197594585	197590696	197590823	0.038191	-0.121	24hpi
MAP3K12	12	53880730	53880939	53880730	53880929	53881038	53881212	0.0399021	0.18	24hpi
CRYZL1	21	34963467	34963534	34963467	34963517	34968036	34968142	0.0404765	0.123	24hpi
SLC38A6	14	61545527	61545645	61545547	61545645	61512784	61512885	0.0404765	0.271	24hpi
SUPT20H	13	37596147	37597181	37596147	37596454	37598171	37598330	0.0404765	-0.177	24hpi
MFSD7	4	678271	678391	678271	678388	678507	678645	0.0429729	0.164	24hpi
U2AF1L4	19	36235223	36235639	36235223	36235322	36236025	36236088	0.0429729	-0.226	24hpi
TMEM184B	22	38627249	38627405	38627249	38627340	38643775	38644025	0.0433522	0.23	24hpi
NARG2	15	60760259	60760521	60760259	60760361	60768261	60768366	0.0433522	0.156	24hpi
GPS1	17	80010131	80010335	80010134	80010335	80009772	80009840	0.0440201	-0.151	24hpi
ENOSF1	18	690548	690745	690548	690631	693881	693908	0.0440201	-0.228	24hpi
MSTO1	1	155581711	155581891	155581773	155581891	155581530	155581618	0.0449281	-0.295	24hpi
PHF6	X	133547517	133547687	133547520	133547687	133527938	133527982	0.0449281	0.118	24hpi
SDF4	1	1154148	1154385	1154148	1154323	1158623	1158737	0.0486536	-0.166	24hpi
PI4KAP2	22	21830290	21831053	21830290	21830449	21832078	21832204	4.19629e-05	0.243	48hpi
ZUFSP	6	116987796	116988370	116987796	116988075	116989728	116989957	4.19629e-05	-0.166	48hpi
C17orf75	17	30666831	30666981	30666831	30666943	30668222	30668303	0.000613262	0.356	48hpi
TMEM214	2	27260657	27260760	27260682	27260760	27260428	27260570	0.000940958	0.251	48hpi
COPS8	2	238002305	238002840	238002732	238002840	237997247	237997296	0.000958839	-0.479	48hpi
SLC25A43	X	118585812	118586106	118585971	118586106	118540422	118540664	0.000958839	0.397	48hpi
CENPT	16	67869074	67869203	67869074	67869198	67869440	67869561	0.00628599	0.337	48hpi
AC025171.1	5	43044494	43045370	43044800	43045370	43042234	43043669	0.0106487	0.151	48hpi
SEC31B	10	102248614	102248734	102248614	102248731	102249008	102249155	0.0106487	-0.268	48hpi
KIAA1731	11	93462776	93462947	93462779	93462947	93462599	93462696	0.0119947	-0.261	48hpi
MUTYH	1	45797332	45797544	45797332	45797521	45797694	45797758	0.0134718	-0.102	48hpi
EML5	14	89154614	89154817	89154614	89154703	89160650	89160751	0.0136275	0.184	48hpi
RBM23	14	23382932	23383054	23382932	23383030	23388207	23388358	0.015777	-0.316	48hpi
CEP76	18	12698977	12699202	12698977	12699164	12699828	12699904	0.0164393	0.134	48hpi
CNOT7	8	17100950	17101131	17100950	17101054	17102544	17102756	0.018695	0.268	48hpi
KATNAL2	18	44580766	44580809	44580769	44580809	44579250	44579417	0.018695	0.307	48hpi
TUBGCP4	15	43668652	43668823	43668700	43668823	43668295	43668424	0.018695	0.108	48hpi
MMP11	22	24123974	24124670	24124554	24124670	24123379	24123596	0.018695	0.105	48hpi
PCAT6	1	202780702	202781041	202780816	202781041	202780089	202780498	0.018695	0.117	48hpi
IL17RC	3	9971532	9971581	9971535	9971581	9969988	9970170	0.0235504	-0.211	48hpi
SHOX2	3	157822846	157822918	157822846	157822914	157823467	157823949	0.0235504	0.107	48hpi
INCA1	17	4892722	4892919	4892722	4892874	4893184	4893224	0.0235504	0.15	48hpi
ADA	20	43251469	43251719	43251469	43251571	43252842	43252970	0.0240819	-0.114	48hpi
OGFOD2	12	123461130	123461314	123461147	123461314	123460357	123460414	0.0240819	0.419	48hpi
SLFN12	17	33757489	33757632	33757489	33757611	33759206	33759276	0.0240819	0.117	48hpi
CBWD5	9	70432922	70433098	70432922	70433052	70434177	70434243	0.0318377	0.319	48hpi
PAM16	16	4391368	4391673	4391368	4391505	4393207	4393292	0.0338573	-0.186	48hpi
DOCK9	13	99498177	99498314	99498177	99498245	99500845	99500893	0.0376371	0.233	48hpi
OSGEPL1	2	190611385	190612057	190611385	190611894	190615275	190615382	0.0394065	0.148	48hpi
YAF2	12	42604349	42604482	42604349	42604421	42631400	42631526	0.0407964	-0.232	48hpi
GIGYF2	2	233625189	233625301	233625193	233625301	233613696	233613792	0.0466654	0.148	48hpi
STK4	20	43601847	43602074	43601941	43602074	43600718	43600799	8.74954e-05	0.631	72hpi
MECOM	3	168833170	168834527	168833170	168833555	168838843	168838997	0.000122834	-0.258	72hpi
SLC4A3	2	220494793	220495074	220494874	220495074	220494301	220494417	0.000343213	-0.299	72hpi
CENPE	4	104059507	104059609	104059507	104059606	104061412	104061571	0.00134226	-0.409	72hpi
MAP3K12	12	53880730	53880939	53880730	53880929	53881038	53881212	0.00134226	0.22	72hpi
EMC9	14	24608753	24609025	24608753	24608823	24610097	24610174	0.00239637	0.281	72hpi
ZNF346	5	176477703	176477937	176477751	176477937	176468126	176468230	0.00608681	-0.627	72hpi
FAM211A-AS1	17	16342841	16343017	16342894	16343017	16342640	16342728	0.00608681	-0.121	72hpi
EMC9	14	24608753	24608998	24608753	24608823	24610097	24610174	0.00807363	0.262	72hpi
DDX11	12	31242773	31243028	31242819	31243028	31242336	31242424	0.0119486	-0.107	72hpi
EML5	14	89154614	89154817	89154614	89154703	89160650	89160751	0.0119486	0.188	72hpi
SH3YL1	2	262630	262786	262630	262750	263210	263372	0.0130942	0.228	72hpi
M6PR	12	9096000	9096180	9096000	9096131	9098013	9098180	0.0143766	0.229	72hpi
CIT	12	120156503	120156666	120156503	120156621	120158282	120158390	0.0145524	0.199	72hpi
CEP76	18	12698977	12699202	12698977	12699164	12699828	12699904	0.0181541	0.17	72hpi
NAGPA	16	5078297	5078399	5078297	5078366	5078880	5079009	0.0201323	-0.323	72hpi
SUGP1	19	19414532	19414852	19414532	19414721	19416657	19416885	0.0201569	-0.391	72hpi
FUK	16	70508430	70508597	70508528	70508597	70508031	70508242	0.0229525	0.229	72hpi
TRIQK	8	93929156	93929238	93929156	93929235	93933730	93933888	0.0239955	0.251	72hpi
AMPD3	11	10526095	10526206	10526126	10526206	10524267	10524441	0.0239955	0.117	72hpi
BSDC1	1	32849430	32849649	32849430	32849598	32859680	32859741	0.0276187	-0.731	72hpi
ULK3	15	75134415	75134536	75134415	75134459	75134620	75134761	0.0276187	0.11	72hpi
OGG1	3	9800870	9800970	9800917	9800970	9798450	9798500	0.0276187	-0.506	72hpi
DCLK2	4	151141854	151141930	151141857	151141930	151119153	151119255	0.0300994	0.207	72hpi
CAPRIN2	12	30867892	30868078	30867892	30868075	30869441	30869610	0.0313985	-0.329	72hpi
ADSSL1	14	105206086	105206153	105206103	105206153	105205664	105205715	0.0313985	0.109	72hpi
TBC1D7	6	13327018	13327195	13327018	13327138	13328527	13328763	0.0467144	0.297	72hpi

## Sheet: A5SS(Alternative 5 splice site)
Supplementary Table S1. List of AS exons (altearntive 5' splice site) identified for each infection phase.
geneSymbol	chr	longExonStart	longExonEnd	shortES	shortEE	flankingES	flankingEE	FDR	Difference	Times
BDH2	4	104006855	104007697	104007636	104007697	104006505	104006619	0	-0.149	4hpi
TMEM175	4	941903	942403	941903	941942	944208	944306	2.84892e-12	-0.228	4hpi
TPM1	15	63335904	63336351	63335904	63336030	63349183	63349317	6.57302e-10	0.195	4hpi
NABP1	2	192542861	192543431	192542861	192542967	192543715	192543854	1.6146e-08	0.343	4hpi
SYNJ2	6	158480288	158480569	158480288	158480385	158483086	158483196	3.46986e-08	-0.538	4hpi
PARK7	1	8021722	8021853	8021722	8021795	8022822	8022935	6.8289e-08	-0.229	4hpi
FNTA	8	42932358	42935584	42932358	42932507	42938260	42938323	1.07104e-06	0.104	4hpi
HNRNPC	14	21699116	21699231	21699155	21699231	21698477	21698525	1.26139e-06	0.13	4hpi
RAD50	5	131911468	131911620	131911468	131911555	131923253	131923382	1.69055e-06	-0.134	4hpi
RALGDS	9	135975882	135977149	135976906	135977149	135975654	135975769	2.8586e-06	-0.101	4hpi
SPRED3	19	38880938	38881119	38880938	38881026	38882585	38882754	3.57754e-06	-0.33	4hpi
TMEM150A	2	85828428	85828605	85828557	85828605	85828143	85828230	3.88472e-06	0.119	4hpi
MUTYH	1	45803857	45804328	45804178	45804328	45800062	45800183	1.51678e-05	-0.456	4hpi
PLAU	10	75671282	75671683	75671282	75671370	75671972	75672080	2.28172e-05	-0.294	4hpi
EFEMP2	11	65639676	65639832	65639714	65639832	65638627	65638834	2.28172e-05	-0.426	4hpi
HDLBP	2	242208615	242208710	242208620	242208710	242207891	242207956	3.60411e-05	-0.157	4hpi
ACAA1	3	38167652	38168191	38168000	38168191	38167316	38167372	3.69713e-05	-0.121	4hpi
SMARCC2	12	56558086	56558515	56558431	56558515	56557128	56557549	5.48766e-05	0.277	4hpi
GRHPR	9	37422662	37422830	37422662	37422802	37425918	37425991	7.91683e-05	-0.398	4hpi
RP3-399L15.3	6	114313056	114313351	114313056	114313178	114314506	114314651	9.69332e-05	-0.361	4hpi
DPP7	9	140006324	140006481	140006392	140006481	140006141	140006206	9.69332e-05	-0.121	4hpi
C22orf15	22	24106446	24106589	24106446	24106584	24106825	24106900	0.000133216	0.348	4hpi
AKR1E2	10	4889339	4889491	4889339	4889422	4889679	4890254	0.000145426	0.513	4hpi
MTRF1	13	41836183	41836467	41836350	41836467	41834628	41835051	0.000207693	-0.307	4hpi
IRF3	19	50167699	50167930	50167809	50167930	50166599	50166771	0.000211028	-0.451	4hpi
BRF1	14	105766782	105781926	105781658	105781926	105752632	105752713	0.000231086	-0.335	4hpi
MIB2	1	1558810	1559059	1558810	1558862	1559153	1559325	0.000267816	-0.301	4hpi
ITSN1	21	35201309	35201472	35201309	35201354	35201927	35202049	0.000395869	-0.333	4hpi
RASA4	7	102234893	102235006	102234938	102235006	102234496	102234689	0.000472879	-0.162	4hpi
MTHFSD	16	86588774	86588841	86588778	86588841	86588250	86588354	0.000572507	-0.215	4hpi
CENPK	5	64857289	64857391	64857323	64857391	64848319	64848376	0.000572507	-0.208	4hpi
MAN2A2	15	91446460	91446964	91446460	91446662	91447419	91447569	0.000572507	0.163	4hpi
ZNF596	8	182383	182694	182383	182624	190823	190907	0.000589218	-0.137	4hpi
NRP2	2	206631506	206631542	206631506	206631527	206640969	206641880	0.000594946	0.135	4hpi
HMGN1	21	40717755	40719218	40719172	40719218	40717071	40717200	0.000610532	-0.106	4hpi
GORASP1	3	39142278	39142593	39142506	39142593	39141795	39141994	0.000610532	-0.152	4hpi
LMF1	16	984189	984254	984243	984254	960930	961079	0.000671194	0.409	4hpi
SNRNP70	19	49605370	49606844	49605370	49605430	49607890	49607992	0.000719803	-0.103	4hpi
TTC31	2	74710448	74710690	74710448	74710537	74717370	74717600	0.000766257	0.35	4hpi
CNOT6	5	179991488	179991593	179991488	179991578	179991674	179991743	0.000830381	-0.157	4hpi
IFI44	1	79126238	79126376	79126238	79126339	79128388	79128563	0.000861902	-0.235	4hpi
TM6SF1	15	83788329	83788486	83788329	83788433	83790672	83790755	0.000987126	0.676	4hpi
C1orf109	1	38155887	38156192	38156005	38156192	38155277	38155555	0.00112803	0.149	4hpi
TMEM126B	11	85340175	85340306	85340175	85340247	85342730	85342852	0.00128947	-0.13	4hpi
PHLDB1	11	118514789	118515409	118514789	118514892	118516073	118516368	0.00144717	0.287	4hpi
UGGT1	2	128848781	128849170	128848781	128848956	128855002	128855138	0.00155987	0.293	4hpi
RELL2	5	141016516	141017976	141016516	141017308	141018361	141018427	0.00159328	-0.222	4hpi
CDK11A	1	1654026	1654270	1654146	1654270	1653034	1653150	0.00159328	0.104	4hpi
PNPLA4	X	7895711	7895780	7895726	7895780	7893980	7894173	0.00164575	0.358	4hpi
SLC17A9	20	61594935	61595374	61594935	61595032	61595579	61595667	0.00172724	-0.151	4hpi
UBE4A	11	118243221	118243402	118243221	118243381	118247288	118247409	0.00195256	-0.398	4hpi
SLC39A11	17	70943869	70944014	70943890	70944014	70732788	70732858	0.00198734	-0.163	4hpi
CPSF7	11	61187941	61189080	61188861	61189080	61187393	61187566	0.00221326	-0.117	4hpi
UBE2J2	1	1203112	1203372	1203241	1203372	1201477	1201670	0.00227047	-0.228	4hpi
STK11IP	2	220465956	220466276	220465956	220466162	220466362	220466437	0.00236979	-0.101	4hpi
P4HA2	5	131562624	131562914	131562778	131562914	131554237	131554337	0.00273159	0.121	4hpi
ST3GAL4	11	126276367	126276452	126276367	126276440	126276837	126276918	0.00295536	0.115	4hpi
CD151	11	834529	834803	834529	834745	836062	836153	0.00295536	0.165	4hpi
ATF7	12	53937080	53937232	53937113	53937232	53931198	53931336	0.00295536	0.108	4hpi
AP1G2	14	24035024	24035369	24035272	24035369	24034814	24034910	0.00309834	0.107	4hpi
HNRNPH1	5	179050595	179050670	179050636	179050670	179050037	179050165	0.00320522	0.109	4hpi
P4HB	17	79817054	79817263	79817056	79817263	79813017	79813155	0.00332711	-0.136	4hpi
SNHG8	4	119199863	119200292	119199863	119199947	119200543	119200586	0.00373969	-0.265	4hpi
TMEM256-PLSCR3	17	7296462	7296828	7296785	7296828	7296109	7296271	0.00377465	-0.197	4hpi
FIGNL1	7	50516815	50517421	50517197	50517421	50515878	50515987	0.00384018	-0.168	4hpi
BEST1	11	61725617	61725973	61725617	61725770	61726969	61727050	0.00387178	0.139	4hpi
RNF185	22	31592921	31593143	31592921	31592976	31597483	31597601	0.0039509	0.141	4hpi
ZC3H11A	1	203765420	203765729	203765420	203765624	203770702	203770756	0.00445446	-0.13	4hpi
ASIC1	12	50474280	50474510	50474280	50474372	50474884	50474964	0.00500688	0.15	4hpi
TMEM255B	13	114503799	114503885	114503799	114503838	114504625	114504785	0.0051505	0.125	4hpi
TECR	19	14675597	14675804	14675597	14675670	14676013	14676102	0.0071384	-0.224	4hpi
COL16A1	1	32136156	32136247	32136202	32136247	32134402	32134456	0.00773328	0.372	4hpi
TAZ	X	153641543	153641695	153641543	153641589	153641818	153641904	0.00794302	-0.163	4hpi
PIDD	11	801001	801120	801017	801120	800761	800912	0.00872535	0.172	4hpi
SLC44A3	1	95293062	95293199	95293062	95293103	95294048	95294142	0.00884323	-0.493	4hpi
RNASEK	17	6916637	6916854	6916637	6916835	6916984	6917061	0.00900772	-0.141	4hpi
FAM149B1	10	74987817	74987942	74987817	74987918	74990179	74990283	0.00910053	-0.166	4hpi
WDR4	21	44293660	44293801	44293712	44293801	44283549	44283706	0.0101164	0.168	4hpi
MTX1	1	155180338	155182010	155180338	155180418	155182175	155182358	0.0101164	-0.2	4hpi
NPIPA1	16	15042786	15043793	15042786	15042894	15043906	15043967	0.0109061	0.387	4hpi
RNF38	9	36400932	36401195	36401094	36401195	36375930	36376124	0.0114276	-0.553	4hpi
ERI2	16	20817331	20817772	20817368	20817772	20814924	20814992	0.0114742	-0.123	4hpi
RP11-1407O15.2	17	36361696	36365176	36365054	36365176	36358841	36359042	0.0114742	-0.381	4hpi
SHMT2	12	57624142	57624443	57624142	57624245	57624585	57624783	0.011818	0.307	4hpi
HMGN3	6	79911992	79912106	79912033	79912106	79910961	79911443	0.0120715	0.121	4hpi
KAT6B	10	76735156	76736088	76735156	76735212	76737073	76737195	0.0122054	0.181	4hpi
NCK1	3	136581049	136581195	136581049	136581161	136646825	136647069	0.0132719	-0.105	4hpi
FAM185A	7	102389417	102390105	102389417	102390083	102392138	102392248	0.013431	-0.227	4hpi
ADPRM	17	10608226	10608932	10608226	10608844	10609754	10609871	0.0135014	-0.122	4hpi
ZWINT	10	58118565	58118708	58118669	58118708	58118316	58118448	0.015025	-0.107	4hpi
CNDP2	18	72164743	72164961	72164743	72164830	72167171	72167268	0.0150253	0.209	4hpi
ZSCAN25	7	99214570	99214639	99214570	99214612	99216147	99216274	0.015294	0.182	4hpi
TMEM256-PLSCR3	17	7296919	7297586	7297422	7297586	7296785	7296828	0.015294	-0.164	4hpi
C2orf43	2	21001051	21001225	21001069	21001225	20990014	20990158	0.016021	-0.149	4hpi
ZNF195	11	3392172	3392300	3392204	3392300	3382972	3383119	0.0169653	0.174	4hpi
SLC17A9	20	61593975	61594106	61593975	61594086	61594624	61594721	0.0170109	0.131	4hpi
IL32	16	3117377	3117614	3117377	3117416	3117984	3118011	0.0171795	0.235	4hpi
BLOC1S6	15	45890077	45890194	45890077	45890089	45895297	45895385	0.0172656	-0.102	4hpi
TAZ	X	153647881	153648085	153647881	153647962	153648370	153648433	0.0174864	-0.202	4hpi
CCDC130	19	13842573	13842764	13842573	13842745	13842988	13843099	0.0176356	-0.179	4hpi
ZDHHC3	3	45000618	45000952	45000622	45000952	44975379	44975476	0.0185875	-0.212	4hpi
GABARAPL1	12	10366038	10366313	10366038	10366216	10370661	10370740	0.0191392	-0.135	4hpi
MRRF	9	125027740	125028059	125027740	125027824	125033142	125033354	0.0193244	-0.129	4hpi
ZC3H11A	1	203764781	203764922	203764781	203764903	203786053	203786252	0.021872	-0.114	4hpi
SNHG17	20	37063669	37063976	37063839	37063976	37063146	37063269	0.0222634	0.304	4hpi
SH2B1	16	28883854	28884079	28883854	28884026	28884490	28884590	0.023743	0.107	4hpi
LGALS9	17	25974055	25974458	25974055	25974144	25975861	25976581	0.026886	-0.166	4hpi
MAGI2	7	77824190	77824380	77824196	77824380	77807327	77807419	0.026886	0.157	4hpi
C14orf159	14	91580406	91580872	91580406	91580627	91623982	91624034	0.026886	0.137	4hpi
SHMT2	12	57624142	57624449	57624142	57624245	57624585	57624783	0.027255	0.337	4hpi
ARHGEF40	14	21555159	21555622	21555159	21555264	21556126	21556257	0.0281524	-0.116	4hpi
EXOSC2	9	133572968	133573638	133572968	133573014	133574715	133574781	0.0295135	-0.193	4hpi
NPHP1	2	110922096	110922307	110922264	110922307	110920624	110920709	0.0300971	-0.423	4hpi
PGAP3	17	37829766	37830307	37830245	37830307	37827375	37829119	0.0306794	-0.231	4hpi
NDUFAF6	8	96044222	96044326	96044222	96044322	96047681	96047804	0.0307231	0.213	4hpi
FAM66C	12	8341067	8341241	8341067	8341131	8346798	8347077	0.0333852	0.267	4hpi
TOM1	22	35742922	35742965	35742922	35742962	35743047	35743985	0.0334197	0.116	4hpi
RABGGTB	1	76252384	76252550	76252384	76252482	76253181	76253289	0.035925	-0.173	4hpi
ABHD17A	19	1878662	1880114	1879919	1880114	1877506	1877686	0.0364386	0.23	4hpi
ZNF131	5	43161350	43161715	43161350	43161708	43161810	43162033	0.0367385	0.106	4hpi
TLE3	15	70350488	70350630	70350497	70350630	70349812	70349997	0.0369022	-0.173	4hpi
TYW5	2	200813040	200813195	200813059	200813195	200808487	200808557	0.0398634	0.17	4hpi
EEF1D	8	144676044	144676241	144676062	144676241	144668898	144669022	0.0432038	-0.268	4hpi
ZBTB8OS	1	33116002	33116126	33116033	33116126	33097427	33097480	0.043826	-0.103	4hpi
GTF3C1	16	27475640	27476157	27475715	27476157	27474861	27474913	0.0450391	-0.178	4hpi
AP4M1	7	99699502	99700016	99699502	99699591	99700297	99700404	0.0450781	0.142	4hpi
STAG3L5P	7	99933747	99933960	99933747	99933843	99935801	99935887	0.0450781	-0.17	4hpi
PDDC1	11	773427	773629	773521	773629	772426	772521	0.0450854	0.182	4hpi
P4HTM	3	49039932	49043620	49039932	49040029	49044119	49044548	0.0461204	-0.115	4hpi
SLC23A3	2	220034006	220034128	220034030	220034128	220033750	220033824	0	0.832	24hpi
SNHG8	4	119199863	119200292	119199863	119199947	119200543	119200586	3.60364e-08	-0.124	24hpi
NABP1	2	192542861	192543431	192542861	192542967	192543715	192543854	3.47488e-05	0.178	24hpi
ZRANB3	2	135985381	135985585	135985387	135985585	135981995	135982087	0.000154155	0.384	24hpi
NOP56	20	2636579	2636860	2636579	2636680	2637046	2637195	0.000154155	0.128	24hpi
SEMA4G	10	102740578	102740754	102740578	102740739	102740924	102740986	0.000314289	0.313	24hpi
ASB9	X	15266804	15267057	15266865	15267057	15262108	15262752	0.000390549	0.339	24hpi
CES4A	16	67034759	67034949	67034759	67034893	67035210	67035364	0.00410891	-0.227	24hpi
NPHP1	2	110922096	110922307	110922264	110922307	110920624	110920709	0.00546756	-0.534	24hpi
FIGNL1	7	50516815	50517421	50517197	50517421	50515878	50515987	0.00616398	-0.233	24hpi
GDAP1	8	75263508	75263701	75263508	75263556	75272371	75272545	0.00616398	0.159	24hpi
ATP13A2	1	17331186	17331316	17331201	17331316	17330826	17330903	0.00655991	-0.209	24hpi
SHMT2	12	57624142	57624449	57624142	57624443	57624585	57624783	0.00691285	0.12	24hpi
MIB2	1	1558810	1559059	1558810	1558862	1559153	1559325	0.00725366	-0.219	24hpi
FAM66C	12	8341067	8341241	8341067	8341131	8346798	8347077	0.00749524	0.318	24hpi
NUDT16L1	16	4743978	4744309	4743978	4744239	4744958	4745860	0.00749524	-0.121	24hpi
PFKM	12	48528725	48529166	48528725	48528821	48531503	48531629	0.00932868	0.16	24hpi
ALDH16A1	19	49964875	49965293	49964875	49965057	49965826	49966012	0.00996324	-0.267	24hpi
NR1H3	11	47279546	47279716	47279546	47279680	47280730	47280810	0.0130066	-0.101	24hpi
SPRED3	19	38880938	38881119	38880938	38881026	38882585	38882754	0.0191674	-0.131	24hpi
TENC1	12	53452830	53453755	53452830	53453751	53454188	53454339	0.0249409	0.189	24hpi
TMEM175	4	941903	942403	941903	941942	944208	944306	0.0304124	-0.139	24hpi
LETMD1	12	51442109	51442301	51442109	51442154	51442816	51442968	0.0321809	-0.175	24hpi
DNHD1	11	6584211	6584485	6584211	6584361	6584611	6584794	0.0337649	0.294	24hpi
PHRF1	11	581491	581606	581491	581597	581964	582081	0.0363504	0.131	24hpi
NRP2	2	206631506	206631542	206631506	206631527	206640969	206641880	0.0370096	0.302	24hpi
NPIPA1	16	15042786	15043793	15042786	15042894	15043906	15043967	0.0374252	0.387	24hpi
RNASEK	17	6916637	6916854	6916637	6916835	6916984	6917061	0.0374252	-0.16	24hpi
ZGPAT	20	62364938	62365127	62364938	62365091	62365996	62366176	0.0406603	-0.388	24hpi
EFEMP2	11	65639676	65639832	65639714	65639832	65638627	65638834	0.0437517	-0.288	24hpi
MRRF	9	125027740	125028059	125027740	125027824	125033142	125033354	0.0469557	-0.253	24hpi
PTOV1	19	50353991	50354353	50353991	50354212	50357662	50357800	0.000209393	0.446	48hpi
ZDHHC3	3	45000618	45000952	45000622	45000952	44975379	44975476	0.000209393	-0.464	48hpi
DPAGT1	11	118971727	118972852	118972204	118972852	118970971	118971118	0.000562761	0.18	48hpi
ZHX3	20	39897618	39897723	39897629	39897723	39896102	39896252	0.00141444	0.372	48hpi
ATAD2B	2	24008896	24009093	24008911	24009093	24005738	24005898	0.00303184	-0.268	48hpi
RAD52	12	1058767	1058831	1058771	1058831	1042140	1042242	0.00467402	0.158	48hpi
RELL2	5	141016516	141017976	141016516	141017308	141018361	141018427	0.00467402	-0.207	48hpi
PASK	2	242054436	242054592	242054457	242054592	242051654	242051854	0.00569317	-0.265	48hpi
FAM66C	12	8341067	8341241	8341067	8341131	8346798	8347077	0.00569317	0.318	48hpi
PFKM	12	48528725	48529166	48528725	48528821	48531503	48531629	0.009102	0.158	48hpi
AMPH	7	38467437	38468885	38468655	38468885	38466553	38466586	0.0100319	0.4	48hpi
DISC1	1	232144530	232144795	232144530	232144729	232162180	232162300	0.0100319	-0.211	48hpi
KB-1572G7.2	22	24029017	24029182	24029024	24029182	24025911	24026054	0.0100597	-0.532	48hpi
MECR	1	29547345	29547433	29547349	29547433	29543099	29543324	0.0100638	-0.482	48hpi
C19orf60	19	18699804	18700493	18699804	18699887	18701663	18701743	0.0121413	-0.191	48hpi
UPRT	X	74520701	74520850	74520701	74520800	74523239	74524435	0.0135128	0.184	48hpi
ALKBH6	19	36503902	36503991	36503922	36503991	36501795	36501947	0.0156449	0.164	48hpi
CCDC66	3	56600621	56600787	56600621	56600768	56600977	56601081	0.0226828	-0.213	48hpi
MIB2	1	1560925	1562134	1560925	1561033	1562216	1562379	0.0276115	0.173	48hpi
AMPH	7	38468349	38468885	38468655	38468885	38466553	38466586	0.0285562	0.394	48hpi
KAT6B	10	76735156	76736088	76735156	76735539	76737073	76737195	0.0360412	0.192	48hpi
MRRF	9	125027740	125028059	125027740	125027824	125033142	125033354	0.0430365	-0.197	48hpi
SUN2	22	39136893	39137055	39137011	39137055	39136271	39136437	8.14904e-13	0.159	72hpi
UBE2J2	1	1197549	1197770	1197648	1197770	1192587	1192690	9.04031e-06	0.685	72hpi
UBE2I	16	1362347	1362604	1362347	1362559	1364020	1364097	0.000137895	0.221	72hpi
NFS1	20	34287113	34287277	34287231	34287277	34286402	34286512	0.000196705	0.513	72hpi
PHRF1	11	581491	581606	581491	581597	581964	582081	0.000580827	0.243	72hpi
TRMT2B	X	100306772	100307105	100306805	100307105	100297030	100297301	0.000625598	0.287	72hpi
ZNF652	17	47394187	47395345	47394727	47395345	47390059	47390207	0.000625598	0.253	72hpi
ANXA2	15	60688349	60688626	60688478	60688626	60678226	60678285	0.000701704	0.232	72hpi
SPEG	2	220307829	220308359	220307829	220307872	220309374	220309464	0.00102036	0.219	72hpi
NEK11	3	130745722	130746846	130745722	130745850	130748456	130748722	0.00121662	0.531	72hpi
ANXA2	15	60688478	60688626	60688571	60688626	60678226	60678285	0.00230013	-0.2	72hpi
ANXA1	9	75769113	75769258	75769113	75769256	75773437	75773517	0.00361384	0.389	72hpi
SPRED3	19	38880938	38881119	38880938	38881026	38882585	38882754	0.00400188	-0.666	72hpi
PEX1	7	92148273	92148392	92148308	92148392	92147454	92147569	0.00451248	-0.133	72hpi
C7orf49	7	134853496	134853812	134853537	134853812	134852483	134852559	0.00503854	0.249	72hpi
ANXA2	15	60688349	60688626	60688571	60688626	60678226	60678285	0.00503854	-0.162	72hpi
CYB5RL	1	54656410	54656569	54656420	54656569	54653324	54653412	0.00794803	0.628	72hpi
SERHL2	22	42967126	42967907	42967126	42967209	42968441	42968535	0.00794803	-0.155	72hpi
ALMS1	2	73716760	73718625	73716760	73717285	73746901	73747143	0.00794803	-0.426	72hpi
NUDT1	7	2282539	2282683	2282539	2282610	2284197	2284361	0.00903181	-0.192	72hpi
POLR2G	11	62529266	62530338	62529266	62529376	62532653	62532704	0.013621	0.134	72hpi
IL32	16	3117377	3117614	3117377	3117416	3117984	3118011	0.0138936	0.222	72hpi
EFEMP2	11	65639676	65639832	65639714	65639832	65638627	65638834	0.0258047	-0.479	72hpi
RAD52	12	1058767	1058831	1058771	1058831	1042140	1042242	0.0310747	0.117	72hpi
ZNF34	8	146005612	146005665	146005616	146005665	146003823	146003910	0.0315139	0.139	72hpi
RTN2	19	45997375	45997678	45997423	45997678	45992603	45992811	0.0338975	-0.107	72hpi
EEF1D	8	144676044	144676241	144676062	144676241	144668898	144669022	0.0355828	-0.357	72hpi
DMKN	19	35989499	35989665	35989617	35989665	35988548	35988583	0.0405877	-0.125	72hpi
TMEM256-PLSCR3	17	7296462	7296828	7296785	7296828	7296109	7296271	0.0442165	0.154	72hpi

## Sheet: IR (Intron retention)
Supplementary Table S1. List of AS exons (intron retention) identified for each infection phase.
geneSymbol	chr	riExonStart	riExonEnd	upstreamES	upstreamEE	downstreamES	downstreamEE	FDR	Difference	Times
SRRM1	1	24973157	24975520	24973157	24973280	24975349	24975520	0	-0.11	4hpi
DDX39A	19	14520553	14521146	14520553	14520685	14521027	14521146	0	-0.137	4hpi
GAS5	1	173834366	173834685	173834366	173834420	173834608	173834685	0	0.156	4hpi
GAS5	1	173833394	173833644	173833394	173833442	173833621	173833644	0	0.128	4hpi
GAS5	1	173833621	173833842	173833621	173833644	173833812	173833842	0	0.224	4hpi
GAS5	1	173833394	173834420	173833394	173833842	173834366	173834420	0	0.117	4hpi
BDH2	4	104006505	104007697	104006505	104006619	104007636	104007697	7.4866e-14	-0.152	4hpi
FER1L4	20	34147110	34148405	34147110	34147394	34147889	34148405	1.46149e-11	0.793	4hpi
SOD2	6	160100095	160103670	160100095	160100330	160103505	160103670	2.79999e-11	-0.159	4hpi
DUS1L	17	80016216	80016694	80016216	80016292	80016656	80016694	3.34289e-11	-0.138	4hpi
PPP2R3B	X	302041	302666	302041	302131	302617	302666	3.456e-11	-0.125	4hpi
NFATC4	14	24845499	24847207	24845499	24846084	24846843	24847207	1.16586e-10	-0.238	4hpi
DDX39A	19	14520114	14520457	14520114	14520259	14520347	14520457	1.80889e-10	-0.105	4hpi
CDC42SE1	1	151027491	151028469	151027491	151027602	151028152	151028469	3.48789e-10	-0.124	4hpi
HNRNPH1	5	179047892	179048398	179047892	179048036	179048242	179048398	8.98393e-10	-0.102	4hpi
CDK5RAP3	17	46051765	46052703	46051765	46051814	46052524	46052703	1.46467e-09	-0.17	4hpi
DDX17	22	38883883	38888120	38883883	38884120	38888060	38888120	6.12066e-09	-0.136	4hpi
SMARCD3	7	150939222	150939689	150939222	150939318	150939550	150939689	5.14359e-08	0.738	4hpi
RBM39	20	34326889	34328809	34326889	34326939	34328745	34328809	5.8519e-08	-0.132	4hpi
S100A13	1	153598795	153600074	153598795	153599009	153599958	153600074	6.81031e-08	0.177	4hpi
NXF1	11	62566010	62567958	62566010	62566047	62567848	62567958	7.256e-08	-0.195	4hpi
PTPRS	19	5218430	5219478	5218430	5218543	5219320	5219478	2.39754e-07	-0.167	4hpi
GAS5	1	173833394	173833842	173833394	173833442	173833812	173833842	2.59186e-07	0.163	4hpi
STK16	2	220110617	220111598	220110617	220110807	220111378	220111598	3.73482e-07	0.141	4hpi
ADAM32	8	39022548	39027516	39022548	39022715	39027434	39027516	4.45721e-07	-0.487	4hpi
MX1	21	42793764	42794022	42793764	42793798	42793901	42794022	5.18241e-07	-0.573	4hpi
RBM5	3	50137964	50140599	50137964	50138038	50140515	50140599	1.48273e-06	-0.175	4hpi
CLN3	16	28493647	28493993	28493647	28493703	28493928	28493993	2.74808e-06	-0.53	4hpi
GNB2L1	5	180668491	180669345	180668491	180668639	180669169	180669345	3.24725e-06	0.187	4hpi
ADCY4	14	24791271	24792660	24791271	24791430	24792549	24792660	4.05557e-06	0.387	4hpi
PCK2	14	24563519	24564054	24563519	24563643	24563974	24564054	4.14666e-06	0.392	4hpi
ITGA3	17	48153947	48154811	48153947	48154045	48154742	48154811	5.95215e-06	-0.491	4hpi
BEST1	11	61725617	61727050	61725617	61725973	61726969	61727050	6.21419e-06	0.386	4hpi
PFDN5	12	53690213	53691708	53690213	53690335	53691633	53691708	1.06098e-05	0.267	4hpi
ENDOV	17	78389252	78389621	78389252	78389318	78389449	78389621	1.45141e-05	0.26	4hpi
FAM135A	6	71234633	71236401	71234633	71234894	71235566	71236401	1.85689e-05	-0.334	4hpi
PKD1P5	16	18468688	18468926	18468688	18468741	18468809	18468926	1.99758e-05	-0.447	4hpi
PRKAG1	12	49399088	49399326	49399088	49399174	49399244	49399326	2.55026e-05	-0.269	4hpi
DNAJC11	1	6697506	6698424	6697506	6697564	6698142	6698424	2.69188e-05	-0.203	4hpi
COPS6	7	99688214	99688775	99688214	99688277	99688660	99688775	3.02194e-05	-0.229	4hpi
AP1G2	14	24032792	24033065	24032792	24032847	24032924	24033065	3.14275e-05	-0.149	4hpi
ZNF662	3	42949513	42950401	42949513	42949640	42950287	42950401	3.41683e-05	0.352	4hpi
SHISA5	3	48509274	48510972	48509274	48510585	48510759	48510972	5.35931e-05	0.161	4hpi
ATPAF2	17	17924436	17924977	17924436	17924552	17924735	17924977	5.47243e-05	-0.414	4hpi
ACAA1	3	38167316	38168191	38167316	38167372	38168000	38168191	5.56962e-05	-0.216	4hpi
BAX	19	49464066	49465055	49464066	49464171	49464788	49465055	5.80308e-05	0.184	4hpi
RNF214	11	117109316	117110576	117109316	117109362	117110516	117110576	6.29228e-05	-0.19	4hpi
CCDC14	3	123675201	123675642	123675201	123675274	123675586	123675642	6.84779e-05	-0.226	4hpi
DMKN	19	36001085	36001412	36001085	36001154	36001280	36001412	9.82377e-05	-0.436	4hpi
ATXN2L	16	28847253	28848558	28847253	28847806	28848048	28848558	9.86119e-05	-0.122	4hpi
PDE4DIP	1	144890591	144892589	144890591	144890989	144892500	144892589	0.000105038	-0.46	4hpi
GMPR2	14	24707451	24708448	24707451	24707611	24707794	24708448	0.000150066	0.189	4hpi
RPL10A	6	35436723	35437306	35436723	35437062	35437157	35437306	0.000161385	0.12	4hpi
CCDC150	2	197593916	197594585	197593916	197594111	197594516	197594585	0.000166928	-0.26	4hpi
BTBD19	1	45278667	45278941	45278667	45278736	45278809	45278941	0.000181629	0.31	4hpi
COL7A1	3	48607566	48607767	48607566	48607611	48607707	48607767	0.000202601	0.486	4hpi
2018-09-04	17	56603580	56604339	56603580	56603674	56604042	56604339	0.000214099	-0.258	4hpi
AMT	3	49454210	49455151	49454210	49454800	49455047	49455151	0.0002227	-0.237	4hpi
SLC26A10	12	58019364	58019933	58019364	58019535	58019780	58019933	0.000223726	0.431	4hpi
CIRBP	19	1274305	1274809	1274305	1274439	1274647	1274809	0.000227412	0.168	4hpi
PILRB	7	99950995	99951635	99950995	99951106	99951517	99951635	0.000239723	0.149	4hpi
TCEB2	16	2821414	2822103	2821414	2821605	2821994	2822103	0.000244596	-0.129	4hpi
PTGR2	14	74343700	74346879	74343700	74343871	74346757	74346879	0.000251439	-0.446	4hpi
PIDD	11	802681	803647	802681	802891	803173	803647	0.000265896	-0.337	4hpi
ZNF160	19	53594665	53594973	53594665	53594782	53594889	53594973	0.000284024	0.429	4hpi
HNRNPC	14	21677294	21679725	21677294	21679465	21679564	21679725	0.00028477	0.157	4hpi
CCDC14	3	123674689	123674962	123674689	123674812	123674892	123674962	0.000298646	-0.168	4hpi
IFT27	22	37154254	37160080	37154254	37154453	37159962	37160080	0.000307091	-0.172	4hpi
DFFB	1	3800070	3801993	3800070	3800364	3801601	3801993	0.000320917	-0.131	4hpi
AP1G2	14	24035024	24035369	24035024	24035101	24035272	24035369	0.000335684	-0.196	4hpi
LRTOMT	11	71805993	71807941	71805993	71806142	71806424	71807941	0.000381803	-0.188	4hpi
ITSN1	21	35201309	35202049	35201309	35201354	35201927	35202049	0.000459646	-0.242	4hpi
DNHD1	11	6591238	6592653	6591238	6591626	6591847	6592653	0.000486623	0.25	4hpi
DUS1L	17	80016216	80016694	80016216	80016284	80016656	80016694	0.000503788	-0.324	4hpi
DERL3	22	24176689	24179341	24176689	24177119	24179250	24179341	0.000516648	-0.408	4hpi
RPL3	22	39709195	39710213	39709195	39709315	39710111	39710213	0.000523233	-0.184	4hpi
RCHY1	4	76415790	76416992	76415790	76415911	76416933	76416992	0.000553972	-0.255	4hpi
TXLNG2P	Y	21755284	21759551	21755284	21755479	21759476	21759551	0.000578664	-0.19	4hpi
ORMDL1	2	190647147	190647849	190647147	190647328	190647739	190647849	0.000583794	-0.152	4hpi
SSC5D	19	56000372	56001029	56000372	56000399	56000720	56001029	0.000695029	0.536	4hpi
HSF4	16	67199424	67199749	67199424	67199533	67199621	67199749	0.000707663	-0.368	4hpi
MAN2A2	15	91455272	91455894	91455272	91455509	91455746	91455894	0.000733094	-0.331	4hpi
ZNF598	16	2052521	2053729	2052521	2052733	2053616	2053729	0.000733094	-0.23	4hpi
ZNF131	5	43161350	43162033	43161350	43161715	43161810	43162033	0.000786222	-0.182	4hpi
BEST1	11	61725617	61727050	61725617	61725770	61726969	61727050	0.00083793	0.274	4hpi
ADHFE1	8	67356601	67356983	67356601	67356655	67356828	67356983	0.000877058	-0.142	4hpi
MATR3	5	138650363	138651877	138650363	138650425	138651764	138651877	0.00106475	-0.284	4hpi
PILRB	7	99950186	99950746	99950186	99950537	99950619	99950746	0.00107046	-0.252	4hpi
HAND2-AS1	4	174457998	174463082	174457998	174458121	174459213	174463082	0.00107048	0.37	4hpi
TAZ	X	153647881	153648433	153647881	153647962	153648370	153648433	0.00111325	-0.104	4hpi
CCDC78	16	772921	773936	772921	773161	773856	773936	0.00119556	-0.323	4hpi
FAM211A-AS1	17	16342640	16343567	16342640	16342728	16342894	16343567	0.00119556	0.172	4hpi
PEX1	7	92130820	92131393	92130820	92130987	92131203	92131393	0.0012613	-0.133	4hpi
QTRT1	19	10822836	10823304	10822836	10822975	10823228	10823304	0.00128942	-0.132	4hpi
DDIT3	12	57911051	57911536	57911051	57911221	57911488	57911536	0.0014179	0.141	4hpi
TTC28-AS1	22	28393398	28394826	28393398	28393727	28393973	28394826	0.00146187	-0.374	4hpi
IZUMO4	19	2098434	2098803	2098434	2098449	2098785	2098803	0.00182023	0.205	4hpi
TMEM91	19	41888676	41889988	41888676	41888826	41889619	41889988	0.00219409	0.131	4hpi
USP21	1	161134323	161134732	161134323	161134402	161134624	161134732	0.00222858	0.103	4hpi
COL7A1	3	48608675	48609478	48608675	48608711	48609433	48609478	0.00235466	0.345	4hpi
NOX5	15	69320554	69324152	69320554	69320705	69323941	69324152	0.00241049	0.421	4hpi
ZNF226	19	44669740	44669960	44669740	44669766	44669909	44669960	0.00263248	0.237	4hpi
RPAIN	17	5329290	5331531	5329290	5329402	5331390	5331531	0.00273262	-0.147	4hpi
CAPRIN2	12	30867892	30869610	30867892	30868075	30869441	30869610	0.00273979	-0.132	4hpi
ZNF577	19	52390073	52391204	52390073	52390165	52391148	52391204	0.00279184	0.172	4hpi
PIDD	11	800761	801120	800761	800912	801017	801120	0.00281416	0.108	4hpi
ATXN2L	16	28847253	28847806	28847253	28847443	28847769	28847806	0.00308056	-0.209	4hpi
RP11-1407O15.2	17	36361696	36365176	36361696	36361804	36365110	36365176	0.00308056	0.204	4hpi
NPHP4	1	5922870	5924093	5922870	5923465	5923949	5924093	0.00308388	0.135	4hpi
FAM131B	7	143056418	143056860	143056418	143056512	143056824	143056860	0.00308388	-0.198	4hpi
HSF4	16	67203181	67203848	67203181	67203251	67203533	67203848	0.00333534	0.227	4hpi
AP1G2	14	24032924	24033430	24032924	24033065	24033254	24033430	0.00337123	-0.222	4hpi
MFAP2	1	17303202	17304809	17303202	17303418	17304731	17304809	0.0041803	-0.295	4hpi
SEC31B	10	102248614	102249155	102248614	102248731	102249008	102249155	0.0041803	0.221	4hpi
GPAT2	2	96688705	96689188	96688705	96688771	96689056	96689188	0.00434143	-0.413	4hpi
ATHL1	11	290677	292095	290677	291113	291975	292095	0.00439729	-0.213	4hpi
IFT27	22	37171717	37172169	37171717	37171838	37172074	37172169	0.00443041	0.147	4hpi
JMJD7-PLA2G4B	15	42128672	42129138	42128672	42128749	42128978	42129138	0.00451596	-0.129	4hpi
TMEM218	11	124972027	124972705	124972027	124972213	124972629	124972705	0.00604435	0.237	4hpi
U2AF1L4	19	36234055	36234246	36234055	36234109	36234196	36234246	0.00659625	0.18	4hpi
C21orf59	21	33973976	33975602	33973976	33974283	33975470	33975602	0.00675195	-0.254	4hpi
RAB26	16	2202989	2203223	2202989	2203046	2203146	2203223	0.00689125	-0.254	4hpi
PHPT1	9	139744464	139745012	139744464	139744589	139744957	139745012	0.00705184	-0.274	4hpi
POLR2J3	7	102207443	102208631	102207443	102207530	102208456	102208631	0.00705513	0.296	4hpi
NOL12	22	38087180	38089483	38087180	38087431	38089338	38089483	0.00773897	-0.141	4hpi
SEC31B	10	102248614	102249155	102248614	102248734	102249008	102249155	0.00816935	0.181	4hpi
GPS2	17	7216347	7216610	7216347	7216416	7216530	7216610	0.00841874	-0.117	4hpi
RIN3	14	93151331	93154394	93151331	93151495	93154030	93154394	0.00845415	0.26	4hpi
SUPT7L	2	27883850	27885148	27883850	27884255	27885045	27885148	0.00862268	-0.135	4hpi
RAN	12	131357128	131357465	131357128	131357162	131357380	131357465	0.00906149	-0.119	4hpi
RPS6KL1	14	75377950	75378544	75377950	75378083	75378496	75378544	0.00945873	0.357	4hpi
BEST1	11	61722578	61723423	61722578	61722673	61723189	61723423	0.010131	0.204	4hpi
HERC2P9	15	28900418	28900837	28900418	28900566	28900640	28900837	0.010131	0.481	4hpi
CYB5R2	11	7689708	7693754	7689708	7689792	7693681	7693754	0.0103171	-0.135	4hpi
SFI1	22	32014100	32014533	32014100	32014212	32014299	32014533	0.010564	-0.12	4hpi
TRAPPC2L	16	88925752	88926158	88925752	88925851	88925980	88926158	0.0108027	0.119	4hpi
SETMAR	3	4354581	4355445	4354581	4354913	4355330	4355445	0.01149	-0.118	4hpi
TDG	12	104376576	104377167	104376576	104376712	104377072	104377167	0.0115507	0.23	4hpi
RNF44	5	175956731	175957207	175956731	175956819	175957082	175957207	0.0119623	-0.17	4hpi
PLEKHH2	2	43937627	43939522	43937627	43937714	43939363	43939522	0.0131623	-0.305	4hpi
TECR	19	14675597	14675935	14675597	14675670	14675877	14675935	0.0137182	-0.219	4hpi
PFDN5	12	53689622	53690251	53689622	53689725	53690213	53690251	0.0142471	0.12	4hpi
AP1G2	14	24034814	24035369	24034814	24034910	24035272	24035369	0.0155651	0.103	4hpi
NMRAL1	16	4524093	4524793	4524093	4524167	4524554	4524793	0.0161215	-0.111	4hpi
C21orf2	21	45750345	45751897	45750345	45750799	45751725	45751897	0.0163449	0.239	4hpi
NUP54	4	77038816	77039347	77038816	77038895	77039227	77039347	0.0168384	-0.11	4hpi
DECR2	16	456345	456833	456345	456397	456684	456833	0.0169798	-0.403	4hpi
RTEL1-TNFRSF6B	20	62327130	62328544	62327130	62327207	62328112	62328544	0.0176011	0.189	4hpi
DALRD3	3	49053236	49053773	49053236	49053305	49053405	49053773	0.0180685	0.177	4hpi
ST3GAL1	8	134487961	134488843	134487961	134488317	134488520	134488843	0.0183123	-0.161	4hpi
BRF1	14	105685487	105686467	105685487	105685635	105686405	105686467	0.0190775	0.264	4hpi
PDHB	3	58415434	58415965	58415434	58415668	58415854	58415965	0.0193195	-0.236	4hpi
TSNAXIP1	16	67859569	67859979	67859569	67859739	67859819	67859979	0.0193195	0.185	4hpi
CYP4V2	4	187122310	187126456	187122310	187122496	187126353	187126456	0.0197623	0.216	4hpi
CARD9	9	139261667	139262428	139261667	139261709	139262088	139262428	0.0200367	0.196	4hpi
DDIT3	12	57911051	57911536	57911051	57911207	57911488	57911536	0.0200952	0.135	4hpi
SHMT2	12	57624585	57625696	57624585	57624783	57625495	57625696	0.0201291	0.138	4hpi
NPHP1	2	110920624	110922307	110920624	110920709	110922264	110922307	0.0205469	-0.442	4hpi
DGKA	12	56345406	56346215	56345406	56345567	56346124	56346215	0.0208046	-0.155	4hpi
LIMS2	2	128398470	128400647	128398470	128398563	128400497	128400647	0.0216637	-0.385	4hpi
SIRT7	17	79872169	79873388	79872169	79872406	79873315	79873388	0.0223067	-0.13	4hpi
DNAH10	12	124414210	124415120	124414210	124414306	124414948	124415120	0.0223146	-0.308	4hpi
BAP1	3	52440268	52440923	52440268	52440338	52440844	52440923	0.0224278	-0.168	4hpi
ACAD11	3	132297639	132298402	132297639	132297900	132298335	132298402	0.0224584	-0.138	4hpi
CCDC24	1	44457518	44458059	44457518	44457676	44457883	44458059	0.0224708	0.378	4hpi
BICD2	9	95473644	95477745	95473644	95475743	95477534	95477745	0.0229307	0.104	4hpi
SLC17A9	20	61593975	61594721	61593975	61594106	61594624	61594721	0.0251682	-0.146	4hpi
CCDC136	7	128446290	128446912	128446290	128446449	128446741	128446912	0.0253974	-0.196	4hpi
SRSF5	14	70235514	70237257	70235514	70235968	70237183	70237257	0.0256658	-0.111	4hpi
RP11-161M6.2	16	1025760	1027029	1025760	1026400	1026777	1027029	0.0258539	-0.252	4hpi
NICN1	3	49462381	49462871	49462381	49462486	49462799	49462871	0.0263457	-0.116	4hpi
ZC3H14	14	89034201	89034497	89034201	89034260	89034382	89034497	0.0269001	-0.261	4hpi
C9orf72	9	27558488	27560297	27558488	27558605	27560224	27560297	0.0273825	-0.12	4hpi
ELOVL1	1	43830598	43831047	43830598	43830768	43830856	43831047	0.0283433	-0.112	4hpi
SNHG1	11	62621272	62621536	62621272	62621305	62621489	62621536	0.0296195	0.153	4hpi
C14orf93	14	23467635	23468365	23467635	23467950	23468262	23468365	0.0298986	0.13	4hpi
GALE	1	24124606	24125220	24124606	24124715	24125104	24125220	0.0301461	0.104	4hpi
VPS28	8	145650328	145651155	145650328	145650434	145651065	145651155	0.0325033	0.462	4hpi
DMKN	19	36001085	36001329	36001085	36001154	36001272	36001329	0.0332148	-0.178	4hpi
ACBD4	17	43213866	43214143	43213866	43213987	43214058	43214143	0.0344695	0.422	4hpi
ATXN7L2	1	110031468	110032750	110031468	110031722	110032551	110032750	0.0353443	0.107	4hpi
LEPRE1	1	43212045	43213083	43212045	43212523	43212942	43213083	0.0371989	0.158	4hpi
CREBZF	11	85374567	85376146	85374567	85374645	85374858	85376146	0.0378406	0.104	4hpi
WASH6P	X	155251987	155252499	155251987	155252204	155252363	155252499	0.0381784	-0.219	4hpi
CPNE1	20	34213965	34214725	34213965	34214303	34214484	34214725	0.0392272	-0.107	4hpi
STARD9	15	42955478	42956115	42955478	42955688	42956017	42956115	0.0401914	-0.128	4hpi
TRA2A	7	23561325	23562051	23561325	23561459	23561739	23562051	0.0413945	-0.109	4hpi
ISCU	12	108957835	108958168	108957835	108957931	108958054	108958168	0.0413945	-0.155	4hpi
STARD5	15	81614748	81616482	81614748	81614881	81616142	81616482	0.0418883	0.167	4hpi
ZNF276	16	89789544	89790117	89789544	89789591	89789686	89790117	0.0425287	0.179	4hpi
TRIM16	17	15586349	15587613	15586349	15586471	15587509	15587613	0.0432731	0.4	4hpi
PLCD4	2	219498327	219498944	219498327	219498484	219498827	219498944	0.0443351	0.193	4hpi
C3orf35	3	37458509	37459592	37458509	37458633	37458743	37459592	0.0443643	-0.287	4hpi
DRG2	17	18002946	18003749	18002946	18003029	18003676	18003749	0.0449203	0.113	4hpi
CALCOCO1	12	54107484	54108025	54107484	54107684	54107916	54108025	0.0449669	0.105	4hpi
TERF2	16	69402278	69402498	69402278	69402385	69402489	69402498	0.0449669	0.389	4hpi
ABHD17A	19	1877506	1880114	1877506	1877686	1879919	1880114	0.0458054	0.215	4hpi
PCNXL2	1	233119881	233122286	233119881	233120223	233121837	233122286	0.0480009	0.358	4hpi
EFEMP1	2	56149494	56149882	56149494	56149582	56149744	56149882	0.0484262	-0.117	4hpi
CCDC150	2	197593916	197594585	197593916	197594111	197594516	197594585	5.94968e-08	-0.422	24hpi
NMRK1	9	77683911	77684958	77683911	77684018	77684810	77684958	4.22816e-06	-0.407	24hpi
RHOT2	16	722253	722825	722253	722384	722702	722825	2.53978e-05	-0.268	24hpi
DDX39A	19	14520553	14521146	14520553	14520685	14521027	14521146	9.05601e-05	-0.104	24hpi
NUP62	19	50430950	50432761	50430950	50431105	50432582	50432761	0.000127958	-0.215	24hpi
MYO15A	17	18062588	18063331	18062588	18062661	18063248	18063331	0.000135731	-0.428	24hpi
ZGPAT	20	62364938	62366176	62364938	62365091	62365996	62366176	0.000285227	-0.279	24hpi
YPEL4	11	57413769	57414267	57413769	57413878	57414223	57414267	0.000388145	0.258	24hpi
CPNE1	20	34213965	34214725	34213965	34214303	34214484	34214725	0.000824967	-0.198	24hpi
METTL17	14	21462952	21463392	21462952	21463060	21463323	21463392	0.00127754	-0.112	24hpi
NFATC4	14	24838358	24839800	24838358	24838582	24838704	24839800	0.00131965	0.279	24hpi
SEC31B	10	102248614	102249155	102248614	102248734	102249008	102249155	0.00148847	0.218	24hpi
MMP11	22	24121373	24122689	24121373	24121555	24122545	24122689	0.00212799	0.133	24hpi
C1orf159	1	1025732	1026754	1025732	1025808	1026657	1026754	0.002223	-0.459	24hpi
ORMDL1	2	190647147	190647849	190647147	190647328	190647739	190647849	0.00281888	-0.159	24hpi
ALS2CL	3	46712977	46713523	46712977	46713258	46713373	46713523	0.00301767	-0.261	24hpi
GALE	1	24124606	24125220	24124606	24124715	24125104	24125220	0.00366007	0.184	24hpi
EIF3G	19	10229543	10229847	10229543	10229632	10229742	10229847	0.0050816	0.252	24hpi
CCDC14	3	123674689	123674962	123674689	123674812	123674892	123674962	0.00508299	-0.187	24hpi
NPHP4	1	5922870	5924093	5922870	5923465	5923949	5924093	0.00527816	0.125	24hpi
DERL3	22	24176689	24179341	24176689	24177119	24179250	24179341	0.0053259	-0.391	24hpi
ITGA5	12	54793428	54794779	54793428	54793542	54794629	54794779	0.00538143	-0.158	24hpi
C9orf72	9	27558488	27560297	27558488	27558605	27560224	27560297	0.00568807	-0.149	24hpi
U2AF1L4	19	36235223	36236088	36235223	36235322	36236025	36236088	0.00578382	-0.247	24hpi
C16orf93	16	30770662	30771045	30770662	30770878	30770974	30771045	0.0062246	0.345	24hpi
CIRBP	19	1274305	1274809	1274305	1274439	1274647	1274809	0.00631692	0.122	24hpi
TRIM69	15	45048565	45051052	45048565	45048661	45050818	45051052	0.00712683	-0.119	24hpi
COQ10A	12	56662842	56663345	56662842	56663035	56663243	56663345	0.00732431	-0.125	24hpi
MYD88	3	38181878	38182339	38181878	38182083	38182247	38182339	0.00869175	-0.114	24hpi
NOX5	15	69320554	69324152	69320554	69320705	69323941	69324152	0.00869175	0.421	24hpi
SLC25A45	11	65144288	65147409	65144288	65144547	65147337	65147409	0.00937334	0.27	24hpi
IL17RB	3	53891642	53892845	53891642	53891717	53892745	53892845	0.0104167	0.179	24hpi
CDK16	X	47086392	47086622	47086392	47086498	47086558	47086622	0.011729	0.142	24hpi
CDK5RAP3	17	46051765	46052703	46051765	46051814	46052524	46052703	0.0117431	-0.102	24hpi
DDX39A	19	14520553	14521146	14520553	14520793	14521027	14521146	0.0128402	-0.128	24hpi
NECAB3	20	32247690	32248201	32247690	32247809	32248064	32248201	0.0128402	0.176	24hpi
NDEL1	17	8347244	8347675	8347244	8347494	8347577	8347675	0.0133872	-0.253	24hpi
PFDN5	12	53690213	53691708	53690213	53690335	53691633	53691708	0.0137541	0.194	24hpi
DPH1	17	1939263	1939980	1939263	1939385	1939722	1939980	0.013878	0.269	24hpi
GAS5	1	173833394	173833842	173833394	173833442	173833812	173833842	0.0151078	0.119	24hpi
SLC17A9	20	61593975	61594721	61593975	61594106	61594624	61594721	0.0151898	-0.204	24hpi
PPOX	1	161136889	161137276	161136889	161137024	161137128	161137276	0.0164736	0.176	24hpi
PTGR2	14	74343700	74346879	74343700	74343871	74346757	74346879	0.0175171	-0.335	24hpi
2018-09-04	17	56603580	56604339	56603580	56603674	56604042	56604339	0.0183344	-0.376	24hpi
YDJC	22	21983298	21983696	21983298	21983476	21983596	21983696	0.0186852	0.317	24hpi
TMEM91	19	41888676	41889988	41888676	41888826	41889465	41889988	0.0198684	0.139	24hpi
KLHDC4	16	87788799	87790083	87788799	87788898	87790027	87790083	0.0205203	-0.162	24hpi
DDX51	12	132625375	132625965	132625375	132625565	132625647	132625965	0.020781	-0.287	24hpi
ITGA3	17	48153947	48154811	48153947	48154045	48154742	48154811	0.0213283	-0.178	24hpi
MX1	21	42793764	42794022	42793764	42793798	42793901	42794022	0.0214988	-0.23	24hpi
SLC38A7	16	58709843	58710250	58709843	58709926	58710192	58710250	0.0224694	-0.155	24hpi
BRD1	22	50181037	50181535	50181037	50181142	50181224	50181535	0.0261707	-0.105	24hpi
PKD1P5	16	18468688	18468926	18468688	18468741	18468809	18468926	0.027892	-0.266	24hpi
ADHFE1	8	67356601	67356983	67356601	67356655	67356828	67356983	0.0279762	-0.123	24hpi
BCL2L11	2	111881309	111881716	111881309	111881446	111881626	111881716	0.0301655	-0.325	24hpi
CCDC78	16	772921	773936	772921	773161	773856	773936	0.0326097	-0.267	24hpi
AVIL	12	58201113	58201510	58201113	58201272	58201372	58201510	0.0326097	0.311	24hpi
TTC28-AS1	22	28393398	28394826	28393398	28393727	28393973	28394826	0.0333616	-0.279	24hpi
C2orf49	2	105959304	105959680	105959304	105959431	105959557	105959680	0.033521	0.114	24hpi
SNHG12	1	28906044	28906493	28906044	28906099	28906423	28906493	0.03542	0.133	24hpi
ZNF691	1	43314961	43315413	43314961	43315084	43315235	43315413	0.0371336	-0.353	24hpi
ATPAF2	17	17924436	17924977	17924436	17924552	17924735	17924977	0.0373809	-0.117	24hpi
ACADVL	17	7123440	7123995	7123440	7123516	7123922	7123995	0.0384362	-0.232	24hpi
RAD52	12	1025509	1025986	1025509	1025698	1025804	1025986	0.0405975	0.16	24hpi
RPGR	X	38146346	38147294	38146346	38146498	38147113	38147294	0.0417611	-0.117	24hpi
U2AF1L4	19	36234055	36234246	36234055	36234109	36234196	36234246	0.0429331	0.102	24hpi
ATP5G1	17	46970770	46972696	46970770	46970818	46972517	46972696	0.0466634	-0.122	24hpi
ADCY4	14	24791271	24791914	24791271	24791430	24791829	24791914	0.04902	-0.16	24hpi
C21orf59	21	33973976	33975602	33973976	33974283	33975470	33975602	0.0496193	-0.201	24hpi
DNAJC11	1	6697506	6698424	6697506	6697564	6698142	6698424	0.000113406	-0.353	48hpi
IL17RB	3	53891642	53892845	53891642	53891717	53892745	53892845	0.000113406	0.312	48hpi
TSPAN31	12	58139958	58140503	58139958	58140039	58140375	58140503	0.000250348	0.422	48hpi
MYO15A	17	18062588	18063331	18062588	18062661	18063248	18063331	0.000275179	-0.328	48hpi
C7orf63	7	89929180	89934134	89929180	89929373	89934057	89934134	0.000342737	0.475	48hpi
BRF1	14	105685487	105686467	105685487	105685635	105686405	105686467	0.000397902	0.302	48hpi
YPEL4	11	57413769	57414267	57413769	57413878	57414223	57414267	0.000930477	0.203	48hpi
FMO4	1	171310551	171311223	171310551	171310632	171311083	171311223	0.000930477	0.123	48hpi
STEAP2	7	89861650	89866945	89861650	89861798	89866204	89866945	0.000930477	0.132	48hpi
SLC38A7	16	58709843	58710250	58709843	58709926	58710192	58710250	0.00102888	-0.165	48hpi
TSNAXIP1	16	67861375	67861967	67861375	67861482	67861655	67861967	0.00197031	-0.324	48hpi
CAMKK1	17	3784920	3785858	3784920	3784942	3785821	3785858	0.00368365	-0.138	48hpi
METTL17	14	21462952	21463392	21462952	21463060	21463323	21463392	0.00408891	-0.118	48hpi
SEC31B	10	102248614	102249155	102248614	102248734	102249008	102249155	0.00465114	0.134	48hpi
IFT27	22	37171717	37172169	37171717	37171838	37172074	37172169	0.00465114	0.119	48hpi
ANKRD13B	17	27934759	27935128	27934759	27934895	27935003	27935128	0.00663771	-0.119	48hpi
KRT15	17	39673059	39673417	39673059	39673216	39673334	39673417	0.00663771	-0.397	48hpi
PPP4C	16	30094066	30094888	30094066	30094284	30094714	30094888	0.00695191	0.118	48hpi
DERL3	22	24176689	24179341	24176689	24177119	24179250	24179341	0.00699661	-0.286	48hpi
ZNF160	19	53594665	53594973	53594665	53594806	53594889	53594973	0.00746805	0.151	48hpi
TECR	19	14675597	14675935	14675597	14675670	14675877	14675935	0.00800256	-0.33	48hpi
GALE	1	24124606	24125220	24124606	24124715	24125104	24125220	0.00800256	0.137	48hpi
ACADVL	17	7125985	7126556	7125985	7126184	7126451	7126556	0.00911932	-0.103	48hpi
IDH3A	15	78449249	78449973	78449249	78449504	78449889	78449973	0.0108314	-0.236	48hpi
RIN3	14	93151331	93154394	93151331	93151495	93154030	93154394	0.0134796	0.164	48hpi
NOX5	15	69320554	69324152	69320554	69320705	69323941	69324152	0.0138218	0.421	48hpi
COQ10A	12	56662842	56663345	56662842	56663035	56663243	56663345	0.0144833	-0.117	48hpi
ULK3	15	75134620	75135017	75134620	75134761	75134875	75135017	0.0144833	0.178	48hpi
CCDC78	16	772921	773936	772921	773161	773856	773936	0.0149977	-0.286	48hpi
DGKZ	11	46400006	46400661	46400006	46400050	46400443	46400661	0.0149977	-0.239	48hpi
AMBRA1	11	46563494	46564948	46563494	46564531	46564801	46564948	0.0171738	-0.168	48hpi
GALT	9	34647085	34647564	34647085	34647255	34647471	34647564	0.024876	0.112	48hpi
ARHGAP33	19	36278069	36279724	36278069	36278461	36278545	36279724	0.0306447	0.241	48hpi
DPF1	19	38708099	38708516	38708099	38708231	38708437	38708516	0.0407276	-0.172	48hpi
DNHD1	11	6591238	6592653	6591238	6591626	6591847	6592653	0.0470596	0.139	48hpi
TSPAN4	11	864436	865825	864436	864511	865693	865825	0.048914	0.137	48hpi
CDK5RAP3	17	46050884	46051397	46050884	46051062	46051296	46051397	0.048914	0.103	48hpi
HAND2-AS1	4	174457998	174463082	174457998	174458121	174459213	174463082	0.0489515	0.183	48hpi
SUN2	22	39136271	39137055	39136271	39136437	39137011	39137055	0	0.199	72hpi
FAM65A	16	67574360	67574607	67574360	67574404	67574454	67574607	1.48834e-05	0.453	72hpi
MYO7B	2	128391750	128392258	128391750	128391864	128392170	128392258	9.02216e-05	0.433	72hpi
CREB3L4	1	153945219	153945554	153945219	153945312	153945447	153945554	0.00134823	-0.138	72hpi
CCNK	14	99967102	99968713	99967102	99967208	99968543	99968713	0.00134823	0.215	72hpi
ZC3H14	14	89034201	89034497	89034201	89034260	89034382	89034497	0.00134823	-0.61	72hpi
PTPN18	2	131128129	131128355	131128129	131128196	131128277	131128355	0.00134823	-0.206	72hpi
GPR133	12	131451007	131456125	131451007	131451091	131456002	131456125	0.00177256	0.129	72hpi
ARMC10	7	102724128	102724509	102724128	102724277	102724476	102724509	0.00177256	0.374	72hpi
TRIM66	11	8645905	8646775	8645905	8646098	8646259	8646775	0.0027577	-0.188	72hpi
POMZP3	7	76247499	76247932	76247499	76247617	76247813	76247932	0.0027577	0.387	72hpi
APBB1	11	6422803	6423212	6422803	6422918	6423206	6423212	0.00348622	-0.345	72hpi
SREBF1	17	17720861	17721230	17720861	17720905	17721009	17721230	0.00348622	0.167	72hpi
CWC25	17	36966528	36966848	36966528	36966653	36966720	36966848	0.0035264	-0.127	72hpi
NGLY1	3	25777799	25778946	25777799	25777891	25778824	25778946	0.00541861	0.406	72hpi
MAMDC4	9	139753170	139753584	139753170	139753305	139753456	139753584	0.00592752	0.228	72hpi
BCS1L	2	219526919	219527402	219526919	219526983	219527237	219527402	0.00592752	0.285	72hpi
ULK3	15	75134415	75134761	75134415	75134459	75134620	75134761	0.00592752	0.244	72hpi
ZNF333	19	14827805	14828545	14827805	14827901	14828468	14828545	0.00592752	-0.113	72hpi
MIF4GD	17	73263826	73264273	73263826	73263982	73264163	73264273	0.00640784	0.212	72hpi
KIF18B	17	43003359	43003867	43003359	43003554	43003781	43003867	0.0114746	0.141	72hpi
GALT	9	34647085	34647958	34647085	34647255	34647828	34647958	0.0117715	0.109	72hpi
TSNAXIP1	16	67859569	67859979	67859569	67859739	67859819	67859979	0.0117715	0.342	72hpi
NFKBID	19	36387627	36387960	36387627	36387733	36387814	36387960	0.016362	-0.305	72hpi
ATPAF2	17	17924436	17924977	17924436	17924552	17924735	17924977	0.0169261	-0.484	72hpi
ISYNA1	19	18548408	18548798	18548408	18548570	18548669	18548798	0.0179305	-0.11	72hpi
HERC2P3	15	20644179	20644908	20644179	20644376	20644760	20644908	0.0196871	-0.257	72hpi
GPATCH4	1	156565872	156566270	156565872	156566040	156566178	156566270	0.0203061	-0.399	72hpi
DDIT3	12	57911051	57911536	57911051	57911207	57911488	57911536	0.021268	-0.152	72hpi
RP11-108K14.4	10	135270782	135272830	135270782	135272160	135272524	135272830	0.021268	-0.328	72hpi
E4F1	16	2279570	2282365	2279570	2279676	2282171	2282365	0.0229993	-0.174	72hpi
PSRC1	1	109823398	109823873	109823398	109823538	109823729	109823873	0.0231632	0.109	72hpi
UNC45A	15	91479175	91479690	91479175	91479212	91479366	91479690	0.0270793	-0.364	72hpi
IFFO1	12	6657230	6657711	6657230	6657326	6657590	6657711	0.0277604	-0.117	72hpi
RP1-178F15.5	1	153604509	153604716	153604509	153604539	153604630	153604716	0.0312126	0.116	72hpi
PPP4C	16	30094066	30094888	30094066	30094284	30094714	30094888	0.0312689	0.15	72hpi
PRRT3	3	9987225	9989685	9987225	9987395	9987768	9989685	0.0317684	0.114	72hpi
BCL2L11	2	111881309	111881716	111881309	111881446	111881626	111881716	0.0355236	-0.352	72hpi
SLC25A45	11	65144288	65147409	65144288	65144547	65147337	65147409	0.0367479	-0.209	72hpi
FUS	16	31196259	31199678	31196259	31196500	31199645	31199678	0.0391897	-0.103	72hpi
SLC9A5	16	67289295	67289833	67289295	67289374	67289741	67289833	0.0406472	-0.411	72hpi
FAM211A-AS1	17	16342640	16343567	16342640	16342728	16342894	16343567	0.0453949	-0.113	72hpi
