# Supplementary material for: Transcriptome analysis of alternative splicing in the pathogen life cycle in human foreskin fibroblasts infected with Trypanosoma cruzi
Source: Sci Rep. 2020 Oct 15;10:17481. doi: 10.1038/s41598-020-74540-9 (PMC7566602; doi:10.1038/s41598-020-74540-9)
Supplement: Supplementary file 3 — Supplementary Table S2. [file 41598_2020_74540_MOESM3_ESM.xlsx]

## Sheet: Cover Page
Transcriptome analysis of alternative splicing in the pathogen life cycle in human foreskin fibroblasts infected with Trypanosoma cruzi Hyeim Jung 1, †, Seonggyun Han 2, †, and Younghee Lee2,* 1 Department of Internal Medicine, Washington University School of Medicine, St. Louis, MO 63110, USA. 2Department of Biomedical Informatics, University of Utah School of Medicine, Salt Lake City, UT, USA. …
Supplementary data 3: Supplementary Table S2. GO terms and pathways enriched in each infection phase.

## Sheet: Sheet1
Supplementary Table S2. GO terms and pathways enriched in each infection phase.
p-value	q-value	term_goid	term_id	category	Times
5.75129e-07	0.000260533	cellular component assembly	GO:0022607	GO	4_hpi
5.37221e-06	0.00503376	nucleic acid metabolic process	GO:0090304	GO	4_hpi
4.00988e-05	0.00605492	cellular aromatic compound metabolic process	GO:0006725	GO	4_hpi
5.5907e-05	0.00633147	heterocycle metabolic process	GO:0046483	GO	4_hpi
0.000125559	0.00710978	cellular nitrogen compound metabolic process	GO:0034641	GO	4_hpi
0.000683153	0.0134353	transcription factor activity, protein binding	GO:0000988	GO	4_hpi
0.000306515	0.0154279	cellular biosynthetic process	GO:0044249	GO	4_hpi
0.00160434	0.0236641	ion binding	GO:0043167	GO	4_hpi
0.000675124	0.0276174	microtubule-based movement	GO:0007018	GO	4_hpi
0.00164973	0.0334071	execution phase of apoptosis	GO:0097194	GO	4_hpi
8.35036e-05	0.0471793	protein deglycosylation	GO:0006517	GO	4_hpi
0.000106982	0.0471793	RNA metabolic process	GO:0016070	GO	4_hpi
0.0039097	0.0577722	cellular localization	GO:0051641	GO	4_hpi
0.000269202	0.0630606	organelle assembly	GO:0070925	GO	4_hpi
0.00536434	0.0688904	development involved in symbiotic interaction	GO:0044111	GO	4_hpi
0.000729802	0.0696149	positive regulation of response to endoplasmic reticulum stress	GO:1905898	GO	4_hpi
0.000732851	0.0696149	cilium assembly	GO:0060271	GO	4_hpi
0.000789284	0.0696149	transcription, DNA-templated	GO:0006351	GO	4_hpi
0.000708787	0.0873536	plasma membrane bounded cell projection organization	GO:0120036	GO	4_hpi
0.000738506	0.0649885	oxidoreductase activity, acting on the CH-CH group of donors	GO:0016627	GO	24_hpi
0.000772978	0.0742059	flavin adenine dinucleotide binding	GO:0050660	GO	24_hpi
0.00212575	0.102036	tRNA dihydrouridine synthase activity	GO:0017150	GO	24_hpi
7.7854e-05	0.0301295	ECM-receptor interaction - Homo sapiens (human)	path:hsa04512	KEGG	24_hpi
0.00117159	0.127213	Integrin cell surface interactions	R-HSA-216083	Reactome	24_hpi
0.00117159	0.127213	Beta1 integrin cell surface interactions	integrin1_pathway	PID	24_hpi
1.28585e-05	0.000398614	ion binding	GO:0043167	GO	48_hpi
0.000258902	0.00401298	heterocyclic compound binding	GO:1901363	GO	48_hpi
0.000446034	0.0118721	nucleotide binding	GO:0000166	GO	48_hpi
0.000450202	0.0139917	trans-2-enoyl-CoA reductase (NADPH) activity	GO:0019166	GO	48_hpi
0.000450738	0.0118721	nucleoside phosphate binding	GO:1901265	GO	48_hpi
0.000487896	0.0118721	ATP binding	GO:0005524	GO	48_hpi
0.00147639	0.0173475	long-chain-acyl-CoA dehydrogenase activity	GO:0004466	GO	48_hpi
0.00165508	0.0241642	transferase activity, transferring phosphorus-containing groups	GO:0016772	GO	48_hpi
0.00239245	0.022489	carbohydrate kinase activity	GO:0019200	GO	48_hpi
0.00255537	0.0311755	kinase activity	GO:0016301	GO	48_hpi
0.00305033	0.0318105	nitric-oxide synthase regulator activity	GO:0030235	GO	48_hpi
0.00305033	0.0238942	phosphofructokinase activity	GO:0008443	GO	48_hpi
0.00637906	0.0517412	microtubule-severing ATPase activity	GO:0008568	GO	48_hpi
0.00863162	0.0579552	phosphatidylinositol phosphate binding	GO:1901981	GO	48_hpi
0.000143861	0.0167991	G2/M Transition	R-HSA-69275	Reactome	48_hpi
0.000151726	0.0167991	Mitotic G2-G2/M phases	R-HSA-453274	Reactome	48_hpi
0.000244207	0.0167991	Recruitment of NuMA to mitotic centrosomes	R-HSA-380320	Reactome	48_hpi
0.000262615	0.0167991	Recruitment of mitotic centrosome proteins and complexes	R-HSA-380270	Reactome	48_hpi
0.000262615	0.0167991	Centrosome maturation	R-HSA-380287	Reactome	48_hpi
0.000408864	0.0167991	Recognition and association of DNA glycosylase with site containing an affected purine	R-HSA-110330	Reactome	48_hpi
0.000408864	0.0167991	Cleavage of the damaged purine	R-HSA-110331	Reactome	48_hpi
0.000408864	0.0167991	Depurination	R-HSA-73927	Reactome	48_hpi
0.000482066	0.0167991	Regulation of PLK1 Activity at G2/M Transition	R-HSA-2565942	Reactome	48_hpi
0.000509064	0.0167991	Fructose and mannose metabolism - Homo sapiens (human)	path:hsa00051	KEGG	48_hpi
0.000823585	0.0247076	Anchoring of the basal body to the plasma membrane	R-HSA-5620912	Reactome	48_hpi
0.00109824	0.0264625	Mitotic Prometaphase	R-HSA-68877	Reactome	48_hpi
0.00112265	0.0264625	Loss of Nlp from mitotic centrosomes	R-HSA-380259	Reactome	48_hpi
0.00112265	0.0264625	Loss of proteins required for interphase microtubule organization from the centrosome	R-HSA-380284	Reactome	48_hpi
0.00134194	0.0282159	Galactose catabolism	R-HSA-70370	Reactome	48_hpi
0.00136805	0.0282159	AURKA Activation by TPX2	R-HSA-8854518	Reactome	48_hpi
0.00199742	0.0387734	D-galactose degradation V (Leloir pathway)	PWY66-422	HumanCyc	48_hpi
0.0022043	0.0397447	Amino sugar and nucleotide sugar metabolism - Homo sapiens (human)	path:hsa00520	KEGG	48_hpi
0.00277009	0.0397447	Constitutive Signaling by NOTCH1 HD+PEST Domain Mutants	R-HSA-2894862	Reactome	48_hpi
0.00277009	0.0397447	Signaling by NOTCH1 HD+PEST Domain Mutants in Cancer	R-HSA-2894858	Reactome	48_hpi
0.00277009	0.0397447	Constitutive Signaling by NOTCH1 PEST Domain Mutants	R-HSA-2644606	Reactome	48_hpi
0.00277009	0.0397447	Signaling by NOTCH1 PEST Domain Mutants in Cancer	R-HSA-2644602	Reactome	48_hpi
0.00367139	0.0462173	Galactosemia III	SMP00496	SMPDB	48_hpi
0.00367139	0.0462173	Galactosemia II (GALK)	SMP00495	SMPDB	48_hpi
0.00367139	0.0462173	Nucleotide Sugars Metabolism	SMP00010	SMPDB	48_hpi
0.00378476	0.0462173	IL17 signaling pathway	WP2112	Wikipathways	48_hpi
0.00392147	0.0462173	ABC-family proteins mediated transport	R-HSA-382556	Reactome	48_hpi
0.00429105	0.0488292	Cilium Assembly	R-HSA-5617833	Reactome	48_hpi
1.54079e-05	0.000466388	heterocyclic compound binding	GO:1901363	GO	72_hpi
2.75319e-05	0.001294	FAD binding	GO:0071949	GO	72_hpi
2.86609e-05	0.0120089	cellular response to DNA damage stimulus	GO:0006974	GO	72_hpi
7.31974e-05	0.00548981	metal ion binding	GO:0046872	GO	72_hpi
0.00019513	0.00731738	DNA binding	GO:0003677	GO	72_hpi
0.000603965	0.0150991	tRNA methyltransferase activity	GO:0008175	GO	72_hpi
0.00613876	0.0405158	catalytic activity, acting on DNA	GO:0140097	GO	72_hpi
0.00504622	0.180583	Regulation of PLK1 Activity at G2/M Transition	R-HSA-2565942	Reactome	72_hpi
0.0071096	0.180583	G2/M Transition	R-HSA-69275	Reactome	72_hpi
0.00737271	0.180583	Mitotic G2-G2/M phases	R-HSA-453274	Reactome	72_hpi
