# Supplementary material for: Transcriptome analysis of alternative splicing in the pathogen life cycle in human foreskin fibroblasts infected with Trypanosoma cruzi
Source: Sci Rep. 2020 Oct 15;10:17481. doi: 10.1038/s41598-020-74540-9 (PMC7566602; doi:10.1038/s41598-020-74540-9)
Supplement: Supplementary file 5 — Supplementary Table S4. [file 41598_2020_74540_MOESM5_ESM.xlsx]

## Sheet: Cover page
Transcriptome analysis of alternative splicing in the pathogen life cycle in human foreskin fibroblasts infected with Trypanosoma cruzi Hyeim Jung 1, †, Seonggyun Han 2, †, and Younghee Lee2,* 1 Department of Internal Medicine, Washington University School of Medicine, St. Louis, MO 63110, USA. 2Department of Biomedical Informatics, University of Utah School of Medicine, Salt Lake City, UT, USA. …
Supplementary data 5: Supplementary Table S4. GO terms enriched in genes of each each sub-cluster by k-means clustering.

## Sheet: cluster 1
Supplementary Table S4. GO terms enriched in genes of each sub-cluster by k-means clustering (cluster 1).
GOID	GO term	Genes	qvalue
GO:0090304	nucleic acid metabolic process	BPTF; PGAP1; ZFY; ZRANB3; ZRANB2; DIS3; PRPF4B; GPAT2; SF1; GPER1; AKT1; REXO2; TNRC6C; TNRC6A; ZNF419; DCLRE1C; ATRIP; CWC25; NR1H3; OGG1; GPS2; ZNF142; DDX39A; ITGB3BP; SCAF8; PPP4C; ZNF276; APBB1; APBB2; MICAL2; POU6F1; ZC3H14; ZNF263; ZSCAN25; ZNF473; USP37; ZSCAN20; DMTF1; ZNF461; UNKL; SP140L; ZNF410; SMG7; SOD2; GLI4; USP45; ZNF445; PRMT2; NARS2; ZNF680; TSC22D2; FLI1; DFFB; AHRR; FXR1; SH…	0.000132136
GO:0043167	ion binding	IFT27; PRKAG1; SDF4; AMZ1; PPP4C; MIB2; ZC3H14; ZC3H18; ABCD4; UNKL; ZNF680; CAMK2G; PTGR2; APRT; STK4; CNDP2; ZNF670; DDX41; ZNF177; ERI2; PTER; ZNF678; ZGPAT; ZNF778; STARD5; MMP11; UBE2D4; ITGA3; ITGA5; ITGA7; MYO18A; MGST1; BAZ2B; HSCB; DUS1L; IDNK; SOBP; ZNF512; ZNF516; ZNF517; NR1H2; NR1H3; FRAS1; PDLIM2; PHRF1; EPS15L1; BRF1; ZEB1; TNK2; HLCS; ZC3H4; WDR35; SLC22A5; EFCAB6; EIF4A1; ZNF827;…	1.67384e-05
GO:0006139	nucleobase-containing compound metabolic process	PGAP1; PRKAG1; GPAT2; SMG7; OARD1; PPP4C; APBB1; TAZ; ZC3H14; UNKL; WDR4; NSRP1; ZNF680; APRT; AAED1; WDTC1; ZNF670; DDX41; CCND3; ZNF177; ERI2; EIF2A; ZNF678; ZGPAT; ZNF778; POP4; HMGN1; ITGA3; MYO18A; GTF3C1; BAZ2B; ARNTL; DUS1L; NR2C2AP; EFEMP1; ZNF512; TRPT1; ZNF516; ZNF517; NR1H2; NR1H3; ZNF226; PHRF1; PRPF39; BRF1; ZEB1; ZC3H4; NAB1; ATXN3; NAB2; GIGYF2; APBB2; POLM; NCOA7; PRIMPOL; NEDD4; …	0.000280449
GO:0050660	flavin adenine dinucleotide binding	KDM1B; ACADVL; CYB5R2; FMO4; ACOX3; D2HGDH; NQO2; DUS1L; TXNRD3; PPOX; MICAL2; MICAL3; NOX4; DUS3L; ACAD10; ACAD11; DUS4L	0.000347981
GO:1901360	organic cyclic compound metabolic process	PGAP1; PRKAG1; GPAT2; SMG7; OARD1; PPP4C; APBB1; TAZ; ZC3H14; ABCD4; UNKL; WDR4; NSRP1; ZNF680; APRT; OSBPL9; OSBPL6; WDTC1; ZNF670; DDX41; CCND3; ZNF177; ERI2; EIF2A; ZNF678; ZGPAT; ZNF778; POP4; HMGN1; ITGA3; MYO18A; GTF3C1; BAZ2B; ARNTL; DUS1L; NR2C2AP; EFEMP1; ZNF512; TRPT1; ZNF516; ZNF517; NR1H2; NR1H3; ZNF226; PHRF1; PRPF39; BRF1; ZEB1; HLCS; ZC3H4; NAB1; ATXN3; NAB2; GIGYF2; APBB2; POLM; N…	0.000280449
GO:0046483	heterocycle metabolic process	PGAP1; PRKAG1; GPAT2; SMG7; OARD1; PPP4C; APBB1; TAZ; ZC3H14; ABCD4; UNKL; WDR4; NSRP1; ZNF680; APRT; AAED1; WDTC1; ZNF670; DDX41; CCND3; ZNF177; ERI2; EIF2A; ZNF678; ZGPAT; ZNF778; POP4; HMGN1; ITGA3; MYO18A; GTF3C1; BAZ2B; ARNTL; DUS1L; NR2C2AP; EFEMP1; ZNF512; TRPT1; ZNF516; ZNF517; NR1H2; NR1H3; ZNF226; PHRF1; PRPF39; BRF1; ZEB1; HLCS; ZC3H4; NAB1; ATXN3; NAB2; GIGYF2; APBB2; POLM; NCOA7; PRI…	0.000280449
GO:0097159	organic cyclic compound binding	IFT27; PRKAG1; SMG7; OARD1; FAM114A2; ZC3H14; ZC3H18; ABCD4; NSRP1; ZNF680; CAMK2G; APRT; OSBPL9; STK4; OSBPL6; ZNF670; DDX41; ZNF177; ERI2; EIF2A; ZNF678; ZGPAT; ZNF778; POP4; STARD5; HMGN1; UBE2D4; MYO18A; GTF3C1; BAZ2B; ARNTL; DUS1L; MTHFSD; ZNF512; ZNF516; ZNF517; NR1H2; NR1H3; ZNF226; BRF1; ZEB1; TNK2; HLCS; ZC3H4; SLC22A5; EIF4A1; GIGYF2; ZNF839; POLM; LCOR; KIF21A; TCEA3; SCAF8; TAF1A; ZNF…	9.60496e-05
GO:0019219	regulation of nucleobase-containing compound metabolic process	BPTF; ZFY; ZRANB3; ZRANB2; PRKAG1; SF1; GPER1; AKT1; TNRC6C; TNRC6A; ZNF419; NR1H3; OGG1; GPS2; ZNF142; PPP4C; APBB1; TAZ; MICAL2; POU6F1; ZC3H14; ZNF263; ZSCAN25; ZNF473; USP37; ZSCAN20; DMTF1; ZNF461; UNKL; ZNF410; CCNL2; SOD2; MED16; ZNF445; PRMT2; ZNF680; TSC22D2; FLI1; AHRR; FXR1; SHOX2; BRD8; MYSM1; RFX8; CENPT; MDM4; SHMT2; THOC5; URI1; IKBKB; PSRC1; FIGN; ZC3H11A; WDTC1; ZNF670; DDX41; CC…	0.00381978
GO:1901363	heterocyclic compound binding	IFT27; PRKAG1; SMG7; OARD1; FAM114A2; ZC3H14; ZC3H18; ABCD4; NSRP1; ZNF680; CAMK2G; APRT; STK4; ZNF670; DDX41; ZNF177; ERI2; EIF2A; ZNF678; ZGPAT; ZNF778; POP4; HMGN1; UBE2D4; MYO18A; GTF3C1; BAZ2B; ARNTL; DUS1L; MTHFSD; ZNF512; ZNF516; ZNF517; NR1H2; NR1H3; ZNF226; BRF1; ZEB1; TNK2; HLCS; ZC3H4; SLC22A5; EIF4A1; GIGYF2; ZNF839; POLM; LCOR; KIF21A; TCEA3; SCAF8; TAF1A; ZNF638; ABCA7; ABCA5; ABCA1…	0.000114738
GO:0006725	cellular aromatic compound metabolic process	PGAP1; PRKAG1; GPAT2; SMG7; OARD1; PPP4C; APBB1; TAZ; ZC3H14; ABCD4; UNKL; WDR4; NSRP1; ZNF680; APRT; AAED1; WDTC1; ZNF670; DDX41; CCND3; ZNF177; ERI2; EIF2A; ZNF678; ZGPAT; ZNF778; POP4; HMGN1; ITGA3; MYO18A; GTF3C1; BAZ2B; ARNTL; DUS1L; NR2C2AP; EFEMP1; ZNF512; TRPT1; ZNF516; ZNF517; NR1H2; NR1H3; ZNF226; PHRF1; PRPF39; BRF1; ZEB1; ZC3H4; NAB1; ATXN3; NAB2; GIGYF2; APBB2; POLM; NCOA7; PRIMPOL; …	0.000677052
GO:0006974	cellular response to DNA damage stimulus	COPS8; BCL2L2; NFATC4; FUS; HMGN1; USP28; COPS6; BCLAF1; MUTYH; AKT1; FBXO4; FIGN; BRIP1; XRCC3; CCNK; NEK11; OGG1; SLFN11; CEP164; FIGNL1; INO80E; ZRANB3; OARD1; DDX11; USP45; CIDEB; PPP4C; FANCM; NEDD4; APBB1; DCLRE1C; ATRIP; MCM9; FANCA; NABP1; CNOT1; CNOT7; CNOT6; KIN; PRIMPOL; SETMAR; ZNF652; CEP63; CD44; SPATA18; WAC; MMS22L; NEIL2; RTEL1-TNFRSF6B; POLR2G; SMYD2; POLM; RAD51D; MDM4; ENDOV; …	0.0047494
GO:0034641	cellular nitrogen compound metabolic process	PGAP1; PRKAG1; GPAT2; SMG7; OARD1; PPP4C; APBB1; TAZ; MRPL55; ZC3H14; UNKL; WDR4; NSRP1; ZNF680; APRT; AAED1; CNDP2; WDTC1; ZNF670; DDX41; CCND3; ZNF177; ERI2; EIF2A; ZNF678; ZGPAT; ZNF778; POP4; HMGN1; ITGA3; MYO18A; GTF3C1; MGST1; BAZ2B; ARNTL; DUS1L; MDH1B; NR2C2AP; EFEMP1; ZNF512; TRPT1; ZNF516; ZNF517; NR1H2; NR1H3; ZNF226; PHRF1; PRPF39; BRF1; ZEB1; HLCS; ZC3H4; WDR35; NAB1; ATXN3; NAB2; GI…	0.00100595
GO:0046872	metal ion binding	BPTF; PCK2; ZFY; ZRANB3; MAN2B1; NQO2; SF1; MYL6; ZFAND4; ZNF419; FBLN2; ZNF702P; ATP2C1; FBLN7; CLSTN1; NAALADL1; ZNF142; AMZ1; ADAMTS2; PPP4C; CACNA1C; MIB2; TRIM65; ATP5S; MICAL2; MICAL3; CGREF1; ZC3H14; ZNF263; ZC3H18; ZNF473; ZSCAN20; ISCU; SOD2; PRIMPOL; UNKL; ZNF680; CNOT6; XAF1; PTGR2; LPP; USP39; TRIT1; STK4; MYSM1; MDM4; SHMT2; CNDP2; ADCY4; ZNF445; ADCY6; LHPP; ZC3H11A; ZNF670; DDX41; …	0.00134678
GO:0016070	RNA metabolic process	BPTF; ZFY; ZRANB2; PRPF4B; GPAT2; SF1; GPER1; AKT1; REXO2; TNRC6C; TNRC6A; ZNF419; PTGES3L-AARSD1; CWC25; OGG1; GPS2; ZNF142; DDX39A; SCAF8; ZNF276; APBB1; APBB2; MICAL2; POU6F1; ZC3H14; ZNF263; ZSCAN25; ZNF473; ZSCAN20; DMTF1; ZNF461; UNKL; SP140L; ZNF410; SMG7; SOD2; GLI4; ZNF445; PRMT2; NARS2; ZNF680; TSC22D2; FLI1; AHRR; FXR1; SHOX2; BRD8; MYSM1; RFX8; CENPT; MDM4; RRN3P1; THOC5; URI1; TRMU; …	0.00507925
GO:0010467	gene expression	BPTF; ZFY; ZRANB2; PRKAG1; PRPF4B; SF1; GPER1; AKT1; TNRC6C; TNRC6A; ZNF419; PTGES3L-AARSD1; CWC25; OGG1; GPS2; ZNF142; ZNF598; ADAMTS2; SCAF8; ZNF276; APBB1; TAZ; MRPL55; MICAL2; POU6F1; ZC3H14; ZNF263; ZSCAN25; ZNF473; PFDN5; ZSCAN20; DMTF1; ZNF461; C2CD3; SP140L; ZNF410; SMG7; SOD2; MED16; ZNF445; PRMT2; NARS2; ZNF680; TSC22D2; FLI1; SCMH1; AHRR; CORIN; FXR1; SHOX2; BRD8; MYSM1; UPF3A; RFX8; C…	0.00881903
GO:0043169	cation binding	BPTF; PCK2; ZFY; ZRANB3; MAN2B1; PRKAG1; NQO2; SF1; MYL6; ZFAND4; ZNF419; FBLN2; ZNF702P; ATP2C1; FBLN7; CLSTN1; NAALADL1; ZNF142; AMZ1; ADAMTS2; PPP4C; CACNA1C; MIB2; TRIM65; ATP5S; MICAL2; MICAL3; CGREF1; ZC3H14; ZNF263; ZC3H18; ZNF662; ZSCAN20; ISCU; SOD2; PRIMPOL; UNKL; ZNF680; CNOT6; XAF1; PTGR2; LPP; APRT; TRIT1; STK4; MYSM1; MDM4; SHMT2; CNDP2; ADCY4; ZNF445; ADCY6; LHPP; ZC3H11A; SLC25A23…	0.00464511
GO:0044249	cellular biosynthetic process	PGAP1; PGAP2; PRKAG1; GPAT2; SMG7; APBB1; TAZ; MRPL55; UNKL; ZNF680; APRT; OSBPL9; OSBPL6; CNDP2; WDTC1; ZNF670; DDX41; CCND3; ZNF177; EIF2A; ZNF678; ZGPAT; ZNF778; HMGN1; ITGA3; GTF3C1; MGST1; BAZ2B; ARNTL; NR2C2AP; EFEMP1; ZNF512; RRN3P1; ZNF516; ZNF517; NR1H2; NR1H3; ZNF226; PHRF1; BRF1; ZEB1; GSTO2; ZC3H4; WDR35; NAB1; NAB2; GIGYF2; APBB2; POLM; GLS; ADSSL1; NCOA7; PRIMPOL; NEDD4; SAP30BP; LC…	0.00375474
GO:0003676	nucleic acid binding	BPTF; ZFY; ZRANB3; ZRANB2; PRPF4B; SF1; REXO2; TNRC6C; TNRC6A; ZNF419; DCLRE1C; ZNF702P; OGG1; PRPF39; ZNF142; ZNF598; DDX39A; CARF; BCLAF1; ZNF266; POU6F1; ZC3H14; ZNF263; ZC3H18; ZNF662; ZSCAN20; DMTF1; NARS2; NABP1; TRMU; NSRP1; PTGES3L-AARSD1; SPAG7; P4HB; ZNF418; FLI1; AHRR; FXR1; SHOX2; MYSM1; SCAF8; RFX8; GPATCH4; CENPT; THOC5; ZNF445; ZC3H11A; MIF4GD; DDX41; CNOT7; EEF1D; ZNF177; ERI2; EI…	0.00464511
GO:0003677	DNA binding	BPTF; ZFY; ZNF702P; OGG1; SMG7; ZNF142; CARF; BCLAF1; ZNF266; POU6F1; ZNF263; ZSCAN25; ZNF473; ZSCAN20; DMTF1; NABP1; ZNF419; ZNF680; FLI1; AHRR; ZNF765; SHOX2; MYSM1; CENPT; ZNF445; RFX8; ZNF670; DDX41; EEF1D; ZNF177; ZNF678; RUNX3; KIN; ZNF778; ZNF568; PLAGL1; ZBTB25; MGA; NFATC4; FUS; HMGN1; ZNF691; ZNF692; MYO18A; GTF3C1; ZNF596; XRCC3; DHX33; ARNTL; CHD3; SUB1; ASXL1; ZNF160; MEIS2; ZNF512; …	0.00430822
GO:0044238	primary metabolic process	PGAP1; PGAP2; PRKAG1; GPAT2; NAA60; SMG7; DLG4; OARD1; PPP4C; APBB2; APBB1; TAZ; MRPL55; ZC3H14; C2CD3; WDR4; NSRP1; ZNF680; CAMK2G; PTGR2; APRT; OSBPL9; STK4; OSBPL6; CNDP2; WDTC1; ZNF670; DDX41; CCND3; ZNF177; ERI2; EIF2A; ZNF678; ZGPAT; ZNF778; POP4; PHPT1; MMP11; HMGN1; UBE2D4; ITGA3; ITGA5; MYO18A; GTF3C1; MGST1; BAZ2B; ARNTL; DUS1L; MDH1B; IDNK; EFEMP1; WSB1; ZNF512; TRPT1; ZNF516; ZNF517; …	0.00523907
GO:0016627	oxidoreductase activity, acting on the CH-CH group of donors	DUS1L; ACADVL; ACOX3; PTGR2; PPOX; ACAA1; TECR; DUS3L; DECR2; ACAD10; ACAD11; DUS4L	0.00464511
GO:0071704	organic substance metabolic process	PGAP1; PGAP2; PRKAG1; GPAT2; NAA60; SLC50A1; SMG7; DLG4; OARD1; PPP4C; APBB2; APBB1; TAZ; MRPL55; ZC3H14; ABCD4; C2CD3; WDR4; NSRP1; ZNF680; CAMK2G; PTGR2; APRT; OSBPL9; STK4; OSBPL6; CNDP2; WDTC1; ZNF670; DDX41; CCND3; ZNF177; ERI2; EIF2A; ZNF678; ZGPAT; ZNF778; POP4; PHPT1; MMP11; HMGN1; UBE2D4; ITGA3; ITGA5; MYO18A; GTF3C1; MGST1; BAZ2B; ARNTL; DUS1L; MDH1B; IDNK; EFEMP1; WSB1; ZNF512; TRPT1; …	0.00523907
GO:1901576	organic substance biosynthetic process	PGAP1; PGAP2; PRKAG1; GPAT2; SMG7; APBB1; TAZ; MRPL55; UNKL; ZNF680; APRT; OSBPL9; OSBPL6; CNDP2; WDTC1; ZNF670; DDX41; CCND3; ZNF177; EIF2A; ZNF678; ZGPAT; ZNF778; HMGN1; ITGA3; GTF3C1; MGST1; BAZ2B; ARNTL; NR2C2AP; EFEMP1; ZNF512; RRN3P1; ZNF516; ZNF517; NR1H2; NR1H3; ZNF226; PHRF1; BRF1; ZEB1; GSTO2; ZC3H4; NAB1; NAB2; GIGYF2; APBB2; POLM; GLS; ADSSL1; NCOA7; PRIMPOL; NEDD4; SAP30BP; LCOR; TCE…	0.00518652
GO:0051252	regulation of RNA metabolic process	BPTF; ZFY; ZRANB2; SF1; GPER1; AKT1; TNRC6C; TNRC6A; ZNF419; OGG1; GPS2; ZNF142; APBB1; APBB2; MICAL2; POU6F1; ZC3H14; ZNF263; ZSCAN25; ZNF473; ZSCAN20; DMTF1; ZNF461; UNKL; ZNF410; CCNL2; SOD2; MED16; ZNF445; PRMT2; ZNF680; TSC22D2; FLI1; AHRR; FXR1; SHOX2; BRD8; MYSM1; RFX8; CENPT; MDM4; THOC5; URI1; IKBKB; PSRC1; ZC3H11A; WDTC1; ZNF670; DDX41; CCND3; ZNF177; EIF2A; ZNF678; RUNX3; UBA52; RBM23;…	0.0230446
GO:0044237	cellular metabolic process	PGAP1; PGAP2; PRKAG1; GPAT2; NAA60; SMG7; DLG4; OARD1; PPP4C; APBB2; APBB1; TAZ; MRPL55; ZC3H14; ABCD4; UNKL; WDR4; NSRP1; ZNF680; CAMK2G; PTGR2; APRT; OSBPL9; STK4; OSBPL6; CNDP2; WDTC1; ZNF670; DDX41; CCND3; ZNF177; ERI2; EIF2A; AMT; ZGPAT; ZNF778; POP4; PHPT1; HMGN1; UBE2D4; ITGA3; ITGA5; MYO18A; GTF3C1; MGST1; BAZ2B; ARNTL; DUS1L; DECR2; MDH1B; IDNK; EFEMP1; WSB1; ZNF512; TRPT1; ZNF516; ZNF51…	0.00523907
GO:0034645	cellular macromolecule biosynthetic process	BPTF; PGAP1; ZFY; PGAP2; ZRANB3; TUSC3; ZNF276; NR2C2AP; GPER1; AKT1; TNRC6C; TNRC6A; ZNF419; PTGES3L-AARSD1; OGG1; GPS2; ZNF142; ZNF598; ATRIP; SCAF8; ZRANB2; APBB1; APBB2; MRPL55; GOLGA2; POU6F1; ZNF418; ZNF263; ZSCAN25; ZNF473; USP37; ZSCAN20; DMTF1; ZNF461; UNKL; ZNF410; CCNL2; SOD2; GLI4; ZNF445; PRMT2; EXTL1; ZNF680; TSC22D2; FLI1; AHRR; FXR1; SHOX2; BRD8; MYSM1; ZNF793; RFX8; CENPT; MDM4; …	0.0272711
GO:0140101	catalytic activity, acting on a tRNA	METTL8; DUS1L; WDR4; PTGES3L-AARSD1; NARS2; TRMT2B; WARS; METTL6; NSUN2; TARBP1; TRIT1; RPP14; TRMT10B; POP4; DUS3L; TRPT1; TRNT1; DUS4L	0.00679685
GO:0031570	DNA integrity checkpoint	GIGYF2; SETMAR; FBXO4; CEP63; CNOT7; USP28; WAC; CDC14B; NAE1; CNOT6; ATRIP; BABAM1; THOC5; BRIP1; CDK5RAP3; CNOT1; PLAGL1; MDM4; NEK11; TFDP1; ATF2	0.00817876
GO:0009058	biosynthetic process	PGAP1; PGAP2; PRKAG1; GPAT2; SMG7; APBB1; TAZ; MRPL55; UNKL; ZNF680; APRT; OSBPL9; OSBPL6; CNDP2; WDTC1; ZNF670; DDX41; CCND3; ZNF177; EIF2A; ZNF678; ZGPAT; ZNF778; HMGN1; ITGA3; GTF3C1; MGST1; BAZ2B; ARNTL; NR2C2AP; EFEMP1; ZNF512; RRN3P1; ZNF516; ZNF517; NR1H2; NR1H3; ZNF226; PHRF1; BRF1; ZEB1; GSTO2; ZC3H4; WDR35; NAB1; NAB2; GIGYF2; APBB2; POLM; GLS; ADSSL1; NCOA7; PRIMPOL; NEDD4; SAP30BP; LC…	0.00764183
GO:0000075	cell cycle checkpoint	GIGYF2; ZWINT; FBXO4; USP28; BRIP1; XRCC3; NEK11; ATRIP; NAE1; CNOT1; CNOT7; CNOT6; NABP1; SETMAR; CEP63; WAC; MDM4; THOC5; NSUN2; CDC14B; BABAM1; CDK5RAP3; PLAGL1; TFDP1; ATF2	0.00817454
GO:0018130	heterocycle biosynthetic process	BPTF; ZFY; ZRANB2; PRKAG1; GPAT2; SF1; GPER1; AKT1; ZNF419; PYCR1; OGG1; GPS2; ZNF142; SCAF8; APBB1; TAZ; ATP5S; MICAL2; POU6F1; ZNF263; ZSCAN25; ZNF473; ZSCAN20; DMTF1; NABP1; UNKL; ZNF410; CCNL2; SOD2; GLI4; ZNF445; PRMT2; AFMID; ZNF680; TSC22D2; FLI1; PSRC1; AHRR; APRT; SHOX2; BRD8; MYSM1; RFX8; CENPT; MDM4; THOC5; URI1; ADCY4; IKBKB; ADCY6; ZC3H11A; WDTC1; ZNF670; DDX41; CCND3; ZNF177; EIF2A;…	0.0375734
GO:0010556	regulation of macromolecule biosynthetic process	BPTF; ZFY; ZRANB3; ZRANB2; SF1; GPER1; AKT1; TNRC6C; TNRC6A; ZNF419; OGG1; GPS2; ZNF142; ZNF598; APBB1; APBB2; GOLGA2; POU6F1; ZNF263; ZSCAN25; ZNF473; USP37; ZSCAN20; DMTF1; UNKL; ZNF410; CCNL2; SOD2; MED16; ZNF445; PRMT2; ZNF680; TSC22D2; FLI1; AHRR; FXR1; SHOX2; BRD8; MYSM1; RFX8; CENPT; MDM4; SHMT2; THOC5; URI1; IKBKB; PSRC1; ZC3H11A; WDTC1; ORMDL1; DDX41; CCND3; ZNF177; EIF2A; ZNF678; RUNX3;…	0.0572112
GO:0044271	cellular nitrogen compound biosynthetic process	BPTF; ZFY; ZRANB2; PRKAG1; GPAT2; SF1; GPER1; AKT1; TNRC6C; TNRC6A; ZNF419; PTGES3L-AARSD1; OGG1; GPS2; ZNF142; ZNF598; SCAF8; AFMID; APBB1; TAZ; PAOX; MICAL2; POU6F1; CNDP2; ZNF263; ZSCAN25; ZNF473; ZSCAN20; DMTF1; NABP1; UNKL; ZNF410; CCNL2; SOD2; GLI4; ZNF445; PRMT2; NARS2; ZNF680; TSC22D2; FLI1; PSRC1; AHRR; APRT; SHOX2; BRD8; MYSM1; UPF3A; RFX8; CENPT; MDM4; SHMT2; THOC5; URI1; ADCY4; IKBKB;…	0.0375734
GO:0009059	macromolecule biosynthetic process	BPTF; PGAP1; ZFY; PGAP2; ZRANB3; TUSC3; ZNF276; SF1; GPER1; AKT1; TNRC6C; TNRC6A; ZNF419; PTGES3L-AARSD1; OGG1; GPS2; ZNF142; ZNF598; ATRIP; SCAF8; ZRANB2; APBB1; APBB2; MRPL55; GOLGA2; POU6F1; ZNF418; ZNF263; ZSCAN25; ZNF473; USP37; ZSCAN20; DMTF1; ZNF461; UNKL; ZNF410; CCNL2; SOD2; GLI4; ZNF445; PRMT2; EXTL1; ZNF680; TSC22D2; FLI1; AHRR; FXR1; SHOX2; BRD8; MYSM1; ZNF793; RFX8; CENPT; MDM4; SHMT…	0.0375734
GO:0034654	nucleobase-containing compound biosynthetic process	BPTF; ZFY; ZRANB2; PRKAG1; GPAT2; SF1; GPER1; AKT1; ZNF419; OGG1; GPS2; ZNF142; SCAF8; APBB1; TAZ; ATP5S; MICAL2; POU6F1; ZNF263; ZSCAN25; ZNF473; ZSCAN20; DMTF1; NABP1; UNKL; ZNF410; CCNL2; SOD2; GLI4; ZNF445; PRMT2; AFMID; ZNF680; TSC22D2; FLI1; PSRC1; AHRR; APRT; SHOX2; BRD8; MYSM1; RFX8; CENPT; MDM4; THOC5; URI1; ADCY4; IKBKB; ADCY6; ZC3H11A; WDTC1; ZNF670; DDX41; CCND3; ZNF177; EIF2A; ZNF678…	0.0375734
GO:0000077	DNA damage checkpoint	GIGYF2; FBXO4; CEP63; CNOT7; USP28; WAC; CDC14B; CNOT6; ATRIP; BABAM1; THOC5; BRIP1; CDK5RAP3; CNOT1; PLAGL1; MDM4; NEK11; TFDP1; ATF2	0.0375734
GO:0031326	regulation of cellular biosynthetic process	BPTF; ZFY; ACADVL; ZRANB3; ZRANB2; PRKAG1; SF1; GPER1; AKT1; TNRC6C; TNRC6A; ZNF419; OGG1; GPS2; ZNF142; ZNF598; APBB1; TAZ; GOLGA2; POU6F1; ZNF263; ZSCAN25; ZNF473; USP37; ZSCAN20; DMTF1; UNKL; ZNF410; CCNL2; SOD2; MED16; ZNF445; PRMT2; ZNF680; TSC22D2; FLI1; AHRR; FXR1; SHOX2; BRD8; MYSM1; RFX8; CENPT; MDM4; SHMT2; THOC5; URI1; IKBKB; PSRC1; ZC3H11A; WDTC1; ORMDL1; DDX41; CCND3; ZNF177; EIF2A; …	0.0572112
GO:1901362	organic cyclic compound biosynthetic process	BPTF; ZFY; ZRANB2; PRKAG1; GPAT2; SF1; GPER1; AKT1; ZNF419; PYCR1; AAED1; OGG1; GPS2; ZNF142; OSBPL6; APBB1; TAZ; ATP5S; MICAL2; POU6F1; ZNF263; ZSCAN25; ZNF473; ZSCAN20; DMTF1; NABP1; UNKL; ZNF410; CCNL2; SOD2; GLI4; ZNF445; PRMT2; AFMID; ZNF680; TSC22D2; FLI1; PSRC1; AHRR; APRT; SHOX2; BRD8; MYSM1; SCAF8; RFX8; CENPT; MDM4; THOC5; URI1; ADCY4; IKBKB; ADCY6; ZC3H11A; WDTC1; OSBPL1A; DDX41; CCND3…	0.039622
GO:0032774	RNA biosynthetic process	BPTF; ZFY; ZRANB2; SF1; GPER1; AKT1; ZNF419; OGG1; GPS2; ZNF142; SCAF8; APBB1; APBB2; MICAL2; POU6F1; ZNF263; ZSCAN25; ZNF473; ZSCAN20; DMTF1; NABP1; UNKL; ZNF410; CCNL2; SOD2; GLI4; ZNF445; PRMT2; ZNF680; TSC22D2; FLI1; AHRR; ZNF765; SHOX2; BRD8; MYSM1; RFX8; CENPT; MDM4; THOC5; URI1; IKBKB; PSRC1; ZC3H11A; WDTC1; ZNF670; DDX41; CCND3; ZNF177; EIF2A; ZNF678; RUNX3; UBA52; ZNF276; ZNF778; ZNF568;…	0.0572112
GO:0019438	aromatic compound biosynthetic process	BPTF; ZFY; ZRANB2; PRKAG1; GPAT2; SF1; GPER1; AKT1; ZNF419; OGG1; GPS2; ZNF142; SCAF8; APBB1; TAZ; ATP5S; MICAL2; POU6F1; ZNF263; ZSCAN25; ZNF473; ZSCAN20; DMTF1; NABP1; UNKL; ZNF410; CCNL2; SOD2; GLI4; ZNF445; PRMT2; AFMID; ZNF680; TSC22D2; FLI1; PSRC1; AHRR; APRT; SHOX2; BRD8; MYSM1; RFX8; CENPT; MDM4; THOC5; URI1; ADCY4; IKBKB; ADCY6; ZC3H11A; WDTC1; ZNF670; DDX41; CCND3; ZNF177; EIF2A; ZNF678…	0.0422983
GO:0033554	cellular response to stress	ACADVL; ZRANB3; IKBKB; AKT1; BCL2L2; RAPGEF1; TNRC6A; USP28; DCLRE1C; PYCR1; OGG1; GPS2; UBE2J2; OARD1; PPP4C; APBB1; MTMR3; ATG7; SOD2; SPAG9; EXTL1; P4HB; STK4; MDM4; THOC5; MYLK; EIF2A; UBA52; KIN; PLAGL1; STRADA; CCNK; COPS8; NFATC4; FUS; HMGN1; COPS6; MGST1; NOX4; XRCC3; NEK11; ARNTL; USP45; ATRIP; UBXN6; PLEKHA1; CEP164; FIGN; SPATA18; MMS22L; POLR2G; DAG1; SMYD2; DTNBP1; IRF3; IRF7; CDC14B…	0.025265
GO:0006351	transcription, DNA-templated	BPTF; ZFY; ZRANB2; NR2C2AP; GPER1; AKT1; ZNF419; OGG1; GPS2; ZNF142; SCAF8; APBB1; APBB2; MICAL2; POU6F1; ZNF263; ZSCAN25; ZNF473; ZSCAN20; DMTF1; NABP1; UNKL; ZNF410; CCNL2; SOD2; MED16; ZNF445; PRMT2; ZNF680; TSC22D2; FLI1; AHRR; ZNF765; SHOX2; BRD8; MYSM1; RFX8; CENPT; MDM4; THOC5; URI1; IKBKB; PSRC1; ZC3H11A; WDTC1; ZNF670; DDX41; CCND3; ZNF177; EIF2A; ZNF678; RUNX3; UBA52; ZNF276; ZNF778; ZN…	0.0572112
GO:0000981	DNA-binding transcription factor activity, RNA polymerase II-specific	ZFY; GPER1; ZNF142; ZNF266; POU6F1; ZNF577; ZSCAN25; ZNF662; ZSCAN20; DMTF1; UNKL; GLI4; ZNF680; TSC22D2; FLI1; AHRR; ZNF765; SHOX2; BRD8; MYSM1; RFX8; CENPT; ZNF445; ZC3H11A; ZNF670; ZNF177; ZNF283; ZGPAT; ZNF276; ZNF778; ZNF568; PLAGL1; ZBTB25; NFATC4; ZNF691; ZNF692; ZNF596; ZNF678; ARNTL; SUB1; ZNF160; MEIS2; ZNF512; ZNF516; ZNF517; NR1H2; NR1H3; ZNF226; ZNF652; ZEB1; ZNF28; ZNF611; ZNF613; I…	0.0194862
GO:0010468	regulation of gene expression	BPTF; ZFY; ZRANB2; PRKAG1; GPER1; AKT1; TNRC6C; TNRC6A; ZNF419; OGG1; GPS2; ZNF142; ZNF598; APBB1; TAZ; MICAL2; POU6F1; ZC3H14; ZNF263; ZSCAN25; ZNF473; ZSCAN20; DMTF1; ZNF461; UNKL; ZNF410; CCNL2; SOD2; MED16; ZNF445; PRMT2; ZNF680; TSC22D2; FLI1; SCMH1; AHRR; FXR1; SHOX2; BRD8; MYSM1; RFX8; CENPT; MDM4; SHMT2; THOC5; URI1; IKBKB; PSRC1; ZC3H11A; WDTC1; MIF4GD; DDX41; CCND3; ZNF177; EIF2A; ZNF67…	0.0572112
GO:0007098	centrosome cycle	C2CD3; XPO1; CHD3; NUP62; CEP76; CEP63; CEP250; CROCCP3; SSX2IP; CEP135; SYNE2; GOLGA2; PPP1R12A; NDEL1; WDR62; OFD1; XRCC3	0.0446756
GO:0017150	tRNA dihydrouridine synthase activity	DUS3L; DUS1L; DUS4L	0.0379519
GO:1902017	regulation of cilium assembly	IFT140; KCTD17; ODF2L; TBC1D1; CDK10; TBC1D5; IFT88; CEP135; EVI5L; EVI5; SYNE2; WRAP73	0.0673653
GO:0003700	DNA-binding transcription factor activity	ZFY; ZRANB2; GPER1; ZNF142; ZNF266; POU6F1; ZNF577; ZSCAN25; ZNF662; ZSCAN20; DMTF1; UNKL; GLI4; ZNF680; TSC22D2; FLI1; AHRR; ZNF765; SHOX2; BRD8; MYSM1; RFX8; CENPT; ZNF445; ZC3H11A; ZNF670; ZNF177; ZNF283; ZGPAT; ZNF276; ZNF778; ZNF568; PLAGL1; ZBTB25; NFATC4; ZNF691; ZNF692; ZNF596; ZNF678; ARNTL; SUB1; ZNF160; MEIS2; ZNF512; ZNF516; ZNF517; NR1H2; NR1H3; ZNF226; ZNF652; MLLT10; ZNF821; ZEB1; …	0.0130889
GO:0009889	regulation of biosynthetic process	BPTF; ZFY; ACADVL; ZRANB3; ZRANB2; PRKAG1; SF1; GPER1; AKT1; TNRC6C; TNRC6A; ZNF419; OGG1; GPS2; ZNF142; ZNF598; APBB1; TAZ; GOLGA2; POU6F1; ZNF263; ZSCAN25; ZNF473; USP37; ZSCAN20; DMTF1; UNKL; ZNF410; CCNL2; SOD2; MED16; ZNF445; PRMT2; ZNF680; TSC22D2; FLI1; AHRR; FXR1; SHOX2; BRD8; MYSM1; RFX8; CENPT; MDM4; SHMT2; THOC5; URI1; IKBKB; PSRC1; ZC3H11A; WDTC1; ORMDL1; DDX41; CCND3; ZNF177; EIF2A; …	0.062896
GO:0043170	macromolecule metabolic process	PGAP1; PGAP2; PRKAG1; GPAT2; NAA60; SLC50A1; SMG7; DLG4; OARD1; PPP4C; APBB2; APBB1; TAZ; MRPL55; ZC3H14; C2CD3; WDR4; NSRP1; ZNF680; CAMK2G; FXR1; AAED1; STK4; CNDP2; WDTC1; ZNF670; DDX41; CCND3; ZNF177; ERI2; EIF2A; ZNF678; ZGPAT; ZNF778; POP4; PHPT1; MMP11; HMGN1; UBE2D4; ITGA3; ITGA5; MYO18A; GTF3C1; BAZ2B; ARNTL; DUS1L; NR2C2AP; EFEMP1; WSB1; ZNF512; TRPT1; ZNF516; ZNF517; NR1H2; NR1H3; ZNF2…	0.0452507
GO:0043101	purine-containing compound salvage	AMPD3; APRT; DGUOK; GMPR2; ADA	0.0708081
GO:0071949	FAD binding	KDM1B; CYB5R2; ACOX3; D2HGDH; NQO2; MICAL2; MICAL3	0.0720865
GO:0031023	microtubule organizing center organization	C2CD3; XPO1; CHD3; NUP62; CEP76; CEP63; CEP250; CROCCP3; SSX2IP; CEP135; GOLGA2; PPP1R12A; XRCC3; NDEL1; WDR62; OFD1; SYNE2	0.0605064
GO:0044260	cellular macromolecule metabolic process	PGAP1; PGAP2; PRKAG1; NAA60; SMG7; DLG4; OARD1; PPP4C; APBB1; APBB2; MRPL55; ZC3H14; UNKL; WDR4; ZNF680; CAMK2G; FXR1; AAED1; STK4; WDTC1; ZNF670; DDX41; CCND3; ZNF177; ERI2; EIF2A; ZNF678; ZGPAT; ZNF778; PHPT1; HMGN1; UBE2D4; ITGA3; ITGA5; MYO18A; GTF3C1; BAZ2B; ARNTL; NR2C2AP; EFEMP1; WSB1; ZNF512; TRPT1; ZNF516; ZNF517; NR1H2; NR1H3; ZNF226; SENP7; PHRF1; BRF1; ZEB1; TNK2; HLCS; ZC3H4; WDR35; …	0.0605064
GO:0004466	long-chain-acyl-CoA dehydrogenase activity	ACADVL; ACAD11; TECR	0.0720865
GO:0005524	ATP binding	DNAH14; DNAH10; UBE2J2; PRKAG1; PRPF4B; IKBKB; AKT1; ADCK1; ZRANB3; BCS1L; DDX39A; NAV2; ABCD4; TRMU; VRK3; NARS2; CAMK2G; STK4; ADCY4; ADCY6; DDX41; KIF27; MYLK; KIF23; RUNX3; PTGES3L-AARSD1; SPEG; STRADA; UBE2D4; NMRK1; MYO18A; PGS1; MAPKAPK5; DHX33; FUK; CHD3; ATP2C1; GK5; ABCA5; TRPM4; PIKFYVE; FIGN; ACSF3; KATNAL2; UBE2I; TNK2; GALK2; HLCS; GLYCTK; SLC22A5; EIF4A1; BRIP1; NLRX1; FANCM; KIF21…	0.0627184
GO:0140097	catalytic activity, acting on DNA	MUTYH; CHD3; ZRANB3; SETMAR; DDX11; ERI2; FANCM; NEIL2; TDG; DFFB; DCLRE1C; RTEL1-TNFRSF6B; POLM; MCM9; PRIMPOL; RAD50; BRIP1; XRCC3; ALKBH2; ENDOV; OGG1	0.0244743
GO:0008175	tRNA methyltransferase activity	METTL8; WDR4; NSUN2; METTL6; TARBP1; TRMT10B; TRMT2B	0.0982968
GO:0016896	exoribonuclease activity, producing 5,-phosphomonoesters	DIS3; ERI2; REXO2; EXOSC2; CNOT1; CNOT7; CNOT6	0.0720865
GO:0000166	nucleotide binding	PCK2; DNAH14; ACADVL; DNAH10; ZRANB3; PRKAG1; NQO2; IKBKB; AKT1; IFT27; ADCK1; UBE2J2; BCS1L; DDX39A; MICAL2; FAM114A2; ABCD4; TRMU; FMO4; DUS1L; CRYL1; NARS2; CAMK2G; PRPF4B; APRT; STK4; ADCY4; ADCY6; DDX41; KIF27; D2HGDH; MYLK; KIF23; RUNX3; PTGES3L-AARSD1; SPEG; STRADA; CYB5R2; UBE2D4; NMRK1; MYO18A; ECI2; DNM1; NOX4; PGS1; MAPKAPK5; DHX33; FUK; CHD3; ATP2C1; GK5; ABCA5; TRPM4; TUBD1; TXNRD3; …	0.0639536
GO:1901265	nucleoside phosphate binding	PCK2; DNAH14; ACADVL; DNAH10; ZRANB3; PRKAG1; NQO2; IKBKB; AKT1; IFT27; ADCK1; UBE2J2; BCS1L; DDX39A; MICAL2; FAM114A2; ABCD4; TRMU; FMO4; DUS1L; CRYL1; NARS2; CAMK2G; PRPF4B; APRT; STK4; ADCY4; ADCY6; DDX41; KIF27; D2HGDH; MYLK; KIF23; RUNX3; PTGES3L-AARSD1; SPEG; STRADA; CYB5R2; UBE2D4; NMRK1; MYO18A; ECI2; DNM1; NOX4; PGS1; MAPKAPK5; DHX33; FUK; CHD3; ATP2C1; GK5; ABCA5; TRPM4; TUBD1; TXNRD3; …	0.0639536
GO:0030554	adenyl nucleotide binding	DNAH14; ACADVL; DNAH10; UBE2J2; PRKAG1; PRPF4B; IKBKB; AKT1; ADCK1; ZRANB3; BCS1L; DDX39A; NAV2; ABCD4; TRMU; VRK3; NARS2; CAMK2G; APRT; STK4; ADCY4; ADCY6; DDX41; KIF27; MYLK; KIF23; RUNX3; PTGES3L-AARSD1; SPEG; STRADA; UBE2D4; NMRK1; MYO18A; ECI2; PGS1; MAPKAPK5; DHX33; FUK; CHD3; ATP2C1; GK5; ABCA5; TRPM4; PIKFYVE; FIGN; ACSF3; KATNAL2; UBE2I; TNK2; GALK2; HLCS; GLYCTK; SLC22A5; EIF4A1; BRIP1;…	0.0720865
GO:0034188	apolipoprotein A-I receptor activity	ABCA7; ABCA1	0.0639536
GO:0090556	phosphatidylserine-translocating ATPase activity	ABCA7; ABCA1	0.0720865
GO:0047288	monosialoganglioside sialyltransferase activity	ST3GAL2; ST3GAL4	0.0720865
GO:0140098	catalytic activity, acting on RNA	REXO2; TRMT2B; EXOSC2; DHX33; CNOT1; SMG7; PRIMPOL; TRMT10B; DUS3L; TRPT1; CNOT7; CNOT6; WDR4; DUS1L; NARS2; PTGES3L-AARSD1; WARS; POLR2G; DIS3; MOV10L1; ENDOV; METTL8; TRIT1; TRNT1; NSUN2; ERI2; METTL6; TARBP1; RPP14; POP4; EIF4A1; DUS4L	0.03818
GO:0008568	microtubule-severing ATPase activity	FIGN; KATNAL2; FIGNL1	0.097333
GO:0030226	apolipoprotein receptor activity	ABCA7; ABCA1	0.0767839

## Sheet: cluster 2
Supplementary Table S4. GO terms enriched in genes of each sub-cluster by k-means clustering (cluster 2).
GOID	GO term	Genes	qvalue
GO:0022607	cellular component assembly	GALNT11; HSF4; RPGR; NDUFB2; HPS4; TMEM175; POC1B; TAZ; NAV3; OFD1; MTMR3; ISCU; DDIT3; CENPE; CCDC78; RAP1B; OPA1; APBA1; SHMT2; COL7A1; SFI1; INPP5K; TNIK; TERF2; MSTO1; STARD9; ARPC1B; ROBO2; ELAVL1; ARL13B; SLC7A6; MACF1; CELF2; KAT5; CRTC1; CD151; SEC16A; DCTN1; PPM1A; PILRB; TMEM70; PKM; SIRT2; PIKFYVE; STAG2; ASIC1; NFASC; EPS8L1; COL16A1; NASP; STK36; BAIAP2; SDCCAG8; TLE3; CIRBP; MYO1B; …	0.0101842
GO:0044085	cellular component biogenesis	GALNT11; HSF4; RPGR; NDUFB2; HPS4; TMEM175; POC1B; TAZ; PLA2G6; NAV3; OFD1; MTMR3; ISCU; DDIT3; CENPE; CCDC78; RAP1B; OPA1; APBA1; SHMT2; COL7A1; SFI1; INPP5K; TNIK; TERF2; MSTO1; STARD9; ARPC1B; ROBO2; ELAVL1; ARL13B; SLC7A6; MACF1; CELF2; KAT5; CRTC1; CD151; EXOSC9; SEC16A; DCTN1; PPM1A; PILRB; TMEM70; PKM; SIRT2; PIKFYVE; STAG2; ASIC1; NFASC; PHLDB1; COL16A1; NASP; STK36; BAIAP2; SDCCAG8; TLE3…	0.00958986
GO:0032288	myelin assembly	ANK2; DICER1; NFASC; MPP5; PIKFYVE	0.04154
GO:0034976	response to endoplasmic reticulum stress	DDIT3; COL4A3BP; NCK1; DDX11; JMJD7-PLA2G4B; ARFGAP1; BAX; TATDN2; PLA2G6; USP13; RNF185; ACADVL; CREB3L4; OPA1; SEC16A; DCTN1; HM13; CDK5RAP3; UGGT1	0.04154
GO:0097194	execution phase of apoptosis	SIRT2; DICER1; HMGB1; ACIN1; BAX; CASP10; PAM16; CDK5RAP3; DNM1L	0.00958986
GO:0030262	apoptotic nuclear changes	DICER1; HMGB1; ACIN1; BAX; PAM16; CDK5RAP3	0.0829081
GO:0006921	cellular component disassembly involved in execution phase of apoptosis	DICER1; HMGB1; ACIN1; BAX; PAM16; CDK5RAP3	0.0497129
GO:0035967	cellular response to topologically incorrect protein	DDIT3; NCK1; DDX11; JMJD7-PLA2G4B; BAX; TATDN2; RNF185; ACADVL; CREB3L4; ARFGAP1; CDK5RAP3; DCTN1; UGGT1	0.052697
GO:0006996	organelle organization	HSF4; TRIM16; RPGR; NDUFB2; ZFAND6; TMEM175; USP21; GPS1; SAMD14; MUM1; POC1B; TAZ; PLA2G6; NAV3; OFD1; MTMR3; STK11IP; LARP4; CENPE; ACIN1; CCDC78; AHI1; SMARCD3; OPA1; BRD1; KRAS; PCGF3; COL7A1; HPS4; SFI1; INPP5K; KAT5; KIF22; TERF2; MSTO1; STARD9; ARPC1B; KLC1; TMEM43; NSL1; ARL13B; TRIM32; MACF1; EDC3; SEC16A; CHCHD4; PAM16; TMEM70; SIRT2; CCNJL; PIKFYVE; STAG2; DDO; PHLDB1; PEX1; NASP; KRT1…	0.0416648
GO:0003128	heart field specification	ROBO1; ROBO2; SMARCD3; AXIN2	0.0829081
GO:0030968	endoplasmic reticulum unfolded protein response	DDIT3; NCK1; DDX11; JMJD7-PLA2G4B; BAX; TATDN2; ACADVL; CREB3L4; ARFGAP1; CDK5RAP3; DCTN1	0.0416648
GO:0019219	regulation of nucleobase-containing compound metabolic process	HSF4; TRIM16; PCSK6; CAPRIN2; OGG1; ZNF383; RARG; ZNF706; TAZ; ZNF573; MBNL1; DMTF1; YAF2; ZNF667; DDIT3; STK16; CREB5; PCGF3; PER3; SMARCD3; PATZ1; SHMT2; KRAS; RBM42; PKIG; KAT5; TERF2; TIAL1; ZNF195; ZNF211; ELAVL1; TRIM32; MED24; NFKBID; CRTC1; EXOSC9; DENND4A; PPM1A; ZNF160; PAM16; CARD8; USP21; NR1H3; SIRT2; ZNF180; STAG2; CDK11A; ZNF131; ZFAT; UBE2I; INPP5K; CREM; STK36; PHF6; CLK4; TFDP2;…	0.0829081
GO:0006139	nucleobase-containing compound metabolic process	ZNF160; HSF4; TRIM16; QTRT1; PCSK6; NDUFB2; SRSF11; OGG1; GPS1; MUM1; RARG; DDX39A; ZNF706; TAZ; ZNF573; MBNL1; RNASEK; DMTF1; YAF2; ZNF667; ADCY4; DDIT3; STK16; CREB5; ACIN1; RBM42; UPRT; PER3; SMARCD3; OPA1; PATZ1; SHMT2; KRAS; NME4; PCGF3; PKIG; KAT5; KIF22; TERF2; TIAL1; CAPRIN2; NR1H3; ZNF195; ZNF211; ELAVL1; TRIM32; MED24; NFKBID; CRTC1; EDC3; EXOSC9; DENND4A; DHX35; DUS1L; CHCHD4; DCTD; PA…	0.0518318
GO:0051641	cellular localization	RPGR; SRP9; ZFAND6; SRSF11; S100A13; DDX39A; MPP5; PLA2G6; OFD1; DDIT3; FNTA; CENPE; AHI1; OPA1; COL7A1; HPS4; SFI1; INPP5K; TNIK; RABGAP1L; KIF22; TERF2; MSTO1; PKIG; DNAJC27; MACF1; ARFGAP1; SEC16A; ARL4A; PPM1A; PAM16; ARL13B; NXF1; PIKFYVE; ASIC1; NFASC; DDO; RTN2; DECR2; PEX1; ZDHHC3; AP1G2; TFDP2; ABHD17A; SDCCAG8; RAP1B; NPHP1; TRPC1; NPHP4; DCTN1; TSC2; BCAS3; DEF8; CASK; HM13; TMEM150A; …	0.0307811
GO:0019002	GMP binding	RAB26; KRAS	0.0346417
GO:0032089	NACHT domain binding	CARD8; TRIM16	0.0346417
GO:1901363	heterocyclic compound binding	PTGS1; ACADVL; HSF4; TRIM16; NAP1L4; STK16; UPRT; SRP9; ZFAND6; SRSF11; OGG1; ZNF383; RARG; DDX39A; IP6K2; NAV3; FAM114A2; RPGR; MBNL1; DMTF1; ZNF667; ADCY4; DDIT3; LARP4; CENPE; ACIN1; RBM42; RAP1B; PER3; OPA1; PATZ1; SHMT2; KRAS; NME4; PCGF3; HNRNPDL; MIF4GD; SNRNP70; KIF22; TERF2; STARD9; TIAL1; CAPRIN2; NR1H3; ZNF195; ZNF211; ELAVL1; ARL13B; DNAJC27; TRIM32; MACF1; CELF2; EDC3; EXOSC9; DENND4…	0.0169692
GO:0097159	organic cyclic compound binding	PTGS1; ACADVL; HSF4; TRIM16; NAP1L4; STK16; UPRT; SRP9; ZFAND6; SRSF11; OGG1; ZNF383; RARG; DDX39A; OSBPL7; NAV3; FAM114A2; RPGR; MBNL1; DMTF1; ZNF667; ADCY4; DDIT3; LARP4; CENPE; ACIN1; RBM42; RAP1B; PER3; OPA1; PATZ1; OSBPL6; SHMT2; IP6K2; KRAS; NME4; PCGF3; HNRNPDL; MIF4GD; SNRNP70; KIF22; TERF2; STARD9; TIAL1; CAPRIN2; NR1H3; ZNF195; ZNF211; ELAVL1; ARL13B; DNAJC27; TRIM32; MACF1; CELF2; EDC3…	0.0169692
GO:0030275	LRR domain binding	ROBO1; DDIT3; LRRFIP2; KRAS	0.0346417
GO:0008140	cAMP response element binding protein binding	CRTC1; DDIT3; CREM	0.0346417
GO:1901576	organic substance biosynthetic process	PTGS1; ACADVL; HSF4; TRIM16; PCSK6; UPRT; SRP9; CAPRIN2; TYW5; OGG1; ZNF383; RARG; ZNF706; TAZ; OSBPL7; PLA2G6; TLE3; ZNF573; MTMR3; DMTF1; YAF2; ZNF667; ADCY4; DDIT3; LARP4; STK16; CREB5; PASK; PER3; SMARCD3; FIP1L1; PATZ1; OSBPL6; SHMT2; IP6K2; KRAS; NME4; PCGF3; MRRF; MIF4GD; PKIG; KAT5; TERF2; TIAL1; NR1H3; METTL17; ZNF195; ZNF211; ELAVL1; TRIM32; MED24; NFKBID; CRTC1; EXOSC9; DENND4A; CREB3L…	0.0518318
GO:1901360	organic cyclic compound metabolic process	ACADVL; HSF4; TRIM16; QTRT1; PCSK6; NDUFB2; SRSF11; OGG1; GPS1; MUM1; RARG; DDX39A; ZNF706; TAZ; OSBPL7; ZNF573; MBNL1; RNASEK; DMTF1; YAF2; ZNF667; ADCY4; DDIT3; STK16; CREB5; ACIN1; RBM42; UPRT; PER3; SMARCD3; OPA1; PATZ1; OSBPL6; SHMT2; KRAS; NME4; PCGF3; PKIG; KAT5; KIF22; TERF2; TIAL1; CAPRIN2; NR1H3; ZNF195; ZNF211; ELAVL1; TRIM32; MED24; NFKBID; CRTC1; EDC3; EXOSC9; DENND4A; DHX35; DUS1L; …	0.0518318
GO:0046483	heterocycle metabolic process	ZNF160; HSF4; TRIM16; QTRT1; PCSK6; NDUFB2; SRSF11; OGG1; GPS1; MUM1; RARG; DDX39A; ZNF706; TAZ; ZNF573; MBNL1; RNASEK; DMTF1; YAF2; ZNF667; ADCY4; DDIT3; STK16; CREB5; ACIN1; RBM42; UPRT; PER3; SMARCD3; OPA1; PATZ1; SHMT2; KRAS; NME4; PCGF3; PKIG; KAT5; KIF22; TERF2; TIAL1; CAPRIN2; NR1H3; ZNF195; ZNF211; ELAVL1; TRIM32; MED24; NFKBID; CRTC1; EDC3; EXOSC9; DENND4A; DHX35; DUS1L; CHCHD4; DCTD; PA…	0.0518318
GO:0044249	cellular biosynthetic process	PTGS1; ACADVL; HSF4; TRIM16; PCSK6; UPRT; SRP9; CAPRIN2; OGG1; ZNF383; RARG; ZNF706; TAZ; OSBPL7; PLA2G6; TLE3; ZNF573; MTMR3; DMTF1; YAF2; ZNF667; ADCY4; DDIT3; LARP4; STK16; CREB5; PASK; PER3; SMARCD3; FIP1L1; PATZ1; OSBPL6; SHMT2; KRAS; NME4; PCGF3; MRRF; MIF4GD; PKIG; KAT5; TERF2; TIAL1; NR1H3; METTL17; ZNF195; ZNF211; ELAVL1; TRIM32; MED24; NFKBID; CRTC1; EXOSC9; DENND4A; CREB3L4; ZNF160; PP…	0.0518318
GO:0006725	cellular aromatic compound metabolic process	ZNF160; HSF4; TRIM16; QTRT1; PCSK6; NDUFB2; SRSF11; OGG1; GPS1; MUM1; RARG; DDX39A; ZNF706; TAZ; ZNF573; MBNL1; RNASEK; DMTF1; YAF2; ZNF667; ADCY4; DDIT3; STK16; CREB5; ACIN1; RBM42; UPRT; PER3; SMARCD3; OPA1; PATZ1; SHMT2; KRAS; NME4; PCGF3; PKIG; KAT5; KIF22; TERF2; TIAL1; CAPRIN2; NR1H3; ZNF195; ZNF211; ELAVL1; TRIM32; MED24; NFKBID; CRTC1; EDC3; EXOSC9; DENND4A; DHX35; DUS1L; CHCHD4; DCTD; PA…	0.0518318
GO:0050786	RAGE receptor binding	S100A4; HMGB1; S100A13	0.0407134
GO:0010927	cellular component assembly involved in morphogenesis	CCDC136; DICER1; PIKFYVE; MPP5; ANK2; TPM1; NFASC; PRKAR1A; PHLDB1	0.0518318
GO:0016043	cellular component organization	AHI1; HSF4; TRIM16; RPGR; NDUFB2; ZFAND6; CAPRIN2; S100A13; TMEM175; USP21; GPS1; SAMD14; MUM1; RARG; PILRB; TAZ; ABI1; PLA2G6; NAV3; OFD1; MTMR3; STK11IP; ISCU; CRISPLD2; DDIT3; LARP4; FNTA; CENPE; ACIN1; CCDC78; RAP1B; SMARCD3; OPA1; DICER1; SHMT2; IP6K2; KRAS; PCGF3; COL7A1; HPS4; ROBO1; SFI1; ROBO2; KAT5; KIF22; TERF2; MSTO1; STARD9; ARPC1B; KLC1; CDK16; TMEM43; NSL1; INPP5K; ELAVL1; ARL13B; …	0.05248
GO:0070727	cellular macromolecule localization	ABHD17A; PKIG; DECR2; DNAJC27; RPGR; MACF1; NEDD4L; AHI1; BAX; NXF1; ZFAND6; DDIT3; ANXA2; SRSF11; TTC7A; SEC16A; CPSF4; TSC2; BCAS3; INPP5K; ARL4A; AXIN2; CHCHD4; PPFIA1; SUN2; VPS28; PAM16; MPP5; BICD2; TMEM150A; TM9SF4; CLIP1; TOM1; SEC31B; FIP1L1; ARL13B; EPB41L2; FNTA; PIKFYVE; AP4M1; RTN2; NFASC; DDO; SRP9; CDK5RAP3; HM13; PEX1; EXOC3; ZDHHC3; APBA1; PPM1A; RAB26; HPS4; RAB28; BBIP1; AP1G2;…	0.0518318
GO:0034641	cellular nitrogen compound metabolic process	ZNF160; HSF4; TRIM16; QTRT1; PCSK6; NDUFB2; SRP9; SRSF11; OGG1; GPS1; MUM1; RARG; DDX39A; ZNF706; TAZ; PLA2G6; TLE3; ZNF573; MBNL1; RNASEK; DMTF1; YAF2; ZNF667; ADCY4; DDIT3; LARP4; STK16; CREB5; ACIN1; RBM42; PCSK7; PER3; SMARCD3; OPA1; PATZ1; METTL17; SHMT2; KRAS; NME4; PCGF3; MRRF; MIF4GD; PKIG; KAT5; KIF22; TERF2; TIAL1; CAPRIN2; NR1H3; ZNF195; ZNF211; ELAVL1; TRIM32; MED24; NFKBID; CRTC1; ED…	0.0537486
GO:0035966	response to topologically incorrect protein	DDIT3; NCK1; DDX11; JMJD7-PLA2G4B; BAX; TATDN2; RNF185; ACADVL; CREB3L4; ARFGAP1; CDK5RAP3; DCTN1; UGGT1	0.0599861
GO:0004359	glutaminase activity	GLS; NADSYN1	0.0945816
GO:0019166	trans-2-enoyl-CoA reductase (NADPH) activity	MECR; DECR2	0.0945816
GO:0009058	biosynthetic process	PTGS1; ACADVL; HSF4; TRIM16; PCSK6; UPRT; SRP9; CAPRIN2; TYW5; OGG1; ZNF383; RARG; ZNF706; TAZ; OSBPL7; PLA2G6; TLE3; ZNF573; MTMR3; DMTF1; YAF2; ZNF667; ADCY4; DDIT3; LARP4; STK16; CREB5; PASK; PER3; SMARCD3; FIP1L1; PATZ1; OSBPL6; SHMT2; IP6K2; KRAS; NME4; PCGF3; MRRF; MIF4GD; PKIG; KAT5; TERF2; TIAL1; NR1H3; METTL17; ZNF195; ZNF211; ELAVL1; TRIM32; MED24; NFKBID; CRTC1; EXOSC9; DENND4A; ISYNA1…	0.0603715
GO:0016799	hydrolase activity, hydrolyzing N-glycosyl compounds	MUTYH; MPG; MAN2A2; OGG1	0.0520107
GO:0008534	oxidized purine nucleobase lesion DNA N-glycosylase activity	MUTYH; OGG1	0.09794
GO:0017091	AU-rich element binding	EXOSC9; ELAVL1; TIAL1; TIA1	0.09794
GO:0043130	ubiquitin binding	SIRT2; RNF185; TRIM32; VPS28; USP13; TOM1L1; UBXN11	0.079737
GO:0008093	cytoskeletal adaptor activity	BAIAP2; NCK1; BICD2	0.079737

## Sheet: cluster 3
Supplementary Table S4. GO terms enriched in genes of each sub-cluster by k-means clustering (cluster 3).
GOID	GO term	Genes	qvalue
GO:0034613	cellular protein localization	ITGB1; RPL3; RAPGEF6; TTC7B; SEC31A; SRSF5; MFF; SUPT7L; RAN; PARK7; CCDC14; NSFL1C; ATG9A; OS9; PAN3; RPS24; ARIH2; UBE2D3; U2AF1L4; FIP1L1; AP1G2; TIA1; TERF1; STX16	0.0330845
GO:0070727	cellular macromolecule localization	ITGB1; RPL3; RAPGEF6; TTC7B; SEC31A; SRSF5; MFF; SUPT7L; RAN; PARK7; CCDC14; NSFL1C; ATG9A; OS9; PAN3; RPS24; ARIH2; UBE2D3; U2AF1L4; FIP1L1; AP1G2; TIA1; TERF1; STX16	0.0226664
GO:0008104	protein localization	ITGB1; RPL3; RAPGEF6; TTC7B; PANX2; SEC31A; SRSF5; CCDC14; MFF; SUPT7L; RAN; PARK7; CCDC91; PLA2G6; NSFL1C; ATG9A; NECAB3; OS9; PAN3; RPS24; ARIH2; UBE2D3; U2AF1L4; FIP1L1; IRF3; AP1G2; TIA1; TERF1; STX16	0.0467061
GO:0051641	cellular localization	ITGB1; RPL3; RAPGEF6; TTC7B; SEC31A; SRSF5; BLOC1S6; MFF; SUPT7L; RAN; PARK7; CCDC91; PLA2G6; PPP1R12A; ATG9A; CCDC14; NSFL1C; OS9; PAN3; RPS24; ARIH2; UBE2D3; U2AF1L4; FIP1L1; UCHL1; SNCAIP; AP1G2; TIA1; TERF1; STX16	0.0489339
GO:0007005	mitochondrion organization	FNIP2; THEM4; ARIH2; MFF; PARK7; UBE2D3; GGCT; PLA2G6; ATG9A; MX1	0.0838162
GO:0005515	protein binding	OS9; RBM5; NFATC4; HDAC7; TSFM; MKNK2; GNPDA1; RPL3; MSRB3; MX1; DMKN; RAPGEF6; DYRK2; TTC7B; DHX15; DENND6B; WDR27; FIP1L1; SUPT20H; SRSF5; DDX17; FNIP2; THEM4; BLOC1S6; POC1B; SUPT7L; RAN; PRR5; PARK7; CCDC91; TPM1; PLA2G6; ST5; CCNL2; PAN3; PPP1R12A; CDC42BPB; ATG9A; CCDC14; NECAB3; NSFL1C; CCNL1; ZNF207; RPS24; EFEMP2; ARIH2; TCF3; CCSER2; EFNA4; EFNA3; WARS; SEC31A; UBE2D3; USP33; SNCAIP; IT…	0.0563801
GO:0016043	cellular component organization	RBM5; NFATC4; HDAC7; SLC7A6; RPL3; MX1; RAPGEF6; MFAP2; PANX2; SEC31A; SRSF5; BLOC1S6; FNIP2; THEM4; POC1B; SUPT7L; RAN; PARK7; PLEKHH2; TPM1; PLA2G6; PAN3; PPP1R12A; CDC42BPB; ATG9A; NSFL1C; ITGB1; ZNF207; EFEMP2; ARIH2; CCSER2; PARP6; EFNA4; EFNA3; WARS; UBE2D3; USP33; SNCAIP; SCMH1; TRIP12; GGCT; UCHL1; MFF; DMKN; PDE4DIP; TERF1; STX16; FNBP1; NOL12; MYOCD	0.0843954
GO:0033036	macromolecule localization	OS9; RPL3; RAPGEF6; TTC7B; PANX2; SEC31A; SRSF5; CCDC14; MFF; SUPT7L; RAN; PARK7; CCDC91; PLA2G6; NSFL1C; ATG9A; NECAB3; ITGB1; PAN3; RPS24; ARIH2; UBE2D3; U2AF1L4; FIP1L1; IRF3; AP1G2; TIA1; TERF1; STX16	0.0843954
GO:0003697	single-stranded DNA binding	NABP1; PARK7; TERF1; NOL12	0.0831131
GO:0044085	cellular component biogenesis	RBM5; HDAC7; SLC7A6; RPL3; MX1; RAPGEF6; PANX2; SEC31A; SRSF5; DDX17; FNIP2; POC1B; RAN; PARK7; TPM1; PLA2G6; PAN3; NSFL1C; ATG9A; NOL12; ITGB1; ZNF207; RPS24; EFEMP2; WARS; DMKN; SNCAIP; MFF; PDE4DIP; TERF1	0.0843954
GO:0003712	transcription coregulator activity	IRF3; DDX17; NFATC4; HDAC7; TCF3; SUPT7L; PARK7; MYOCD; SUPT20H	0.0781225

## Sheet: cluster 4
Supplementary Table S4. GO terms enriched in genes of each sub-cluster by k-means clustering (cluster 4).
GOID	GO term	Genes	qvalue
GO:0003725	double-stranded RNA binding	ACTN1; DICER1; ADARB1; FXR1; ZNF346; MBNL1	0.00602034
GO:0003676	nucleic acid binding	SMARCC2; HMGN3; HSF4; KTN1; ZNF691; ZNF678; CELF1; DDIT3; HNRNPH1; HP1BP3; TEAD1; EIF3G; ZNF10; CNOT1; NDUFV3; ZNF720; BRF1; GIGYF2; DDX11; IMPDH1; ENDOV; ZNF266; ZC3H14; MBNL1; ZNF107; ZCCHC7; ZBTB37; ZNF575; MTRF1; ANXA2; SETMAR; ZNF362; NUDT7; FXR1; ZNF708; ZNF346; NABP1; DICER1; SCML1; EXOG; REPIN1; ACTN1; ZC3H11A; ZNF462; THAP6; NRL; CNOT7; TAF1D; ADARB1; CREBZF; ZNF79; CREM; HBP1; PRRX1; KA…	0.0424395
GO:0004520	endodeoxyribonuclease activity	DICER1; ENDOV; SETMAR; EXOG	0.0340401
GO:0060589	nucleoside-triphosphatase regulator activity	HSCB; GPS1; ECT2; RGS10; GAPVD1; RALGAPB; TBC1D5; TBC1D7; ARHGAP33; RAPGEF2; DNM1L	0.042993
GO:0046872	metal ion binding	ZNF691; ZNF79; RAPGEF2; ZNF678; ZNF10; ZNF575; ENOSF1; CD320; IDH3A; FAHD2A; ZNF708; EXOG; DDX11; NGLY1; CPNE1; VPS29; ANAPC11; IMPDH1; BRD1; ZNF266; RCHY1; ZC3H14; MBNL1; ZNF107; CDK5RAP1; ZCCHC7; ZBTB37; VWCE; P4HTM; HSCB; HERC2P3; ANXA2; SETMAR; ZNF362; CA11; NUDT7; POSTN; USP33; PHF3; EDEM2; ZNF346; DICER1; BRF1; ENDOV; REPIN1; ACTN1; RPS6KA3; ZC3H11A; THAP6; TRIM69; CNOT7; OGFOD2; ADARB1; YD…	0.0340401
GO:0030695	GTPase regulator activity	GPS1; ECT2; RGS10; GAPVD1; RALGAPB; TBC1D5; TBC1D7; ARHGAP33; RAPGEF2; DNM1L	0.0340401
GO:0003727	single-stranded RNA binding	FXR1; ZC3H14; HNRNPH1; ENDOV; DDX11	0.0529911
GO:0043169	cation binding	ZNF691; BRD1; ZNF79; RAPGEF2; ZNF678; ZNF10; ZNF575; ENOSF1; CD320; IDH3A; FAHD2A; ZNF708; DDX11; NGLY1; CPNE1; VPS29; ANAPC11; IMPDH1; ENDOV; ZNF266; RCHY1; ZC3H14; MBNL1; ZNF107; CDK5RAP1; ZCCHC7; ZBTB37; VWCE; P4HTM; HSCB; HERC2P3; ANXA2; SETMAR; ZNF362; CA11; NUDT7; POSTN; USP33; PHF3; EDEM2; ZNF346; DICER1; BRF1; EXOG; REPIN1; ACTN1; RPS6KA3; ZC3H11A; THAP6; TRIM69; CNOT7; OGFOD2; ADARB1; YD…	0.0586663
GO:0005096	GTPase activator activity	GAPVD1; ECT2; RGS10; RALGAPB; TBC1D5; TBC1D7; ARHGAP33; RAPGEF2; DNM1L	0.0419191
GO:0008140	cAMP response element binding protein binding	DDIT3; CREM	0.0419191
GO:0031491	nucleosome binding	SMARCC2; HP1BP3; HMGN3; CABIN1	0.0586663
GO:0000014	single-stranded DNA endodeoxyribonuclease activity	EXOG; SETMAR	0.0548694
GO:0004536	deoxyribonuclease activity	DICER1; ENDOV; SETMAR; EXOG	0.0586663
GO:0003677	DNA binding	SMARCC2; HMGN3; HSF4; ZNF691; ZNF79; HP1BP3; TEAD1; HBP1; ZNF10; CREBZF; ZNF708; DDX11; IMPDH1; ZNF266; ZNF575; ZNF107; ZBTB37; NABP1; DDIT3; SETMAR; ZNF362; ZNF462; SCML1; ENDOV; REPIN1; DICER1; THAP6; NRL; TAF1D; ZNF678; CREM; BRF1; PRRX1; KAT6B; ZNF133; ZNF772; ZNF773	0.0496129
GO:0043522	leucine zipper domain binding	DDIT3; NRL	0.0548694
GO:0004540	ribonuclease activity	CNOT7; CNOT1; DICER1; ENDOV; EXOG	0.07477

## Sheet: cluster 5
Supplementary Table S4. GO terms enriched in genes of each sub-cluster by k-means clustering (cluster 5).
GOID	GO term	Genes	qvalue
GO:0016620	oxidoreductase activity, acting on the aldehyde or oxo group of donors, NAD or NADP as acceptor	ALDH16A1; PDHB	0.106349
GO:0019212	phosphatase inhibitor activity	CABIN1; ELFN2	0.106349

## Sheet: cluster 6
Supplementary Table S4. GO terms enriched in genes of each sub-cluster by k-means clustering (cluster 6).
GOID	GO term	Genes	qvalue
GO:0021782	glial cell development	HDAC11; PSEN1	0.0271936
GO:0007033	vacuole organization	PSEN1; NAGPA	0.0370541
GO:1901981	phosphatidylinositol phosphate binding	GSDMB; ACAP2	0.00177509
GO:0010001	glial cell differentiation	HDAC11; PSEN1	0.0370541
GO:0012501	programmed cell death	PSEN1; GSDMB; INCA1; EXOG	0.0866078
GO:0042063	gliogenesis	HDAC11; PSEN1	0.0466469
GO:0035091	phosphatidylinositol binding	GSDMB; ACAP2	0.00873632
GO:0043413	macromolecule glycosylation	PSEN1; NAGPA	0.0866078
GO:0006486	protein glycosylation	PSEN1; NAGPA	0.0499661
GO:0051348	negative regulation of transferase activity	PSEN1; INCA1	0.0466469
GO:0070085	glycosylation	PSEN1; NAGPA	0.0617585
GO:0008219	cell death	PSEN1; GSDMB; INCA1; EXOG	0.0617585
GO:0009101	glycoprotein biosynthetic process	PSEN1; NAGPA	0.0472166
GO:2001233	regulation of apoptotic signaling pathway	PSEN1; INCA1	0.0472166

## Sheet: cluster 7
Supplementary Table S4. GO terms enriched in genes of each sub-cluster by k-means clustering (cluster 7).
GOID	GO term	Genes	qvalue
GO:0004715	non-membrane spanning protein tyrosine kinase activity	TNK2; PTK2B	0.00257111
GO:0004674	protein serine/threonine kinase activity	OBSCN; TNK2; PTK2B	0.0410306
GO:0016772	transferase activity, transferring phosphorus-containing groups	OBSCN; TNK2; PTK2B; USP14	0.0568565
GO:0004713	protein tyrosine kinase activity	TNK2; PTK2B	0.0410306
