# Supplementary material for: Transcriptome analysis of alternative splicing in the pathogen life cycle in human foreskin fibroblasts infected with Trypanosoma cruzi
Source: Sci Rep. 2020 Oct 15;10:17481. doi: 10.1038/s41598-020-74540-9 (PMC7566602; doi:10.1038/s41598-020-74540-9)
Supplement: Supplementary file 6 — Supplementary Table S5. [file 41598_2020_74540_MOESM6_ESM.xlsx]

## Sheet: Cover Page
Transcriptome analysis of alternative splicing in the pathogen life cycle in human foreskin fibroblasts infected with Trypanosoma cruzi Hyeim Jung 1, †, Seonggyun Han 2, †, and Younghee Lee2,* 1 Department of Internal Medicine, Washington University School of Medicine, St. Louis, MO 63110, USA. 2Department of Biomedical Informatics, University of Utah School of Medicine, Salt Lake City, UT, USA. …
Supplementary data 6: Supplementary Table S5. List of associations between expression of splicing factor and PSI of AS exons.

## Sheet: ES(Exon skipping)
Supplementary Table S5. List of associations between expression of splicing factor and PSI of AS exons (ES)
Splicing factor	P-value	Correlation	AS genes	exonStart	exonEnd	upstreamES	upstreamEE	downstreamES	downstreamEE
HNRNPH1	0.000166474	0.878952	TPM1	63336225	63336351	63335904	63336030	63349183	63349317
HNRNPH1	0.000577817	-0.842755	SNRNP70	49605370	49606844	49604646	49604728	49607890	49607992
HNRNPH1	5.31445e-05	-0.904518	SRP9	225974563	225974687	225971001	225971070	225976941	225978168
HNRNPH1	0.000723501	0.835073	ATP5C1	7848936	7848973	7844720	7844817	7849621	7849764
HNRNPH1	3.94104e-06	0.944016	COL6A3	238287278	238287878	238285414	238285987	238289557	238290142
HNRNPH1	0.000525866	-0.845859	EVI5	93128976	93129009	93101758	93101893	93131495	93131549
HNRNPH1	7.77543e-05	-0.896688	TMEM175	942198	942403	941903	941942	944208	944306
HNRNPH1	0.000482213	-0.848658	TPM1	63353911	63353987	63353396	63353472	63354413	63354476
HNRNPH1	0.000322822	0.860933	TSC2	2127598	2127727	2126491	2126586	2129032	2129197
HNRNPH1	0.000130293	-0.884984	NABP1	192547217	192547321	192546671	192546743	192548454	192548530
HNRNPH1	0.000165837	0.879049	RAI14	34813678	34813765	34812284	34812313	34814687	34814774
HNRNPH1	4.05568e-05	-0.909705	RPS24	79799961	79799983	79796951	79797062	79800372	79800428
HNRNPH1	0.000502007	0.847366	NAT1	18069899	18070283	18067638	18067689	18076919	18076998
HNRNPH1	0.000501807	-0.847378	CCSER2	86259630	86259715	86237330	86237420	86273204	86278273
HNRNPH1	0.000217329	0.872013	RCC1	28843236	28843365	28835341	28835417	28856369	28856451
HNRNPH1	2.71739e-05	-0.91686	PTPRS	5218797	5218809	5218430	5218543	5219320	5219478
HNRNPH1	0.000445737	-0.851151	ECHDC2	53378425	53378521	53377394	53377693	53379566	53379767
HNRNPH1	0.000253698	-0.867795	RAPGEF6	130785715	130785739	130782175	130782396	130788746	130788870
HNRNPH1	0.000556481	-0.844003	WARS	100841619	100841743	100835423	100835595	100842596	100842622
HNRNPH1	0.000589174	-0.842105	WARS	100841619	100841740	100835423	100835595	100842596	100842648
HNRNPH1	0.000689632	0.836744	SMIM7	16763415	16763772	16756471	16758072	16770205	16770258
HNRNPH1	0.000315605	0.861592	EHBP1	63215065	63215173	63206322	63206470	63217850	63217975
HNRNPH1	0.000539482	0.845023	PRRX1	170699417	170699489	170695360	170695542	170705188	170705649
HNRNPH1	0.000188578	0.875757	PTGS1	125133891	125134113	125133464	125133551	125140177	125140294
HNRNPH1	0.000495639	0.847777	REPIN1	150067848	150067973	150065900	150066030	150068316	150068892
HNRNPH1	0.000694527	-0.836499	EVI5L	7921977	7922010	7920900	7920954	7923076	7923217
HNRNPH1	0.000148004	0.881887	PALM2-AKAP2	112918598	112918777	112898406	112900819	112930678	112932189
HNRNPH1	9.29814e-06	-0.933287	CAST	96062497	96062563	96058342	96058402	96063192	96063234
HNRNPH1	0.00043862	-0.851656	WARS	100841619	100841687	100835423	100835595	100842596	100842644
HNRNPH1	0.000707461	0.835857	INPP5K	1419181	1419412	1417165	1417273	1419749	1419947
HNRNPH1	0.000163156	-0.87946	RBM39	34328446	34328519	34326889	34326939	34328745	34328809
HNRNPH1	5.41032e-05	0.904164	DCTD	183837571	183837692	183836613	183836728	183838440	183838630
HNRNPH1	0.000369305	0.85694	FAM13B	137292165	137292231	137289854	137290065	137295304	137295452
HNRNPH1	0.000487415	-0.848314	ARHGAP12	32142993	32143134	32141444	32141525	32150322	32150586
HNRNPH1	0.000475659	0.849095	COL6A3	238296224	238296827	238289557	238290142	238305369	238305460
HNRNPH1	3.33867e-05	0.913257	XAF1	6662574	6663037	6661407	6661543	6663724	6663920
HNRNPH1	0.000485835	-0.848418	HNRNPDL	83346715	83346820	83345781	83346036	83347189	83347282
HNRNPH1	3.83466e-05	0.910743	OSBPL9	52135105	52135184	52117662	52117713	52179674	52179751
HNRNPH1	0.000443885	0.851282	HP1BP3	21106842	21107033	21106304	21106404	21113687	21113816
HNRNPH1	0.000481775	0.848687	HBP1	106814892	106815190	106810217	106810575	106820323	106820507
HNRNPH1	0.000352815	0.858309	MFSD12	3542773	3542975	3538272	3538754	3544806	3544937
HNRNPH1	2.46891e-06	-0.949103	RABGAP1L	174846529	174846743	174780969	174781098	174926593	174926686
HNRNPH1	0.000514622	-0.846562	WARS	100841619	100841687	100828044	100828258	100842596	100842644
HNRNPH1	0.00055872	-0.84387	WARS	100840472	100840602	100835423	100835595	100841847	100841944
HNRNPH1	3.05769e-05	0.914815	CCND3	41908107	41908323	41904592	41905132	42016238	42016414
RBM5	0.00069194	0.836628	SNX14	86248555	86248582	86246509	86246642	86251702	86251761
RBM5	0.000274679	-0.865572	TNC	117810538	117810811	117808688	117808961	117819431	117819704
RBM5	0.00014759	0.881956	RWDD4	184577033	184577114	184572136	184572284	184580081	184580378
RBM5	0.000494808	0.847831	AC024560.3	197349057	197349201	197348574	197348739	197350090	197350253
RBM5	0.000129802	0.885074	PKD1	2147319	2147504	2147148	2147242	2147728	2147781
RBM5	0.000244713	-0.868791	TPM1	63353396	63353472	63353067	63353138	63353911	63353987
RBM5	0.000732736	-0.834628	MBNL1	152174055	152174150	152165408	152165562	152177059	152177134
RBM5	2.44544e-05	-0.918645	MYO1B	192265474	192265561	192265107	192265194	192267357	192267444
RBM5	0.000276156	-0.865421	MBNL1	152173330	152173366	152165408	152165562	152177059	152177134
RBM5	0.000173971	0.877833	ATPAF2	17924436	17924552	17921323	17922000	17927937	17928018
RBM5	0.000245325	0.868722	XRRA1	74562132	74562248	74559159	74559507	74617283	74617501
RBM5	3.53014e-05	0.912254	COL16A1	32136202	32136247	32134402	32134456	32137215	32137260
RBM5	0.0004909	0.848086	NPIPA1	15027223	15027350	15026922	15027133	15029016	15029133
RBM5	0.000393901	0.854983	FBLN2	13663274	13663415	13661229	13661331	13669331	13669469
RBM5	0.000398897	0.854597	BCAR1	75271080	75271242	75269565	75269884	75276367	75276600
RBM5	0.00064958	-0.838804	CD44	35229651	35229756	35211381	35211612	35232792	35232996
RBM5	0.00044896	-0.850925	CD44	35229651	35229753	35211437	35211612	35232792	35232889
RBM5	0.000673202	0.837577	TCEA3	23745569	23745632	23744396	23744502	23751057	23751233
RBM5	0.000714023	0.835534	TOX2	42693416	42693497	42682938	42683166	42695369	42695497
LUC7L	0.000440051	-0.851554	EHMT1	140646782	140646860	140638515	140638542	140648622	140648743
SF3B1	0.000354892	0.858134	KLHL8	88106402	88106723	88104354	88104541	88116475	88116842
PRPF6	0.000429324	-0.852325	LY6E	144101678	144101794	144099945	144100003	144102304	144102408
PRPF6	0.00028159	0.864869	UBE2D3	103748748	103748898	103747641	103747793	103749100	103749186
PRPF6	0.000342828	-0.859163	PKIG	43213740	43213845	43160425	43160619	43218437	43218507
GEMIN6	0.000325592	-0.860683	CDC42BPB	103420534	103420612	103418834	103418940	103420938	103421025
GEMIN6	0.000636943	-0.839474	GUCD1	24950916	24951104	24944884	24944969	24951582	24951827
GEMIN6	5.1091e-06	-0.940972	C16orf13	685517	685774	684736	684797	686093	686358
GEMIN6	0.000125736	-0.885834	C16orf13	685611	685774	684718	684797	686093	686302
GEMIN6	0.000592703	0.841905	IP6K2	48745552	48745670	48732522	48732854	48754589	48754643
GEMIN6	0.000715408	0.835467	PODN	53529041	53529231	53527853	53527980	53535472	53535839
GEMIN6	0.000147548	0.881963	TP53I11	44960716	44960846	44959757	44959917	44972227	44972608
GEMIN6	0.000229714	0.870519	IMPDH1	128049342	128049538	128045820	128045919	128049809	128050036
GEMIN6	0.000156972	0.880428	OSBPL6	179209012	179209087	179203717	179203821	179213950	179214116
GEMIN6	0.000723185	0.835088	KLC1	104158695	104158762	104145720	104145855	104166991	104167064
GEMIN6	0.000139871	0.883271	ECT2	172469939	172470262	172468748	172468906	172472298	172472450
GEMIN6	0.000108882	0.889203	TP53I11	44960716	44960832	44959757	44959917	44972227	44972445
GEMIN6	0.000156667	0.880477	FKRP	47251771	47251974	47251283	47251345	47258668	47258867
STRAP	1.82185e-05	0.923422	TPM1	63336225	63336351	63335904	63336030	63349183	63349317
STRAP	0.000421786	-0.852876	SNRNP70	49605370	49606844	49604646	49604728	49607890	49607992
STRAP	9.46104e-05	-0.892393	SRP9	225974563	225974687	225971001	225971070	225976941	225978168
STRAP	9.07624e-05	0.893317	TNC	117810538	117810811	117808688	117808961	117819431	117819704
STRAP	0.000661022	0.838206	PICALM	85701292	85701442	85694908	85695016	85707868	85707972
STRAP	0.000158411	-0.8802	BPTF	65871671	65871860	65870932	65871136	65887959	65888150
STRAP	2.56349e-05	0.917852	ATP5C1	7848936	7848973	7844720	7844817	7849621	7849764
STRAP	3.04535e-05	0.914886	COL6A3	238287278	238287878	238285414	238285987	238289557	238290142
STRAP	0.00021986	-0.871702	PLSCR1	146254326	146254352	146251256	146251337	146262253	146262407
STRAP	0.000531195	-0.84553	EVI5	93128976	93129009	93101758	93101893	93131495	93131549
STRAP	0.00039414	-0.854964	TMEM175	942198	942403	941903	941942	944208	944306
STRAP	6.53351e-06	-0.937931	TPM1	63353911	63353987	63353396	63353472	63354413	63354476
STRAP	0.000345883	0.8589	TSC2	2127598	2127727	2126491	2126586	2129032	2129197
STRAP	2.51673e-05	-0.918162	NABP1	192547217	192547321	192546671	192546743	192548454	192548530
STRAP	8.87972e-05	0.893801	RAI14	34813678	34813765	34812284	34812313	34814687	34814774
STRAP	7.97961e-05	-0.896131	PLEKHM2	16047823	16047883	16046228	16046415	16051811	16052040
STRAP	0.000332251	0.860088	PICALM	85701292	85701421	85694908	85695016	85707868	85707972
STRAP	5.12311e-06	-0.940939	PTPMT1	47591251	47591443	47587009	47587538	47593022	47593912
STRAP	5.5354e-05	-0.90371	ATF2	175986171	175986268	175982978	175983097	175994865	175994935
STRAP	0.000506067	-0.847105	HNRNPUL2	62483335	62483409	62482971	62483079	62484460	62484661
STRAP	0.000184676	0.876299	TPM1	63353396	63353472	63353067	63353138	63353911	63353987
STRAP	0.00022185	-0.87146	TTC7B	91069596	91069647	91059829	91059970	91077085	91077183
STRAP	0.000724198	-0.835039	COL6A3	238303229	238303847	238296224	238296827	238305369	238305490
STRAP	8.79176e-06	0.934047	MBNL1	152174055	152174150	152165408	152165562	152177059	152177134
STRAP	0.000241334	-0.869173	FNIP2	159754952	159755042	159754679	159754780	159756556	159756628
STRAP	0.00043652	0.851806	SMEK2	55805382	55805478	55804450	55804492	55806814	55806917
STRAP	3.31049e-05	-0.913409	RPS24	79799961	79799983	79796951	79797062	79800372	79800428
STRAP	0.000216444	-0.872122	CCNL2	1328058	1328183	1326145	1326245	1328775	1328840
STRAP	0.000331741	0.860133	RCC1	28843236	28843365	28835341	28835417	28856369	28856451
STRAP	0.000683378	-0.837059	PLEKHA1	124187791	124187832	124186457	124186547	124189139	124191861
STRAP	0.000241724	-0.869128	BTF3L4	52549011	52549213	52530496	52530610	52551783	52552282
STRAP	1.86808e-05	-0.923027	PTPRS	5218797	5218809	5218430	5218543	5219320	5219478
STRAP	0.000425537	-0.852601	TOM1L1	52984139	52984147	52982849	52982928	52990026	52990176
STRAP	0.000400687	0.85446	MTMR9LP	32700003	32700224	32697642	32697785	32700304	32700415
STRAP	0.000195882	-0.874766	RAPGEF6	130785715	130785739	130782175	130782396	130788746	130788870
STRAP	0.000641193	0.839248	KTN1	56130672	56130759	56128239	56128330	56133958	56134048
STRAP	0.000168783	-0.878603	WARS	100841619	100841743	100835423	100835595	100842596	100842622
STRAP	0.000226944	0.870847	EPB41L2	131201283	131201346	131190702	131191266	131206235	131206408
STRAP	0.000170281	-0.878379	WARS	100841619	100841740	100835423	100835595	100842596	100842648
STRAP	0.000524554	0.845941	ZNF438	31212215	31212344	31197861	31197944	31230503	31230580
STRAP	1.1759e-05	-0.930001	BCLAF1	136588166	136588313	136582402	136582615	136589299	136589477
STRAP	0.000174194	0.8778	SMIM7	16763415	16763772	16756471	16758072	16770205	16770258
STRAP	1.02667e-05	0.93192	EHBP1	63215065	63215173	63206322	63206470	63217850	63217975
STRAP	0.000212864	-0.872568	XRRA1	74562132	74562248	74559159	74559507	74617283	74617501
STRAP	0.000267226	0.866346	PTGS1	125133891	125134113	125133464	125133551	125140177	125140294
STRAP	0.000372637	0.856669	ACTN1	69345705	69345786	69345174	69345240	69346678	69346825
STRAP	0.000291828	-0.863852	KIAA1191	175786464	175786570	175782573	175782752	175786813	175786921
STRAP	0.000720671	-0.83521	C17orf61-PLSCR3	7296462	7296683	7296109	7296271	7296785	7296828
STRAP	0.000134741	-0.884177	EVI5L	7921977	7922010	7920900	7920954	7923076	7923217
STRAP	3.69222e-05	0.911438	PALM2-AKAP2	112918598	112918777	112898406	112900819	112930678	112932189
STRAP	0.000460266	-0.85014	WARS	100841619	100841743	100828044	100828258	100842596	100842622
STRAP	0.000398431	-0.854633	CAST	96062497	96062563	96058342	96058402	96063192	96063234
STRAP	0.000199227	-0.874321	WARS	100841619	100841687	100835423	100835595	100842596	100842644
STRAP	0.000613934	0.840722	INPP5K	1419181	1419412	1417165	1417273	1419749	1419947
STRAP	2.5295e-05	-0.918077	RBM39	34328446	34328519	34326889	34326939	34328745	34328809
STRAP	0.000446003	-0.851132	EFEMP2	65634315	65634405	65633917	65634183	65635331	65635527
STRAP	4.09786e-05	0.909512	DCTD	183837571	183837692	183836613	183836728	183838440	183838630
STRAP	0.000266804	-0.86639	SLC9A5	67288923	67289087	67286444	67286747	67299990	67300128
STRAP	0.000516693	-0.846432	C16orf13	685611	685774	684718	684797	686093	686302
STRAP	0.000172062	-0.878114	R3HDM1	136399105	136399174	136396465	136396692	136402948	136403097
STRAP	1.47826e-05	-0.926638	C20orf96	270199	270317	264603	264722	270899	270948
STRAP	0.000420507	-0.85297	FIP1L1	54245239	54245284	54244005	54244090	54245391	54245431
STRAP	9.70622e-05	0.891819	FAM13B	137292165	137292231	137289854	137290065	137295304	137295452
STRAP	0.000197182	-0.874592	ARHGAP12	32142993	32143134	32141444	32141525	32150322	32150586
STRAP	0.000144651	0.88245	COL6A3	238296224	238296827	238289557	238290142	238305369	238305460
STRAP	0.000275993	0.865438	LETMD1	51447560	51447643	51442816	51442968	51450132	51450285
STRAP	2.01879e-05	0.92179	XAF1	6662574	6663037	6661407	6661543	6663724	6663920
STRAP	0.000254218	-0.867738	HNRNPDL	83346715	83346820	83345781	83346036	83347189	83347282
STRAP	0.000226227	0.870933	OSBPL9	52135105	52135184	52117662	52117713	52179674	52179751
STRAP	0.000313447	-0.861792	RABGAP1L	174846529	174846743	174780969	174781098	174926593	174926686
STRAP	0.000174159	-0.877806	WARS	100841619	100841687	100828044	100828258	100842596	100842644
STRAP	0.000120271	0.886885	CCND3	41908107	41908323	41904592	41905132	42016238	42016414
STRAP	0.000552537	0.844237	SLC3A2	62644258	62644351	62639048	62639141	62648490	62648919
DHX9	1.96266e-06	0.951425	TPM1	63336225	63336351	63335904	63336030	63349183	63349317
DHX9	0.000230652	-0.870408	CDC25B	3781389	3781512	3781108	3781145	3781617	3781740
DHX9	5.60627e-05	-0.903456	SRP9	225974563	225974687	225971001	225971070	225976941	225978168
DHX9	0.000537317	0.845155	TNC	117810538	117810811	117808688	117808961	117819431	117819704
DHX9	9.60905e-05	-0.892045	BPTF	65871671	65871860	65870932	65871136	65887959	65888150
DHX9	0.000257914	0.867337	ATP5C1	7848936	7848973	7844720	7844817	7849621	7849764
DHX9	0.000509374	-0.846895	OGT	70775039	70775235	70774362	70774442	70775803	70775944
DHX9	4.79736e-05	0.906518	COL6A3	238287278	238287878	238285414	238285987	238289557	238290142
DHX9	0.000432672	-0.852083	PLSCR1	146254326	146254352	146251256	146251337	146262253	146262407
DHX9	0.000218159	-0.871911	EVI5	93128976	93129009	93101758	93101893	93131495	93131549
DHX9	0.000574142	-0.842967	DNM1	131002263	131002275	131002006	131002058	131004510	131004624
DHX9	0.000617478	-0.840527	PRMT2	48078656	48078832	48069486	48069651	48084206	48084857
DHX9	3.95107e-05	-0.910191	TMEM175	942198	942403	941903	941942	944208	944306
DHX9	2.43947e-06	-0.949227	TPM1	63353911	63353987	63353396	63353472	63354413	63354476
DHX9	4.02903e-06	-0.943763	NABP1	192547217	192547321	192546671	192546743	192548454	192548530
DHX9	0.000281908	-0.864837	PLEKHM2	16047823	16047883	16046228	16046415	16051811	16052040
DHX9	0.000400665	-0.854461	PTPMT1	47591251	47591443	47587009	47587538	47593022	47593912
DHX9	5.38109e-05	-0.904272	ATF2	175986171	175986268	175982978	175983097	175994865	175994935
DHX9	0.000378746	-0.856177	HNRNPUL2	62483335	62483409	62482971	62483079	62484460	62484661
DHX9	0.000186621	0.876028	TPM1	63353396	63353472	63353067	63353138	63353911	63353987
DHX9	0.000117447	-0.887443	COL6A3	238303229	238303847	238296224	238296827	238305369	238305490
DHX9	0.0002702	0.866035	MBNL1	152174055	152174150	152165408	152165562	152177059	152177134
DHX9	0.00054325	0.844795	PCED1A	2816684	2816960	2815959	2816355	2819241	2819392
DHX9	0.000690601	0.836695	SMEK2	55805382	55805478	55804450	55804492	55806814	55806917
DHX9	0.000586389	-0.842263	RPS24	79799961	79799983	79796951	79797062	79800372	79800428
DHX9	0.000255008	0.867652	NAT1	18069899	18070283	18067638	18067689	18076919	18076998
DHX9	0.000314159	-0.861726	HDAC7	48189688	48189799	48189369	48189550	48189989	48190081
DHX9	0.000149369	-0.88166	BTF3L4	52549011	52549213	52530496	52530610	52551783	52552282
DHX9	0.000380358	-0.856048	PTPRS	5218797	5218809	5218430	5218543	5219320	5219478
DHX9	0.000131233	-0.884812	CDC42BPB	103420534	103420612	103418834	103418940	103420938	103421025
DHX9	0.000245392	-0.868714	SLC39A13	47434950	47435058	47433896	47434018	47435147	47435248
DHX9	8.68313e-05	0.894293	RALY	32661624	32661672	32661368	32661441	32663679	32663845
DHX9	0.000586588	0.842252	MTMR9LP	32700003	32700224	32697642	32697785	32700304	32700415
DHX9	0.000276821	0.865353	KTN1	56130672	56130759	56128239	56128330	56133958	56134048
DHX9	0.000144048	0.882552	EPB41L2	131201283	131201346	131190702	131191266	131206235	131206408
DHX9	0.000466834	-0.849691	POP4	30101226	30101539	30099563	30099616	30102768	30102846
DHX9	1.16567e-05	-0.930126	BCLAF1	136588166	136588313	136582402	136582615	136589299	136589477
DHX9	0.000712188	0.835624	SMIM7	16763415	16763772	16756471	16758072	16770205	16770258
DHX9	0.000448265	0.850973	TMCO4	20072024	20072144	20067269	20067434	20072948	20073092
DHX9	0.000157636	0.880323	ACTN1	69345705	69345786	69345174	69345240	69346678	69346825
DHX9	0.00026907	-0.866153	KIAA1191	175786464	175786570	175782573	175782752	175786813	175786921
DHX9	4.99811e-05	0.905722	USP33	78211105	78211284	78207301	78207433	78225327	78225537
DHX9	0.000505361	-0.847151	NQO2	3015763	3015877	3012777	3012908	3017117	3017219
DHX9	5.24445e-06	0.940656	PALM2-AKAP2	112918598	112918777	112898406	112900819	112930678	112932189
DHX9	0.000378236	0.856218	INPP5K	1419181	1419412	1417165	1417273	1419749	1419947
DHX9	0.000146181	-0.882192	RBM39	34328446	34328519	34326889	34326939	34328745	34328809
DHX9	9.87008e-05	0.891442	DCTD	183837571	183837692	183836613	183836728	183838440	183838630
DHX9	0.0004324	-0.852103	SLC9A5	67288923	67289087	67286444	67286747	67299990	67300128
DHX9	0.000518442	-0.846322	C20orf96	270199	270317	264603	264722	270899	270948
DHX9	0.000361404	0.85759	FAM13B	137292165	137292231	137289854	137290065	137295304	137295452
DHX9	0.000151023	-0.881388	MKNK2	2039629	2039855	2037630	2037828	2040132	2040176
DHX9	0.000694369	0.836506	SLC38A4	47197385	47197577	47186735	47186966	47219685	47219780
DHX9	0.000147396	-0.881988	ARHGAP12	32142993	32143134	32141444	32141525	32150322	32150586
DHX9	0.000381758	0.855937	COL6A3	238296224	238296827	238289557	238290142	238305369	238305460
DHX9	0.000165304	-0.87913	HNRNPDL	83346715	83346820	83345781	83346036	83347189	83347282
DHX9	0.000224416	0.87115	OSBPL9	52135105	52135184	52117662	52117713	52179674	52179751
DHX9	0.000413849	0.853464	HP1BP3	21106842	21107033	21106304	21106404	21113687	21113816
DHX9	0.000449948	0.850855	KLC1	104158695	104158762	104153417	104153548	104166991	104167064
DHX9	0.000707777	0.835841	MFSD12	3542773	3542975	3538272	3538754	3544806	3544937
DHX9	0.000703408	-0.836057	DHRS4	24435140	24435192	24429110	24429212	24435491	24435626
DHX9	0.000666975	0.837897	MAPK9	179713974	179714067	179707439	179707608	179718847	179719053
PRPF38B	0.000154727	-0.880787	USP53	120156444	120156566	120138704	120138828	120166491	120166584
PRPF38B	0.000559184	-0.843842	EPS15L1	16487932	16488065	16472589	16472795	16495939	16496022
PRPF38B	0.000155869	-0.880604	TMEM175	942198	942403	941903	941942	944208	944306
PRPF38B	0.000392416	-0.855098	FAM20A	66536687	66536864	66536025	66536107	66536989	66538132
PRPF38B	4.83315e-05	-0.906374	TMEM175	942298	942403	941903	941942	944208	944306
PRPF38B	0.000629937	-0.83985	KIAA1191	175786464	175786570	175782573	175782752	175786813	175786921
PRPF38B	0.000109989	-0.88897	GALE	24125376	24125502	24125104	24125220	24125855	24125926
SNRPB	0.000569457	0.843239	EIF4A2	186506098	186506205	186505591	186505671	186506913	186507670
SNRPB	0.000492673	0.84797	EIF4A2	186506098	186506209	186505591	186505671	186506913	186507080
SNRPB	0.000659939	0.838262	TNC	117810538	117810811	117808688	117808961	117819431	117819704
SNRPB	0.000726027	0.834951	ATP5C1	7848936	7848973	7844720	7844817	7849621	7849764
SNRPB	0.00047719	-0.848992	RWDD4	184577033	184577114	184572136	184572284	184580081	184580378
SNRPB	0.000288457	-0.864184	PLSCR1	146254326	146254352	146251256	146251337	146262253	146262407
SNRPB	0.000492739	-0.847966	MSRB3	65702308	65702435	65672422	65672645	65720605	65720714
SNRPB	0.00012027	-0.886886	CCDC53	102443966	102444069	102439831	102439897	102455689	102455812
SNRPB	0.000669856	0.837749	S100A4	153517945	153517994	153517129	153517285	153518228	153518278
SNRPB	0.000632197	-0.839729	OS9	58113881	58114046	58112775	58112965	58114188	58114301
SNRPB	4.98177e-05	-0.905786	TRIP12	230725121	230725247	230723500	230724290	230744697	230744844
SNRPB	0.000559199	-0.843841	BTN2A1	26458834	26458946	26458149	26458370	26459708	26460056
SNRPB	4.28719e-05	0.908664	ANXA2	60689456	60689537	60678226	60678285	60690141	60690185
SNRPB	0.000255306	0.86762	CASK	41416284	41416353	41414852	41414888	41419031	41419100
SNRPB	0.000160718	-0.879838	ZNF207	30693683	30693776	30692348	30692506	30694790	30695033
SNRPB	0.00036267	0.857485	FAM66C	8346115	8346251	8341067	8341241	8346798	8347077
SNRPB	0.000170496	0.878347	NAT1	18069899	18070283	18067638	18067689	18076919	18076998
SNRPB	0.000685935	-0.83693	BTF3L4	52549011	52549213	52530496	52530610	52551783	52552282
SNRPB	0.000339619	-0.859441	TERF1	73942570	73942630	73939174	73939287	73944276	73944368
SNRPB	0.000622022	-0.840279	CLSTN1	9816538	9816568	9815171	9815367	9833329	9833452
SNRPB	0.00039432	0.85495	SUB1	32571196	32571280	32531923	32532022	32588617	32588690
SNRPB	0.000660905	0.838212	EDEM2	33823883	33823994	33805614	33805864	33859807	33859948
SNRPB	0.000547919	-0.844514	VRK3	50512492	50512546	50510825	50511083	50519280	50519420
SNRPB	0.000253531	-0.867813	HMGN1	40717755	40717884	40717071	40717200	40719172	40719218
SNRPB	0.000248108	-0.868411	BCAR1	75271080	75271242	75269565	75269884	75276367	75276600
SNRPB	0.00054226	0.844855	MRPL33	27997290	27997397	27995540	27995559	28002299	28002564
TRPT1	0.000582735	-0.842472	RIMKLB	8852380	8853210	8850517	8850893	8866406	8866637
TRPT1	3.71292e-05	-0.911336	IP6K2	48745552	48745670	48732522	48732851	48754589	48754643
TRPT1	0.000418916	-0.853088	TRIM16	15562115	15562190	15546034	15546130	15580489	15580594
PRPF39	0.000508909	-0.846924	SNRNP70	49605370	49606844	49604646	49604728	49607890	49607992
PRPF39	0.00058422	-0.842387	RAD52	1045972	1046048	1042140	1042242	1058767	1058839
SRRM1	3.76064e-05	-0.911102	SNRNP70	49605370	49606844	49604646	49604728	49607890	49607992
SRRM1	0.000121126	-0.886718	SRP9	225974563	225974687	225971001	225971070	225976941	225978168
SRRM1	0.000607216	-0.841093	BPTF	65871671	65871860	65870932	65871136	65887959	65888150
SRRM1	0.000247215	-0.868511	OGT	70775039	70775235	70774362	70774442	70775803	70775944
SRRM1	0.000445643	-0.851158	EVI5	93128976	93129009	93101758	93101893	93131495	93131549
SRRM1	0.000232478	-0.870194	MACF1	39930766	39930784	39929283	39929358	39934286	39934404
SRRM1	0.000596257	-0.841705	TIA1	70455475	70455594	70454866	70454954	70456190	70456223
SRRM1	0.000332176	-0.860095	TMEM175	942198	942403	941903	941942	944208	944306
SRRM1	0.000179614	-0.877016	TPM1	63353911	63353987	63353396	63353472	63354413	63354476
SRRM1	0.00071404	-0.835534	NABP1	192547217	192547321	192546671	192546743	192548454	192548530
SRRM1	0.000476361	-0.849048	TRIP12	230725121	230725247	230723500	230724290	230744697	230744844
SRRM1	0.000333115	-0.860012	ZNF207	30693683	30693776	30692348	30692506	30694790	30695033
SRRM1	0.000699377	0.836257	SMEK2	55805382	55805478	55804450	55804492	55806814	55806917
SRRM1	0.000708472	0.835807	NAT1	18069899	18070283	18067638	18067689	18076919	18076998
SRRM1	0.000115516	-0.887831	FAM20A	66536687	66536864	66536025	66536107	66536989	66538132
SRRM1	6.61166e-05	0.900102	RCC1	28843236	28843365	28835341	28835417	28856369	28856451
SRRM1	0.000374255	-0.856538	SLC39A13	47434950	47435058	47433896	47434018	47435147	47435248
SRRM1	0.000504442	-0.847209	RAPGEF6	130785715	130785739	130782175	130782396	130788746	130788870
SRRM1	0.00025833	-0.867292	BCLAF1	136588166	136588313	136582402	136582615	136589299	136589477
SRRM1	8.14931e-05	0.895676	EHBP1	63215065	63215173	63206322	63206470	63217850	63217975
SRRM1	0.000730093	-0.834755	RAD52	1045972	1046048	1042140	1042242	1058767	1058839
SRRM1	0.000386743	0.855542	EDEM2	33823883	33823994	33805614	33805864	33859807	33859948
SRRM1	0.000545251	0.844674	ACTN1	69345705	69345786	69345174	69345240	69346678	69346825
SRRM1	9.16794e-05	-0.893094	KIAA1191	175786464	175786570	175782573	175782752	175786813	175786921
SRRM1	0.000162076	-0.879627	EVI5L	7921977	7922010	7920900	7920954	7923076	7923217
SRRM1	2.83043e-05	0.916159	PALM2-AKAP2	112918598	112918777	112898406	112900819	112930678	112932189
SRRM1	0.000581719	0.84253	INPP5K	1419181	1419412	1417165	1417273	1419749	1419947
SRRM1	0.000644972	-0.839047	RBM39	34328446	34328519	34326889	34326939	34328745	34328809
SRRM1	0.000130466	-0.884952	ZRANB2	71531360	71531435	71529019	71530820	71532458	71532617
SRRM1	0.000540874	0.844939	DCTD	183837571	183837692	183836613	183836728	183838440	183838630
SRRM1	0.000432608	0.852088	C19orf12	30196180	30196301	30193748	30193884	30199160	30199330
SRRM1	0.000692991	-0.836575	C20orf96	270199	270317	264603	264722	270899	270948
SRRM1	9.86676e-05	-0.891449	FIP1L1	54245239	54245284	54244005	54244090	54245391	54245431
SRRM1	0.0003407	0.859347	FAM13B	137292165	137292231	137289854	137290065	137295304	137295452
SRRM1	0.000262981	-0.866794	MKNK2	2039629	2039855	2037630	2037828	2040132	2040176
SRRM1	0.000360731	-0.857645	RABGAP1L	174846529	174846743	174780969	174781098	174926593	174926686
SRRM1	0.000174587	0.877743	CCND3	41908107	41908323	41904592	41905132	42016238	42016414
PTBP1	3.48122e-05	0.912506	EIF4A2	186506098	186506205	186505591	186505671	186506913	186507670
PTBP1	5.83784e-05	0.902644	EIF4A2	186506098	186506209	186505591	186505671	186506913	186507080
PTBP1	6.79117e-05	0.899546	TNC	117810538	117810811	117808688	117808961	117819431	117819704
PTBP1	8.06916e-06	0.935194	ATP5C1	7848936	7848973	7844720	7844817	7849621	7849764
PTBP1	2.55943e-05	-0.917879	RWDD4	184577033	184577114	184572136	184572284	184580081	184580378
PTBP1	2.99743e-05	-0.915163	OGT	70775039	70775235	70774362	70774442	70775803	70775944
PTBP1	0.000140115	0.883228	PRKAR1A	66511127	66511260	66509040	66509111	66511534	66511717
PTBP1	1.22959e-06	-0.955828	PLSCR1	146254326	146254352	146251256	146251337	146262253	146262407
PTBP1	0.000154469	-0.880829	EVI5	93128976	93129009	93101758	93101893	93131495	93131549
PTBP1	1.79531e-05	-0.923653	HERC2P2	23325023	23325215	23318523	23318711	23326006	23326158
PTBP1	2.06109e-05	-0.921456	MSRB3	65702308	65702435	65672422	65672645	65720605	65720714
PTBP1	1.82054e-05	-0.923434	HERC2P2	23325023	23325244	23318523	23318711	23326006	23326158
PTBP1	0.000392273	-0.855109	MACF1	39930766	39930784	39929283	39929358	39934286	39934404
PTBP1	0.000319285	-0.861255	ARHGEF10L	17961042	17961057	17958815	17958961	17961329	17961511
PTBP1	0.000309569	-0.862153	TPM1	63353911	63353987	63353396	63353472	63354413	63354476
PTBP1	3.739e-06	-0.944613	CCDC53	102443966	102444069	102439831	102439897	102455689	102455812
PTBP1	0.000581771	-0.842527	USP53	120160372	120161058	120138704	120138828	120166491	120166584
PTBP1	6.91235e-05	-0.899178	STEAP1B	22532942	22533398	22532183	22532348	22534390	22534505
PTBP1	0.000213393	0.872502	PICALM	85701292	85701421	85694908	85695016	85707868	85707972
PTBP1	5.98888e-05	0.902128	S100A4	153517945	153517994	153517129	153517285	153518228	153518278
PTBP1	7.4412e-05	-0.897625	OS9	58113881	58114046	58112775	58112965	58114188	58114301
PTBP1	1.47588e-05	-0.926662	TRIP12	230725121	230725247	230723500	230724290	230744697	230744844
PTBP1	0.000572133	-0.843084	BTN2A1	26458834	26458946	26458149	26458370	26459708	26460056
PTBP1	0.000499601	0.84752	RERE	8852462	8852647	8716031	8716500	8877218	8877524
PTBP1	2.95201e-05	0.91543	ANXA2	60689456	60689537	60678226	60678285	60690141	60690185
PTBP1	0.000224014	0.871198	NCOR1	15990485	15990659	15989712	15989756	15995176	15995232
PTBP1	4.5236e-05	0.907646	TPM1	63353396	63353472	63353067	63353138	63353911	63353987
PTBP1	6.74034e-05	0.899703	CASK	41416284	41416353	41414852	41414888	41419031	41419100
PTBP1	8.0739e-06	-0.935186	ZNF207	30693683	30693776	30692348	30692506	30694790	30695033
PTBP1	0.00061807	-0.840495	PABPC4	40029507	40029594	40029285	40029413	40030094	40030214
PTBP1	0.000447674	-0.851015	CAMKK2	121686408	121686537	121682942	121683043	121687589	121687677
PTBP1	0.000189771	-0.875593	PRMT2	48081711	48081848	48069486	48069651	48083294	48083466
PTBP1	3.06132e-05	0.914794	SMEK2	55805382	55805478	55804450	55804492	55806814	55806917
PTBP1	0.000286624	-0.864365	RPS24	79799961	79799983	79796951	79797062	79800372	79800428
PTBP1	0.000694456	-0.836502	BPTF	65871671	65871860	65870932	65871136	65882243	65882432
PTBP1	4.39328e-05	0.908202	NAT1	18069899	18070283	18067638	18067689	18076919	18076998
PTBP1	0.0001423	-0.882851	DNALI1	38027157	38027336	38023203	38023349	38027681	38027846
PTBP1	0.000114062	-0.888126	BTF3L4	52549011	52549213	52530496	52530610	52551783	52552282
PTBP1	0.000694965	0.836477	PRKAR1A	66511127	66511260	66507920	66508283	66511534	66511717
PTBP1	0.000141452	-0.882997	TERF1	73942570	73942630	73939174	73939287	73944276	73944368
PTBP1	0.000180776	0.87685	MTMR9LP	32700003	32700224	32697642	32697785	32700304	32700415
PTBP1	0.000123722	-0.886217	KIAA0895L	67215460	67215600	67213943	67214569	67217164	67217855
PTBP1	0.000202939	-0.873835	CLSTN1	9816538	9816568	9815171	9815367	9833329	9833452
PTBP1	0.000704487	-0.836003	NFASC	204960419	204960434	204957760	204957934	204970297	204970414
PTBP1	9.51935e-05	-0.892255	WARS	100841619	100841743	100835423	100835595	100842596	100842622
PTBP1	0.000178166	0.877223	EPB41L2	131201283	131201346	131190702	131191266	131206235	131206408
PTBP1	0.000213171	-0.87253	ATPAF2	17924436	17924552	17921323	17922000	17927937	17928018
PTBP1	5.37234e-06	0.940363	SUB1	32571196	32571280	32531923	32532022	32588617	32588690
PTBP1	8.93112e-05	-0.893673	RIC8B	107177774	107177822	107168491	107168607	107208473	107209082
PTBP1	9.22503e-05	-0.892956	WARS	100841619	100841740	100835423	100835595	100842596	100842648
PTBP1	0.000306146	-0.862475	POP4	30101226	30101539	30099563	30099616	30102768	30102846
PTBP1	0.000197216	-0.874588	ACAN	89417072	89417255	89416111	89416256	89417635	89417803
PTBP1	0.000475711	-0.849091	ACAN	89417072	89417290	89416199	89416256	89417635	89418072
PTBP1	0.000491649	-0.848037	GUCD1	24950916	24951104	24944884	24944969	24951582	24951827
PTBP1	0.000448387	-0.850965	NPIPA1	15027223	15027350	15026922	15027133	15029016	15029133
PTBP1	0.000351425	0.858427	PALM2-AKAP2	112918598	112918777	112898406	112900819	112930678	112932189
PTBP1	0.00021741	-0.872003	WARS	100841619	100841743	100828044	100828258	100842596	100842622
PTBP1	0.000715847	-0.835445	SPRED3	38885282	38885426	38882851	38882928	38886119	38886868
PTBP1	0.000154753	-0.880783	KIAA0895L	67215508	67215600	67213943	67214569	67217164	67217943
PTBP1	0.000452128	-0.850703	BCAR1	75271080	75271242	75269565	75269884	75276367	75276600
PTBP1	0.000130059	-0.885027	WARS	100841619	100841687	100835423	100835595	100842596	100842644
PTBP1	0.000635721	0.83954	INPP5K	1419181	1419412	1417165	1417273	1419749	1419947
PTBP1	0.000636368	-0.839505	MYL6	56553370	56553406	56552467	56552495	56553758	56553932
PTBP1	0.000579693	0.842647	CD44	35229651	35229753	35211437	35211612	35232792	35232889
PTBP1	0.000397365	0.854715	CDK16	47081671	47081741	47077709	47078063	47082950	47083127
PTBP1	0.000715072	-0.835483	WARS	100841619	100841687	100828044	100828258	100842596	100842644
PTBP1	0.000124606	-0.886048	MATR3	138615623	138615747	138614739	138614818	138618427	138618678
PTBP1	0.000491755	-0.84803	TOX2	42693416	42693497	42682938	42683166	42695369	42695497
USP39	0.000583355	-0.842437	CDC25B	3781389	3781512	3781108	3781145	3781617	3781740
USP39	0.000619369	0.840424	COL6A3	238287278	238287878	238285414	238285987	238289557	238290142
USP39	0.000162515	-0.879559	HDAC7	48189688	48189799	48189369	48189550	48189989	48190081
USP39	0.00031066	-0.862051	CCDC85C	99983424	99983520	99982524	99982623	99988469	99988577
USP39	0.000153013	-0.881064	TOM1L1	52984139	52984147	52982849	52982928	52990026	52990176
USP39	0.000272025	-0.865846	CDC42BPB	103420534	103420612	103418834	103418940	103420938	103421025
USP39	0.000303027	0.86277	SOGA2	8809445	8809559	8806890	8807058	8812976	8813231
USP39	0.000435541	0.851877	EPB41L2	131201283	131201346	131190702	131191266	131206235	131206408
USP39	0.00065101	0.838729	REPIN1	150067848	150067973	150065900	150066030	150068316	150068892
USP39	0.000121897	-0.886569	TMEM259	1010989	1011094	1010728	1010894	1011365	1011498
USP39	0.000381292	0.855974	USP33	78211105	78211284	78207301	78207433	78225327	78225537
USP39	0.000411229	0.853661	PALM2-AKAP2	112918598	112918777	112898406	112900819	112930678	112932189
USP39	7.36821e-05	-0.897834	RBM39	34328446	34328519	34326889	34326939	34328745	34328809
USP39	7.04846e-05	-0.898769	C16orf13	685517	685774	684736	684797	686093	686358
USP39	8.37674e-05	-0.895078	C16orf13	685611	685774	684718	684797	686093	686302
USP39	0.00066536	0.837981	PODN	53529041	53529231	53527853	53527980	53535472	53535839
USP39	7.9488e-05	-0.896214	MKNK2	2039629	2039855	2037630	2037828	2040132	2040176
USP39	0.000128708	-0.885277	HNRNPDL	83346715	83346820	83345781	83346036	83347189	83347282
USP39	6.65124e-05	0.899979	KLC1	104158695	104158762	104145720	104145855	104166991	104167064
USP39	0.000206204	0.873413	MFSD12	3542773	3542975	3538272	3538754	3544806	3544937
USP39	0.000557006	0.843971	SLC3A2	62644258	62644351	62639048	62639141	62648490	62648919
USP39	0.000613299	-0.840757	DHRS4	24435140	24435192	24429110	24429212	24435491	24435626
TRA2B	0.000627956	0.839957	EIF4A2	186506098	186506205	186505591	186505671	186506913	186507670
TRA2B	0.000343632	0.859093	EIF4A2	186506098	186506209	186505591	186505671	186506913	186507080
TRA2B	0.000239398	0.869393	TPM1	63336225	63336351	63335904	63336030	63349183	63349317
TRA2B	5.21603e-05	-0.904887	CDC25B	3781389	3781512	3781108	3781145	3781617	3781740
TRA2B	0.000523241	-0.846022	SRP9	225974563	225974687	225971001	225971070	225976941	225978168
TRA2B	0.000190574	0.875483	TNC	117810538	117810811	117808688	117808961	117819431	117819704
TRA2B	0.000534126	-0.84535	BPTF	65871671	65871860	65870932	65871136	65887959	65888150
TRA2B	3.29034e-05	0.913518	ATP5C1	7848936	7848973	7844720	7844817	7849621	7849764
TRA2B	0.000226558	-0.870893	OGT	70775039	70775235	70774362	70774442	70775803	70775944
TRA2B	4.14732e-05	0.909288	COL6A3	238287278	238287878	238285414	238285987	238289557	238290142
TRA2B	4.20937e-05	-0.909009	PLSCR1	146254326	146254352	146251256	146251337	146262253	146262407
TRA2B	0.000213327	-0.87251	EVI5	93128976	93129009	93101758	93101893	93131495	93131549
TRA2B	8.23572e-05	-0.895448	TMEM175	942198	942403	941903	941942	944208	944306
TRA2B	1.0453e-05	-0.931669	TPM1	63353911	63353987	63353396	63353472	63354413	63354476
TRA2B	3.73574e-05	-0.911223	NABP1	192547217	192547321	192546671	192546743	192548454	192548530
TRA2B	0.000582724	0.842473	PICALM	85701292	85701421	85694908	85695016	85707868	85707972
TRA2B	0.000366107	0.857201	S100A4	153517945	153517994	153517129	153517285	153518228	153518278
TRA2B	0.000656835	-0.838424	OS9	58113881	58114046	58112775	58112965	58114188	58114301
TRA2B	0.000471725	-0.849359	TRIP12	230725121	230725247	230723500	230724290	230744697	230744844
TRA2B	0.000624809	0.840128	ANXA2	60689456	60689537	60678226	60678285	60690141	60690185
TRA2B	1.22808e-05	-0.929375	ATF2	175986171	175986268	175982978	175983097	175994865	175994935
TRA2B	0.000258615	-0.867262	HNRNPUL2	62483335	62483409	62482971	62483079	62484460	62484661
TRA2B	4.66823e-05	0.907043	TPM1	63353396	63353472	63353067	63353138	63353911	63353987
TRA2B	0.000504601	0.847199	CASK	41416284	41416353	41414852	41414888	41419031	41419100
TRA2B	0.000303936	-0.862684	COL6A3	238303229	238303847	238296224	238296827	238305369	238305490
TRA2B	0.000156276	0.880539	SMEK2	55805382	55805478	55804450	55804492	55806814	55806917
TRA2B	5.45168e-05	-0.904013	RPS24	79799961	79799983	79796951	79797062	79800372	79800428
TRA2B	1.48707e-05	0.926549	NAT1	18069899	18070283	18067638	18067689	18076919	18076998
TRA2B	1.57587e-05	-0.925669	HDAC7	48189688	48189799	48189369	48189550	48189989	48190081
TRA2B	0.000355266	0.858102	MEG3	101302381	101302412	101301862	101302216	101302503	101302637
TRA2B	4.33085e-05	-0.908473	BTF3L4	52549011	52549213	52530496	52530610	52551783	52552282
TRA2B	9.91117e-05	-0.891348	PTPRS	5218797	5218809	5218430	5218543	5219320	5219478
TRA2B	0.000493128	-0.84794	TOM1L1	52984139	52984147	52982849	52982928	52990026	52990176
TRA2B	0.000111633	-0.888627	CDC42BPB	103420534	103420612	103418834	103418940	103420938	103421025
TRA2B	0.000300866	-0.862977	TERF1	73942570	73942630	73939174	73939287	73944276	73944368
TRA2B	0.000728509	0.834831	RP11-349A22.5	58752308	58752474	58740696	58740728	58758352	58758425
TRA2B	1.95102e-05	0.922337	RALY	32661624	32661672	32661368	32661441	32663679	32663845
TRA2B	7.12373e-05	0.898546	MTMR9LP	32700003	32700224	32697642	32697785	32700304	32700415
TRA2B	0.000578731	0.842702	MBNL1	152173330	152173366	152165408	152165562	152177059	152177134
TRA2B	2.61163e-05	0.917537	KTN1	56130672	56130759	56128239	56128330	56133958	56134048
TRA2B	0.000720966	-0.835196	WARS	100841619	100841743	100835423	100835595	100842596	100842622
TRA2B	1.97355e-06	0.95137	EPB41L2	131201283	131201346	131190702	131191266	131206235	131206408
TRA2B	0.000550732	0.844345	FAM66D	12002931	12003055	11979495	11979559	12003147	12003209
TRA2B	0.000618858	-0.840452	POP4	30101226	30101539	30099563	30099616	30102768	30102846
TRA2B	1.09592e-05	-0.931003	BCLAF1	136588166	136588313	136582402	136582615	136589299	136589477
TRA2B	0.000205725	0.873475	SMIM7	16763415	16763772	16756471	16758072	16770205	16770258
TRA2B	0.000260109	0.867101	PRRX1	170699417	170699489	170695360	170695542	170705188	170705649
TRA2B	4.02718e-05	0.909836	TMCO4	20072024	20072144	20067269	20067434	20072948	20073092
TRA2B	0.000292466	-0.863789	MFF	228217229	228217289	228205007	228205096	228220392	228220477
TRA2B	0.000402349	0.854333	PTGS1	125133891	125134113	125133464	125133551	125140177	125140294
TRA2B	0.00046955	0.849506	ACTN1	69345705	69345786	69345174	69345240	69346678	69346825
TRA2B	0.000429095	0.852342	REPIN1	150067848	150067973	150065900	150066030	150068316	150068892
TRA2B	1.58282e-05	0.925602	USP33	78211105	78211284	78207301	78207433	78225327	78225537
TRA2B	1.74848e-05	-0.924066	C17orf61-PLSCR3	7296462	7296683	7296109	7296271	7296785	7296828
TRA2B	0.000166819	-0.8789	GUCD1	24950916	24951104	24944884	24944969	24951582	24951827
TRA2B	0.000419634	-0.853035	ARIH2	48982414	48982614	48960180	48960244	48999044	48999112
TRA2B	9.04358e-06	0.933665	PALM2-AKAP2	112918598	112918777	112898406	112900819	112930678	112932189
TRA2B	0.000482779	-0.84862	HMGN1	40717755	40717884	40717071	40717200	40719172	40719218
TRA2B	0.000423399	-0.852758	ZNF317	9268509	9268751	9267943	9268070	9269501	9269584
TRA2B	0.00013048	0.884949	INPP5K	1419181	1419412	1417165	1417273	1419749	1419947
TRA2B	0.000565576	-0.843466	RBM39	34328446	34328519	34326889	34326939	34328745	34328809
TRA2B	0.000287509	-0.864278	TOX2	42694351	42694747	42682938	42683166	42695369	42695497
TRA2B	0.000515577	-0.846502	C16orf13	685517	685774	684736	684797	686093	686358
TRA2B	0.000156928	0.880435	DCTD	183837571	183837692	183836613	183836728	183838440	183838630
TRA2B	0.000488473	-0.848245	C16orf13	685611	685774	684718	684797	686093	686302
TRA2B	2.86182e-05	0.915969	LYRM1	20913807	20914039	20912074	20912211	20926877	20927036
TRA2B	0.000412947	-0.853532	R3HDM1	136399105	136399174	136396465	136396692	136402948	136403097
TRA2B	0.000309478	-0.862162	ARHGAP12	32142993	32143134	32141444	32141525	32150322	32150586
TRA2B	0.000367694	0.857071	COL6A3	238296224	238296827	238289557	238290142	238305369	238305460
TRA2B	6.17687e-06	-0.938639	HNRNPDL	83346715	83346820	83345781	83346036	83347189	83347282
TRA2B	5.05968e-05	0.905483	MFSD12	3542773	3542975	3538272	3538754	3544806	3544937
TRA2B	0.000304662	0.862615	SLC3A2	62644258	62644351	62639048	62639141	62648490	62648919
TRA2B	0.000150592	0.881459	MAPK9	179713974	179714067	179707439	179707608	179718847	179719053
TRA2B	0.000245207	-0.868735	NUDT2	34336226	34336339	34329503	34329597	34338710	34338845
TRA2B	0.000174829	-0.877707	TOX2	42693416	42693497	42682938	42683166	42695369	42695497
TNPO3	0.000453418	0.850613	TNC	117810538	117810811	117808688	117808961	117819431	117819704
TNPO3	0.00053519	0.845285	COL6A3	238287278	238287878	238285414	238285987	238289557	238290142
TNPO3	0.000475465	-0.849108	RPS24	79799961	79799983	79796951	79797062	79800372	79800428
TNPO3	0.000675674	-0.837451	PTPRS	5218797	5218809	5218430	5218543	5219320	5219478
TNPO3	0.000269449	-0.866114	TOM1L1	52984139	52984147	52982849	52982928	52990026	52990176
TNPO3	0.000329086	0.86037	SOGA2	8809445	8809559	8806890	8807058	8812976	8813231
TNPO3	0.000326316	0.860618	MBNL1	152173330	152173366	152165408	152165562	152177059	152177134
TNPO3	1.14117e-05	0.930429	KTN1	56130672	56130759	56128239	56128330	56133958	56134048
TNPO3	0.000190182	0.875537	TBX3	115117717	115117777	115117309	115117456	115118683	115118951
TNPO3	0.000687404	0.836856	EPB41L2	131201283	131201346	131190702	131191266	131206235	131206408
TNPO3	0.000586523	0.842256	ZNF438	31212215	31212344	31197861	31197944	31230503	31230580
TNPO3	0.000267786	0.866287	TMCO4	20072024	20072144	20067269	20067434	20072948	20073092
TNPO3	0.000550556	0.844356	TAF1D	93466515	93466671	93463842	93463878	93467790	93467826
TNPO3	0.000243288	0.868951	ACTN1	69345705	69345786	69345174	69345240	69346678	69346825
TNPO3	1.8138e-05	0.923492	REPIN1	150067848	150067973	150065900	150066030	150068316	150068892
TNPO3	0.00032311	-0.860907	TMEM259	1010989	1011094	1010728	1010894	1011365	1011498
TNPO3	0.000554458	-0.844123	C17orf61-PLSCR3	7296462	7296683	7296109	7296271	7296785	7296828
TNPO3	0.000231589	-0.870298	GUCD1	24950916	24951104	24944884	24944969	24951582	24951827
TNPO3	0.000115876	0.887759	SETMAR	4354581	4355445	4344987	4345210	4357895	4359251
TNPO3	0.00022336	-0.871277	RBM39	34328446	34328519	34326889	34326939	34328745	34328809
TNPO3	0.000246402	-0.868601	TOX2	42694351	42694747	42682938	42683166	42695369	42695497
TNPO3	0.000358285	0.857849	MRPL33	27997290	27997397	27995540	27995559	28002299	28002564
TNPO3	8.52496e-06	-0.934462	C16orf13	685517	685774	684736	684797	686093	686358
TNPO3	2.01921e-05	-0.921787	TMX2	57505307	57505498	57505079	57505140	57505825	57505902
TNPO3	0.000260656	-0.867042	FIP1L1	54306748	54306775	54294193	54294350	54308819	54308874
TNPO3	1.12388e-05	-0.930646	TMX2	57505257	57505498	57505079	57505140	57505825	57505889
TNPO3	3.37641e-06	-0.945753	C16orf13	685611	685774	684718	684797	686093	686302
TNPO3	0.000127243	0.88555	PODN	53529041	53529231	53527853	53527980	53535472	53535839
TNPO3	0.000494057	0.84788	LYRM1	20913807	20914039	20912074	20912211	20926877	20927036
TNPO3	0.000298517	0.863202	P4HTM	49042293	49043300	49039932	49040029	49044119	49044548
TNPO3	0.000553231	0.844196	P4HTM	49042293	49042479	49039932	49040029	49044119	49044587
TNPO3	0.000324899	0.860745	COL6A3	238296224	238296827	238289557	238290142	238305369	238305460
TNPO3	0.000241945	-0.869103	HNRNPDL	83346715	83346820	83345781	83346036	83347189	83347282
TNPO3	0.000541404	0.844907	TNC	117826074	117826347	117804497	117804620	117835881	117836145
TNPO3	0.000564223	0.843545	FAM65A	67563539	67563762	67562783	67562817	67572326	67572453
TNPO3	9.44839e-05	0.892422	TAF1D	93466515	93466585	93463842	93463878	93467790	93468404
TNPO3	3.36069e-05	0.91314	BAIAP2	79010662	79010761	79008950	79009108	79027467	79027543
TNPO3	0.000154027	0.8809	ECT2	172469939	172470262	172468748	172468906	172472298	172472450
TNPO3	0.000468344	0.849588	TNC	117822008	117822281	117804497	117804620	117835881	117836145
TNPO3	0.000572726	0.843049	OSBPL9	52135105	52135184	52117662	52117713	52179674	52179751
TNPO3	9.81206e-05	0.891575	VPS29	110937339	110937351	110933816	110934008	110939853	110939912
TNPO3	1.45281e-05	0.926899	MFSD12	3542773	3542975	3538272	3538754	3544806	3544937
TNPO3	0.000576505	0.84283	CCND3	41908107	41908323	41904592	41905132	42016238	42016414
TNPO3	0.000330395	0.860253	SLC3A2	62644258	62644351	62639048	62639141	62648490	62648919
TNPO3	0.000282483	0.864779	SLC3A2	62638216	62638309	62623573	62623853	62639048	62639141
TNPO3	0.000533539	-0.845386	COL16A1	32145404	32145452	32145232	32145286	32145642	32145702
TNPO3	3.83667e-05	-0.910734	RP4-769N13.6	101856807	101856905	101856391	101856437	101860409	101860581
SNRPA1	0.00024502	0.868756	PICALM	85701292	85701442	85694908	85695016	85707868	85707972
SNRPA1	0.000615671	0.840626	RAI14	34813678	34813765	34812284	34812313	34814687	34814774
SNRPA1	0.000123237	0.88631	PICALM	85701292	85701421	85694908	85695016	85707868	85707972
SNRPA1	0.000105709	-0.889883	RPS24	79799961	79799983	79796951	79797062	79800372	79800428
SNRPA1	3.25815e-05	0.913693	PCMTD1	52752006	52752198	52746077	52746249	52758220	52758323
SNRPA1	9.88025e-05	-0.891419	PTPRS	5218797	5218809	5218430	5218543	5219320	5219478
SNRPA1	4.24068e-05	-0.90887	TERF1	73942570	73942630	73939174	73939287	73944276	73944368
SNRPA1	0.000444968	-0.851205	MICAL3	18295272	18295323	18293468	18293579	18299455	18299550
SNRPA1	0.000172464	0.878055	EDEM2	33823883	33823994	33805614	33805864	33859807	33859948
SNRPA1	0.000513961	-0.846604	CAST	96062497	96062563	96058342	96058402	96063192	96063234
SNRPA1	0.000270404	-0.866014	R3HDM1	136399105	136399174	136396465	136396692	136402948	136403097
SNRPA1	0.00011945	0.887046	LINC00847	180258758	180258941	180257956	180258229	180261311	180262726
SNRPA1	0.000399081	0.854583	TMEM192	166032800	166032831	166024101	166024248	166033898	166034006
SNRPA1	0.000210134	0.872912	XAF1	6662574	6663037	6661407	6661543	6663724	6663920
SNRPA1	0.000666123	-0.837941	WARS	100840472	100840602	100828146	100828258	100841847	100841944
SNRPA1	0.000521605	-0.846124	WARS	100841619	100841687	100828044	100828258	100841847	100842588
SNRPA1	5.5897e-05	-0.903516	TATDN2	10320347	10320444	10319962	10320146	10320568	10320718
SNRPA1	0.000212588	-0.872603	MATR3	138615623	138615747	138614739	138614818	138618427	138618678
UPF3A	0.000405343	-0.854105	FAM13B	137354643	137354835	137354097	137354203	137356719	137356886
UPF3A	0.000385079	-0.855673	REXO2	114314577	114314655	114310303	114310397	114316700	114316809
PRPF4B	0.000325278	-0.860711	TMEM175	942298	942403	941903	941942	944208	944306
PRPF4B	0.000269052	-0.866155	PARP6	72543185	72543298	72542360	72542433	72543547	72543596
PRPF4B	0.000200879	-0.874104	PARP6	72543185	72543295	72542360	72542433	72543547	72543596
PRPF4B	0.000623185	-0.840216	AAMDC	77552064	77552106	77532199	77532287	77553524	77553674
SNRNP40	1.86965e-05	0.923014	TPM1	63336225	63336351	63335904	63336030	63349183	63349317
SNRNP40	0.000558024	-0.843911	SRP9	225974563	225974687	225971001	225971070	225976941	225978168
SNRNP40	2.3229e-05	0.919501	COL6A3	238287278	238287878	238285414	238285987	238289557	238290142
SNRNP40	0.000153054	-0.881057	TMEM175	942198	942403	941903	941942	944208	944306
SNRNP40	0.000160415	-0.879885	TPM1	63353911	63353987	63353396	63353472	63354413	63354476
SNRNP40	5.0294e-05	-0.9056	NABP1	192547217	192547321	192546671	192546743	192548454	192548530
SNRNP40	0.000675093	-0.837481	PTPMT1	47591251	47591443	47587009	47587538	47593022	47593912
SNRNP40	0.000147812	-0.881919	COL6A3	238303229	238303847	238296224	238296827	238305369	238305490
SNRNP40	0.00040118	-0.854422	RPS24	79799961	79799983	79796951	79797062	79800372	79800428
SNRNP40	0.000248672	0.868348	DIS3	73354983	73355141	73352324	73352518	73355426	73355494
SNRNP40	0.000234131	-0.870001	PTPRS	5218797	5218809	5218430	5218543	5219320	5219478
SNRNP40	0.000376302	-0.856373	TOM1L1	52984139	52984147	52982849	52982928	52990026	52990176
SNRNP40	0.000583069	-0.842453	DEF8	90015824	90016046	90015182	90015222	90020650	90020784
SNRNP40	0.000281888	0.864839	RALY	32661624	32661672	32661368	32661441	32663679	32663845
SNRNP40	0.000194661	0.874929	SOGA2	8809445	8809559	8806890	8807058	8812976	8813231
SNRNP40	0.000464745	-0.849833	BCLAF1	136588166	136588313	136582402	136582615	136589299	136589477
SNRNP40	0.000430187	0.852263	SMIM7	16763415	16763772	16756471	16758072	16770205	16770258
SNRNP40	5.35262e-05	0.904377	PALM2-AKAP2	112918598	112918777	112898406	112900819	112930678	112932189
SNRNP40	0.000171413	-0.878211	RBM39	34328446	34328519	34326889	34326939	34328745	34328809
SNRNP40	0.000185114	-0.876238	C20orf96	270199	270317	264603	264722	270899	270948
SNRNP40	0.00051811	0.846343	FAM13B	137292165	137292231	137289854	137290065	137295304	137295452
SNRNP40	0.000350174	-0.858533	MKNK2	2039629	2039855	2037630	2037828	2040132	2040176
SNRNP40	0.000236107	0.869772	COL6A3	238296224	238296827	238289557	238290142	238305369	238305460
SNRNP40	0.000416827	0.853243	XAF1	6662574	6663037	6661407	6661543	6663724	6663920
SNRNP40	9.76453e-05	-0.891684	HNRNPDL	83346715	83346820	83345781	83346036	83347189	83347282
SNRNP40	2.08558e-05	0.921265	OSBPL9	52135105	52135184	52117662	52117713	52179674	52179751
SNRNP40	0.000162579	0.879549	HP1BP3	21106842	21107033	21106304	21106404	21113687	21113816
SNRNP40	0.000392182	0.855116	MFSD12	3542773	3542975	3538272	3538754	3544806	3544937
SNRNP40	0.000164715	-0.87922	RABGAP1L	174846529	174846743	174780969	174781098	174926593	174926686
SNRNP40	5.39905e-05	-0.904206	WARS	100840472	100840602	100835423	100835595	100841847	100841944
SNRPN	0.000211677	0.872717	ZNF10	133720105	133720208	133707422	133707600	133721019	133721111
SNRPN	0.000253795	-0.867784	ANKRD9	102974977	102975183	102974811	102974886	102975865	102976128
SNRPN	7.09148e-05	0.898642	PCSK7	117078369	117078451	117077782	117077876	117078685	117078780
MAGOHB	0.000170964	-0.878277	HDAC7	48189688	48189799	48189369	48189550	48189989	48190081
MAGOHB	0.00061726	0.840539	MEG3	101302381	101302412	101301862	101302216	101302503	101302637
MAGOHB	0.000325327	0.860707	MBNL1	152173330	152173366	152165408	152165562	152177059	152177134
MAGOHB	0.000220273	0.871652	TBX3	115117717	115117777	115117309	115117456	115118683	115118951
MAGOHB	0.000638877	-0.839371	MXRA8	1290829	1291132	1290623	1290725	1292060	1292084
MAGOHB	0.000371108	-0.856793	HERPUD2	35712810	35712888	35707043	35707198	35733793	35734237
MAGOHB	0.000549309	-0.84443	VRK3	50512492	50512546	50510825	50511083	50519280	50519420
MAGOHB	0.000463535	-0.849916	ARIH2	48982414	48982614	48960180	48960244	48999044	48999112
MAGOHB	0.000502792	-0.847315	USF2	35760705	35760906	35760348	35760602	35761349	35761420
MAGOHB	0.000579769	0.842642	TRMU	46739158	46739265	46733675	46733841	46742318	46742441
MAGOHB	0.000328739	0.860401	KLC1	104158695	104158762	104145720	104145855	104166991	104167064
MAGOHB	0.000427418	-0.852464	MBD1	47800555	47800723	47799933	47800233	47801346	47801415
MAGOHB	0.000225927	0.870969	VPS29	110937339	110937351	110933816	110934008	110939853	110939912
MAGOHB	0.00056686	-0.843391	RP4-769N13.6	101856807	101856905	101856391	101856437	101860409	101860581
SRRM2	0.000728131	-0.834849	SLC39A13	47434950	47435058	47433896	47434018	47435147	47435248
SRRM2	0.000702803	-0.836087	ZNF92	64852814	64852941	64838711	64838913	64863253	64865997
SRRM2	0.000244226	0.868845	CA11	49141496	49141550	49141278	49141401	49142144	49142310
SRRM2	0.000331488	0.860156	CCND3	41908107	41908323	41904592	41905132	42016238	42016414
HNRNPA1	0.000279567	0.865074	TPM1	63336225	63336351	63335904	63336030	63349183	63349317
HNRNPA1	0.000468013	-0.84961	SRP9	225974563	225974687	225971001	225971070	225976941	225978168
HNRNPA1	0.000375307	-0.856453	RBM5	50141680	50141741	50139769	50140599	50142509	50142575
HNRNPA1	0.0001773	0.877348	ATP5C1	7848936	7848973	7844720	7844817	7849621	7849764
HNRNPA1	2.3009e-06	0.949828	COL6A3	238287278	238287878	238285414	238285987	238289557	238290142
HNRNPA1	0.000236776	-0.869694	EVI5	93128976	93129009	93101758	93101893	93131495	93131549
HNRNPA1	0.000557236	-0.843958	TMEM175	942198	942403	941903	941942	944208	944306
HNRNPA1	0.00043874	-0.851648	TPM1	63353911	63353987	63353396	63353472	63354413	63354476
HNRNPA1	1.96729e-05	0.922204	TSC2	2127598	2127727	2126491	2126586	2129032	2129197
HNRNPA1	0.00018633	-0.876068	NABP1	192547217	192547321	192546671	192546743	192548454	192548530
HNRNPA1	3.71085e-05	0.911346	RAI14	34813678	34813765	34812284	34812313	34814687	34814774
HNRNPA1	0.000609324	-0.840976	PLEKHM2	16047823	16047883	16046228	16046415	16051811	16052040
HNRNPA1	0.000180848	-0.876839	ATF2	175986171	175986268	175982978	175983097	175994865	175994935
HNRNPA1	0.000356378	-0.858009	HNRNPUL2	62483335	62483409	62482971	62483079	62484460	62484661
HNRNPA1	0.000398922	0.854595	TNC	117819431	117819704	117804497	117804620	117835881	117836145
HNRNPA1	0.000220689	-0.871601	FNIP2	159754952	159755042	159754679	159754780	159756556	159756628
HNRNPA1	1.05004e-05	-0.931605	RPS24	79799961	79799983	79796951	79797062	79800372	79800428
HNRNPA1	0.000624044	0.840169	PCMTD1	52752006	52752198	52746077	52746249	52758220	52758323
HNRNPA1	0.000488162	0.848265	NAT1	18069899	18070283	18067638	18067689	18076919	18076998
HNRNPA1	0.000675914	-0.837439	PLEKHA1	124187791	124187832	124186457	124186547	124189139	124191861
HNRNPA1	0.000230664	-0.870407	BTF3L4	52549011	52549213	52530496	52530610	52551783	52552282
HNRNPA1	4.96351e-07	-0.963249	PTPRS	5218797	5218809	5218430	5218543	5219320	5219478
HNRNPA1	0.000701732	0.83614	PRKAR1A	66511127	66511260	66507920	66508283	66511534	66511717
HNRNPA1	0.000368006	-0.857046	TERF1	73942570	73942630	73939174	73939287	73944276	73944368
HNRNPA1	0.00026759	0.866308	RP11-349A22.5	58752308	58752474	58740696	58740728	58758352	58758425
HNRNPA1	0.00056398	0.84356	ZC3H11A	203765420	203765624	203764833	203764922	203770702	203770756
HNRNPA1	0.00026919	0.866141	RALY	32661624	32661672	32661368	32661441	32663679	32663845
HNRNPA1	0.000172195	0.878095	MTMR9LP	32700003	32700224	32697642	32697785	32700304	32700415
HNRNPA1	0.000540652	-0.844952	RAPGEF6	130785715	130785739	130782175	130782396	130788746	130788870
HNRNPA1	0.00054852	0.844478	KTN1	56130672	56130759	56128239	56128330	56133958	56134048
HNRNPA1	0.000171948	-0.878131	WARS	100841619	100841743	100835423	100835595	100842596	100842622
HNRNPA1	1.66338e-05	0.92484	EPB41L2	131201283	131201346	131190702	131191266	131206235	131206408
HNRNPA1	0.000429397	0.85232	SETD5	9471510	9471735	9470506	9470693	9475528	9475634
HNRNPA1	0.000191826	-0.875313	WARS	100841619	100841740	100835423	100835595	100842596	100842648
HNRNPA1	0.000447023	-0.851061	ZNF337-AS1	25612793	25612924	25604680	25604771	25614684	25614806
HNRNPA1	0.00060084	0.841448	ZNF438	31212215	31212344	31197861	31197944	31230503	31230580
HNRNPA1	1.1573e-05	0.930229	SMIM7	16763415	16763772	16756471	16758072	16770205	16770258
HNRNPA1	0.000668057	-0.837842	KIAA0922	154513626	154513736	154510041	154510159	154514950	154515023
HNRNPA1	0.000258839	0.867237	ZC3H11A	203765420	203765729	203764798	203764922	203770702	203770756
HNRNPA1	6.44047e-05	0.900644	SLC25A29	100764363	100764527	100762031	100762330	100765178	100765222
HNRNPA1	6.9871e-06	0.937074	PTGS1	125133891	125134113	125133464	125133551	125140177	125140294
HNRNPA1	0.000443552	0.851306	TAF1D	93466515	93466671	93463842	93463878	93467790	93467826
HNRNPA1	6.56893e-05	0.900236	REPIN1	150067848	150067973	150065900	150066030	150068316	150068892
HNRNPA1	0.000169453	0.878503	USP33	78211105	78211284	78207301	78207433	78225327	78225537
HNRNPA1	2.79134e-06	-0.947815	C17orf61-PLSCR3	7296462	7296683	7296109	7296271	7296785	7296828
HNRNPA1	0.000300095	0.863051	PALM2-AKAP2	112918598	112918777	112898406	112900819	112930678	112932189
HNRNPA1	0.000308819	-0.862223	CAST	96062497	96062563	96058342	96058402	96063192	96063234
HNRNPA1	0.000190144	-0.875542	WARS	100841619	100841687	100835423	100835595	100842596	100842644
HNRNPA1	0.000606953	0.841107	INPP5K	1419181	1419412	1417165	1417273	1419749	1419947
HNRNPA1	3.80949e-05	-0.910865	RBM39	34328446	34328519	34326889	34326939	34328745	34328809
HNRNPA1	7.73234e-05	0.896807	CPNE1	34243123	34243266	34220716	34220845	34252723	34252804
HNRNPA1	0.000372922	-0.856646	C16orf13	685517	685774	684736	684797	686093	686358
HNRNPA1	0.000396653	0.85477	SPATS2L	201173609	201173813	201171098	201171324	201194153	201194203
HNRNPA1	4.51011e-05	0.907703	DCTD	183837571	183837692	183836613	183836728	183838440	183838630
HNRNPA1	0.000150823	-0.881421	C16orf13	685611	685774	684718	684797	686093	686302
HNRNPA1	0.000563031	0.843616	PODN	53529041	53529231	53527853	53527980	53535472	53535839
HNRNPA1	0.000572108	0.843085	LYRM1	20913807	20914039	20912074	20912211	20926877	20927036
HNRNPA1	0.000240353	-0.869284	R3HDM1	136399105	136399174	136396465	136396692	136402948	136403097
HNRNPA1	0.000130894	-0.884874	ARHGAP12	32142993	32143134	32141444	32141525	32150322	32150586
HNRNPA1	0.000535137	0.845288	COL6A3	238296224	238296827	238289557	238290142	238305369	238305460
HNRNPA1	0.000397246	0.854724	TMEM192	166032800	166032831	166024101	166024248	166033898	166034006
HNRNPA1	2.00089e-05	0.921933	XAF1	6662574	6663037	6661407	6661543	6663724	6663920
HNRNPA1	6.52282e-05	-0.900382	HNRNPDL	83346715	83346820	83345781	83346036	83347189	83347282
HNRNPA1	0.000296569	0.86339	TNC	117826074	117826347	117804497	117804620	117835881	117836145
HNRNPA1	0.000283673	0.86466	TNC	117822008	117822281	117804497	117804620	117835881	117836145
HNRNPA1	0.000352622	0.858325	OSBPL9	52135105	52135184	52117662	52117713	52179674	52179751
HNRNPA1	7.55407e-05	0.897305	MFSD12	3542773	3542975	3538272	3538754	3544806	3544937
HNRNPA1	0.000121032	-0.886737	WARS	100841619	100841687	100828044	100828258	100842596	100842644
HNRNPA1	0.000141975	0.882907	CCND3	41908107	41908323	41904592	41905132	42016238	42016414
HNRNPA1	0.000414456	0.853419	TARBP1	234534127	234534299	234529391	234529583	234536598	234536694
HNRNPA1	0.00027106	0.865946	SLC3A2	62644258	62644351	62639048	62639141	62648490	62648919
HNRNPA1	0.000465344	-0.849792	CACNA1C	2743462	2743546	2742794	2742878	2760805	2760934
HNRNPA1	0.000173095	-0.877962	CACNA1C	2757640	2757673	2742794	2742878	2760805	2760913
HNRNPA1	0.000595355	-0.841755	TOX2	42693416	42693497	42682938	42683166	42695369	42695497
TRA2A	0.00067119	-0.837681	TPM1	63335667	63336030	63334949	63335142	63349183	63349209
TRA2A	0.000720674	-0.83521	CDC25B	3781389	3781512	3781108	3781145	3781617	3781740
TRA2A	5.32122e-05	-0.904493	BPTF	65871671	65871860	65870932	65871136	65887959	65888150
TRA2A	0.000122623	0.886428	ATP5C1	7848936	7848973	7844720	7844817	7849621	7849764
TRA2A	0.000217201	-0.872029	OGT	70775039	70775235	70774362	70774442	70775803	70775944
TRA2A	0.000325687	-0.860674	PLSCR1	146254326	146254352	146251256	146251337	146262253	146262407
TRA2A	0.000556359	0.84401	RERE	8852462	8852647	8716031	8716500	8877218	8877524
TRA2A	2.14548e-05	-0.920805	ATF2	175986171	175986268	175982978	175983097	175994865	175994935
TRA2A	0.000661918	-0.838159	HNRNPUL2	62483335	62483409	62482971	62483079	62484460	62484661
TRA2A	4.77814e-05	0.906595	NCOR1	15990485	15990659	15989712	15989756	15995176	15995232
TRA2A	0.000657511	0.838388	TPM1	63353396	63353472	63353067	63353138	63353911	63353987
TRA2A	0.000171478	-0.878201	UBE3A	25652213	25652409	25650607	25650649	25654234	25654354
TRA2A	0.000540819	-0.844942	TTC7B	91069596	91069647	91059829	91059970	91077085	91077183
TRA2A	2.33895e-05	-0.919387	SLC50A1	155109303	155109427	155108774	155108852	155110454	155110574
TRA2A	0.000275475	-0.865491	HPS1	100190887	100191048	100190327	100190427	100193696	100193848
TRA2A	0.000177126	-0.877374	PLEKHA1	124187791	124187832	124186457	124186547	124189139	124191861
TRA2A	0.00034206	0.859229	MTMR9LP	32700003	32700224	32697642	32697785	32700304	32700415
TRA2A	0.000462014	0.85002	NEDD4L	55895061	55895139	55833019	55833093	55912658	55912740
TRA2A	0.000296222	-0.863424	AEBP1	44149255	44149723	44148886	44148940	44149805	44149824
TRA2A	0.000298488	-0.863205	APCDD1L-AS1	57094559	57094681	57090554	57090796	57122867	57122984
TRA2A	0.000158204	-0.880233	WARS	100841619	100841743	100835423	100835595	100842596	100842622
TRA2A	0.000159364	0.88005	EPB41L2	131201283	131201346	131190702	131191266	131206235	131206408
TRA2A	0.000155697	-0.880631	WARS	100841619	100841740	100835423	100835595	100842596	100842648
TRA2A	0.000346103	-0.858881	XRRA1	74562132	74562248	74559159	74559507	74617283	74617501
TRA2A	0.000309031	-0.862203	ASXL1	31017703	31017856	31017140	31017234	31019123	31019287
TRA2A	0.000280499	-0.864979	C16orf93	30770332	30770568	30768756	30768975	30770662	30770779
TRA2A	0.000449709	-0.850872	OSBPL6	179188903	179188996	179170756	179171013	179192982	179193105
TRA2A	0.000407975	-0.853905	SRSF11	70697541	70697658	70694104	70694238	70697950	70698058
TRA2A	0.000204779	-0.873597	WARS	100841619	100841743	100828044	100828258	100842596	100842622
TRA2A	0.000254655	-0.86769	WARS	100841619	100841687	100835423	100835595	100842596	100842644
TRA2A	0.000113487	0.888244	USP21	161130118	161130296	161129310	161129468	161130409	161130782
TRA2A	5.95156e-05	0.902255	INPP5K	1419181	1419412	1417165	1417273	1419749	1419947
TRA2A	5.85277e-05	-0.902593	R3HDM1	136399105	136399360	136396465	136396692	136402948	136403097
TRA2A	0.000364976	-0.857294	TOX2	42694351	42694747	42682938	42683166	42695369	42695497
TRA2A	0.000584042	0.842397	CPNE1	34243123	34243266	34220716	34220845	34252723	34252804
TRA2A	0.000196995	-0.874617	SLC9A5	67288923	67289087	67286444	67286747	67299990	67300128
TRA2A	0.000623793	-0.840183	NSFL1C	1436358	1436364	1435611	1435777	1438844	1438919
TRA2A	0.000436027	-0.851842	ARHGAP12	32142993	32143134	32141444	32141525	32150322	32150586
TRA2A	0.00022631	0.870923	KLC1	104158695	104158762	104153417	104153548	104166991	104167064
HNRNPD	2.22407e-05	0.920217	TPM1	63336225	63336351	63335904	63336030	63349183	63349317
HNRNPD	3.06054e-05	-0.914798	SRP9	225974563	225974687	225971001	225971070	225976941	225978168
HNRNPD	4.43264e-05	0.908033	COL6A3	238287278	238287878	238285414	238285987	238289557	238290142
HNRNPD	0.000412473	-0.853567	DNM1	131002263	131002275	131002006	131002058	131004510	131004624
HNRNPD	9.68715e-05	-0.891863	TMEM175	942198	942403	941903	941942	944208	944306
HNRNPD	8.38504e-05	-0.895057	TPM1	63353911	63353987	63353396	63353472	63354413	63354476
HNRNPD	2.8269e-07	-0.967206	NABP1	192547217	192547321	192546671	192546743	192548454	192548530
HNRNPD	0.00063346	-0.839661	PLEKHM2	16047823	16047883	16046228	16046415	16051811	16052040
HNRNPD	0.000696636	0.836393	PICALM	85701292	85701421	85694908	85695016	85707868	85707972
HNRNPD	6.63905e-05	-0.900017	COL6A3	238303229	238303847	238296224	238296827	238305369	238305490
HNRNPD	0.00036636	-0.857181	RPS24	79799961	79799983	79796951	79797062	79800372	79800428
HNRNPD	0.000201697	0.873997	NAT1	18069899	18070283	18067638	18067689	18076919	18076998
HNRNPD	0.000464452	-0.849853	BTF3L4	52549011	52549213	52530496	52530610	52551783	52552282
HNRNPD	0.000346881	-0.858814	PTPRS	5218797	5218809	5218430	5218543	5219320	5219478
HNRNPD	5.29062e-06	0.940549	RALY	32661624	32661672	32661368	32661441	32663679	32663845
HNRNPD	7.709e-06	-0.935796	BCLAF1	136588166	136588313	136582402	136582615	136589299	136589477
HNRNPD	0.00036874	0.856986	PRRX1	170699417	170699489	170695360	170695542	170705188	170705649
HNRNPD	0.000718997	0.835292	PTGS1	125133891	125134113	125133464	125133551	125140177	125140294
HNRNPD	0.000306405	0.86245	EDEM2	33823883	33823994	33805614	33805864	33859807	33859948
HNRNPD	0.000656598	0.838436	USP33	78211105	78211284	78207301	78207433	78225327	78225537
HNRNPD	0.00067206	-0.837636	C17orf61-PLSCR3	7296462	7296683	7296109	7296271	7296785	7296828
HNRNPD	2.54894e-05	0.917948	PALM2-AKAP2	112918598	112918777	112898406	112900819	112930678	112932189
HNRNPD	0.000677433	-0.837361	ZRANB2	71531360	71531435	71529019	71530820	71532458	71532617
HNRNPD	0.000150131	0.881535	DCTD	183837571	183837692	183836613	183836728	183838440	183838630
HNRNPD	0.000438365	0.851674	COL6A3	238296224	238296827	238289557	238290142	238305369	238305460
HNRNPD	0.000421299	0.852912	XAF1	6662574	6663037	6661407	6661543	6663724	6663920
HNRNPD	1.3827e-05	-0.927637	HNRNPDL	83346715	83346820	83345781	83346036	83347189	83347282
HNRNPD	1.55792e-05	0.925844	OSBPL9	52135105	52135184	52117662	52117713	52179674	52179751
HNRNPD	8.86211e-05	0.893844	HP1BP3	21106842	21107033	21106304	21106404	21113687	21113816
HNRNPD	0.000181007	0.876817	MFSD12	3542773	3542975	3538272	3538754	3544806	3544937
HNRNPD	0.000186377	-0.876062	WARS	100840472	100840602	100835423	100835595	100841847	100841944
HNRNPD	0.000229684	-0.870522	TATDN2	10320347	10320444	10319962	10320146	10320568	10320718
HNRNPD	0.000189577	-0.87562	NUDT2	34336226	34336339	34329503	34329597	34338710	34338845
WAC	0.000305249	-0.86256	ZNF618	116770623	116770659	116769629	116769719	116770756	116770834
WAC	0.000190387	0.875509	IP6K2	48745552	48745670	48732522	48732851	48754589	48754643
WAC	0.00043711	-0.851764	ZNF765	53905317	53905444	53901195	53901283	53910950	53915260
BARD1	0.000653804	-0.838582	HDAC7	48189688	48189799	48189369	48189550	48189989	48190081
BARD1	0.000421567	0.852892	NFASC	204971723	204971876	204966297	204966534	204978684	204978816
BARD1	7.74805e-06	-0.93573	NQO2	3015763	3015877	3012777	3012908	3017117	3017219
BARD1	0.000695583	-0.836446	USF2	35760705	35760906	35760348	35760602	35761349	35761420
BARD1	0.000117551	-0.887423	WAC	28884661	28884970	28879648	28879761	28897114	28897360
BARD1	0.000197682	0.874526	MEG3	101302378	101302412	101302075	101302216	101302503	101302637
BARD1	6.98735e-05	-0.898952	MBD1	47800555	47800723	47799933	47800233	47801346	47801415
BARD1	6.17934e-05	0.901492	APBB2	41120105	41120222	41102655	41102767	41216421	41216586
SNRPA	0.000526096	0.845845	TPM1	63336225	63336351	63335904	63336030	63349183	63349317
SNRPA	1.99174e-07	0.969448	COL6A3	238287278	238287878	238285414	238285987	238289557	238290142
SNRPA	0.000731006	-0.834711	TPM1	63353911	63353987	63353396	63353472	63354413	63354476
SNRPA	0.000665647	0.837966	TSC2	2127598	2127727	2126491	2126586	2129032	2129197
SNRPA	0.000158695	0.880155	RAI14	34813678	34813765	34812284	34812313	34814687	34814774
SNRPA	6.6285e-06	0.937748	TNC	117819431	117819704	117804497	117804620	117835881	117836145
SNRPA	8.2303e-05	-0.895462	COL6A3	238303229	238303847	238296224	238296827	238305369	238305490
SNRPA	1.09552e-05	-0.931009	RPS24	79799961	79799983	79796951	79797062	79800372	79800428
SNRPA	0.000441086	0.85148	PCMTD1	52752006	52752198	52746077	52746249	52758220	52758323
SNRPA	0.000159493	0.88003	DIS3	73354983	73355141	73352324	73352518	73355426	73355494
SNRPA	0.000390433	-0.855253	BTF3L4	52549011	52549213	52530496	52530610	52551783	52552282
SNRPA	5.74738e-06	-0.939536	PTPRS	5218797	5218809	5218430	5218543	5219320	5219478
SNRPA	0.000292213	-0.863814	TOM1L1	52984139	52984147	52982849	52982928	52990026	52990176
SNRPA	0.000295852	-0.86346	TERF1	73942570	73942630	73939174	73939287	73944276	73944368
SNRPA	0.000468357	0.849587	ZC3H11A	203765420	203765624	203764833	203764922	203770702	203770756
SNRPA	4.50321e-05	0.907732	SOGA2	8809445	8809559	8806890	8807058	8812976	8813231
SNRPA	0.00027339	0.865705	KTN1	56130672	56130759	56128239	56128330	56133958	56134048
SNRPA	0.000236011	0.869783	EPB41L2	131201283	131201346	131190702	131191266	131206235	131206408
SNRPA	2.20867e-05	0.920331	SETD5	9471510	9471735	9470506	9470693	9475528	9475634
SNRPA	0.000326435	-0.860607	ZNF337-AS1	25612793	25612924	25604680	25604771	25614684	25614806
SNRPA	0.000185124	0.876236	ZNF438	31212215	31212344	31197861	31197944	31230503	31230580
SNRPA	0.000521295	0.846144	SMIM7	16763415	16763772	16756471	16758072	16770205	16770258
SNRPA	0.000499297	0.84754	PRRX1	170699417	170699489	170695360	170695542	170705188	170705649
SNRPA	0.0001611	0.879778	ZC3H11A	203765420	203765729	203764798	203764922	203770702	203770756
SNRPA	0.000246403	0.868601	SLC25A29	100764363	100764527	100762031	100762330	100765178	100765222
SNRPA	0.000260341	-0.867076	MFF	228217229	228217289	228205007	228205096	228220392	228220477
SNRPA	9.17851e-06	0.933463	TAF1D	93466515	93466671	93463842	93463878	93467790	93467826
SNRPA	0.000455908	0.850441	ACTN1	69345705	69345786	69345174	69345240	69346678	69346825
SNRPA	8.01689e-05	0.89603	GAS6	114535606	114535854	114531519	114531684	114537523	114537645
SNRPA	2.79396e-05	0.916383	REPIN1	150067848	150067973	150065900	150066030	150068316	150068892
SNRPA	1.57602e-05	-0.925668	C17orf61-PLSCR3	7296462	7296683	7296109	7296271	7296785	7296828
SNRPA	0.000473477	0.849241	PALM2-AKAP2	112918598	112918777	112898406	112900819	112930678	112932189
SNRPA	0.000174425	-0.877767	CAST	96062497	96062563	96058342	96058402	96063192	96063234
SNRPA	0.000286958	-0.864332	RBM39	34328446	34328519	34326889	34326939	34328745	34328809
SNRPA	0.000322089	0.860999	CPNE1	34243123	34243266	34220716	34220845	34252723	34252804
SNRPA	0.000495708	-0.847772	C16orf13	685611	685774	684718	684797	686093	686302
SNRPA	5.05175e-05	0.905514	P4HTM	49042293	49043300	49039932	49040029	49044119	49044548
SNRPA	0.000126864	0.885621	ZC3H14	89069171	89069389	89063077	89063152	89073586	89073707
SNRPA	1.00295e-05	0.932245	P4HTM	49042293	49042479	49039932	49040029	49044119	49044587
SNRPA	0.000325564	0.860685	LINC00847	180258758	180258941	180257956	180258229	180261311	180262726
SNRPA	7.67893e-06	0.935848	COL6A3	238296224	238296827	238289557	238290142	238305369	238305460
SNRPA	2.58431e-05	0.917715	XAF1	6662574	6663037	6661407	6661543	6663724	6663920
SNRPA	8.29945e-05	-0.89528	HNRNPDL	83346715	83346820	83345781	83346036	83347189	83347282
SNRPA	4.07364e-06	0.943637	TNC	117826074	117826347	117804497	117804620	117835881	117836145
SNRPA	4.08825e-06	0.943596	TNC	117822008	117822281	117804497	117804620	117835881	117836145
SNRPA	7.47387e-05	0.897532	OSBPL9	52135105	52135184	52117662	52117713	52179674	52179751
SNRPA	8.07682e-05	0.895869	HP1BP3	21106842	21107033	21106304	21106404	21113687	21113816
SNRPA	6.35351e-06	0.938285	MFSD12	3542773	3542975	3538272	3538754	3544806	3544937
SNRPA	0.00019435	0.874971	PHF3	64356523	64356700	64345740	64346055	64394029	64395812
SNRPA	0.000731489	0.834688	NDE1	15793585	15793711	15788021	15788113	15818047	15818079
SNRPA	0.00066274	-0.838116	RABGAP1L	174846529	174846743	174780969	174781098	174926593	174926686
SNRPA	0.000606975	-0.841106	WARS	100840472	100840602	100828146	100828258	100842596	100842622
SNRPA	1.28705e-05	-0.928693	WARS	100840472	100840602	100835423	100835595	100841847	100841944
SNRPA	0.000731824	0.834672	CCND3	41908107	41908323	41904592	41905132	42016238	42016414
SNRPA	0.000479135	0.848862	EXOG	38541580	38541655	38541171	38541238	38542845	38542985
SNRPA	4.66401e-05	0.907061	TARBP1	234534127	234534299	234529391	234529583	234536598	234536694
SNRPA	6.98314e-05	0.898964	SLC3A2	62638216	62638309	62623573	62623853	62639048	62639141
SNRPA	0.000363729	-0.857397	TATDN2	10320347	10320444	10319962	10320146	10320568	10320718
SNRPA	0.000598357	-0.841587	NUDT2	34336226	34336339	34329503	34329597	34338710	34338845
SNRPA	0.000369175	0.85695	SUN1	888054	888252	882977	883157	891020	891119
SNRPA	0.000213509	0.872487	PICALM	85701292	85701421	85692914	85693046	85707868	85707972
CLK1	0.000730645	-0.834728	TBX3	115117717	115117777	115117309	115117456	115118683	115118951
CLK1	5.58624e-05	-0.903528	SETMAR	4354581	4355445	4344987	4345210	4357895	4359251
CLK1	0.000729716	-0.834773	SETD5	9471510	9471735	9470506	9470693	9475053	9475246
CLK1	0.000722715	0.835111	SCMH1	41617285	41617356	41608549	41608784	41625396	41625605
CLK1	0.000142482	0.88282	LRR1	50074117	50074839	50069087	50069186	50080973	50081389
CLK1	0.000497052	-0.847685	PICALM	85701292	85701421	85692914	85693046	85707868	85707972
CLK1	0.000124634	0.886043	RP4-769N13.6	101856807	101856905	101856391	101856437	101860409	101860581
TCERG1	1.39136e-05	0.927544	TPM1	63336225	63336351	63335904	63336030	63349183	63349317
TCERG1	0.000320307	-0.861161	SNRNP70	49605370	49606844	49604646	49604728	49607890	49607992
TCERG1	1.07778e-05	-0.931239	SRP9	225974563	225974687	225971001	225971070	225976941	225978168
TCERG1	0.000235712	0.869817	ATP5C1	7848936	7848973	7844720	7844817	7849621	7849764
TCERG1	0.000523448	-0.84601	OGT	70775039	70775235	70774362	70774442	70775803	70775944
TCERG1	6.41654e-06	0.93816	COL6A3	238287278	238287878	238285414	238285987	238289557	238290142
TCERG1	0.000569309	-0.843248	PLSCR1	146254326	146254352	146251256	146251337	146262253	146262407
TCERG1	0.000152554	-0.881138	EVI5	93128976	93129009	93101758	93101893	93131495	93131549
TCERG1	5.36163e-06	-0.940387	TMEM175	942198	942403	941903	941942	944208	944306
TCERG1	1.30646e-05	-0.928473	TPM1	63353911	63353987	63353396	63353472	63354413	63354476
TCERG1	6.0122e-06	-0.938977	NABP1	192547217	192547321	192546671	192546743	192548454	192548530
TCERG1	0.000710431	0.835711	RAI14	34813678	34813765	34812284	34812313	34814687	34814774
TCERG1	0.000685023	0.836976	PICALM	85701292	85701421	85694908	85695016	85707868	85707972
TCERG1	0.000661228	-0.838195	PTPMT1	47591251	47591443	47587009	47587538	47593022	47593912
TCERG1	0.000467719	-0.84963	ATF2	175986171	175986268	175982978	175983097	175994865	175994935
TCERG1	0.000626384	0.840042	TPM1	63353396	63353472	63353067	63353138	63353911	63353987
TCERG1	0.000153564	-0.880975	COL6A3	238303229	238303847	238296224	238296827	238305369	238305490
TCERG1	0.000296365	0.86341	SMEK2	55805382	55805478	55804450	55804492	55806814	55806917
TCERG1	8.15264e-05	-0.895667	RPS24	79799961	79799983	79796951	79797062	79800372	79800428
TCERG1	8.59332e-05	0.894521	NAT1	18069899	18070283	18067638	18067689	18076919	18076998
TCERG1	0.000279072	0.865124	RCC1	28843236	28843365	28835341	28835417	28856369	28856451
TCERG1	0.000133506	-0.884399	BTF3L4	52549011	52549213	52530496	52530610	52551783	52552282
TCERG1	7.10186e-05	-0.898611	PTPRS	5218797	5218809	5218430	5218543	5219320	5219478
TCERG1	0.000339028	-0.859493	SLC39A13	47434950	47435058	47433896	47434018	47435147	47435248
TCERG1	0.000155339	0.880689	RALY	32661624	32661672	32661368	32661441	32663679	32663845
TCERG1	0.00040327	-0.854262	RAPGEF6	130785715	130785739	130782175	130782396	130788746	130788870
TCERG1	0.000281441	0.864884	EPB41L2	131201283	131201346	131190702	131191266	131206235	131206408
TCERG1	3.93407e-05	-0.910271	BCLAF1	136588166	136588313	136582402	136582615	136589299	136589477
TCERG1	0.000686558	0.836899	SMIM7	16763415	16763772	16756471	16758072	16770205	16770258
TCERG1	0.000236003	0.869784	EHBP1	63215065	63215173	63206322	63206470	63217850	63217975
TCERG1	0.000411161	0.853666	PRRX1	170699417	170699489	170695360	170695542	170705188	170705649
TCERG1	0.000552504	0.844239	PTGS1	125133891	125134113	125133464	125133551	125140177	125140294
TCERG1	0.000453084	0.850637	EDEM2	33823883	33823994	33805614	33805864	33859807	33859948
TCERG1	0.000291588	0.863875	ACTN1	69345705	69345786	69345174	69345240	69346678	69346825
TCERG1	0.000425123	-0.852631	KIAA1191	175786464	175786570	175782573	175782752	175786813	175786921
TCERG1	0.000476787	-0.849019	EVI5L	7921977	7922010	7920900	7920954	7923076	7923217
TCERG1	2.57417e-06	0.948669	PALM2-AKAP2	112918598	112918777	112898406	112900819	112930678	112932189
TCERG1	0.000210641	-0.872848	CAST	96062497	96062563	96058342	96058402	96063192	96063234
TCERG1	0.000288305	0.864199	INPP5K	1419181	1419412	1417165	1417273	1419749	1419947
TCERG1	0.000154904	-0.880759	RBM39	34328446	34328519	34326889	34326939	34328745	34328809
TCERG1	0.000595394	0.841753	SPATS2L	201173609	201173813	201171098	201171324	201194153	201194203
TCERG1	0.000430881	-0.852212	ZRANB2	71531360	71531435	71529019	71530820	71532458	71532617
TCERG1	4.81748e-05	0.906437	DCTD	183837571	183837692	183836613	183836728	183838440	183838630
TCERG1	0.000442481	-0.851381	C20orf96	270199	270317	264603	264722	270899	270948
TCERG1	0.000183059	0.876526	FAM13B	137292165	137292231	137289854	137290065	137295304	137295452
TCERG1	0.000262835	-0.86681	MKNK2	2039629	2039855	2037630	2037828	2040132	2040176
TCERG1	0.000167245	-0.878835	ARHGAP12	32142993	32143134	32141444	32141525	32150322	32150586
TCERG1	0.000182849	0.876556	COL6A3	238296224	238296827	238289557	238290142	238305369	238305460
TCERG1	0.000121552	0.886636	XAF1	6662574	6663037	6661407	6661543	6663724	6663920
TCERG1	0.000135326	-0.884072	HNRNPDL	83346715	83346820	83345781	83346036	83347189	83347282
TCERG1	3.90858e-05	0.910391	OSBPL9	52135105	52135184	52117662	52117713	52179674	52179751
TCERG1	0.000291733	0.863861	HP1BP3	21106842	21107033	21106304	21106404	21113687	21113816
TCERG1	0.000306293	0.862461	MFSD12	3542773	3542975	3538272	3538754	3544806	3544937
TCERG1	0.000108994	-0.889179	RABGAP1L	174846529	174846743	174780969	174781098	174926593	174926686
TCERG1	0.000500882	-0.847438	WARS	100840472	100840602	100835423	100835595	100841847	100841944
TCERG1	0.000197732	0.874519	CCND3	41908107	41908323	41904592	41905132	42016238	42016414
DHX15	9.96799e-05	0.891219	NFASC	204971723	204971876	204966297	204966534	204978684	204978816
DHX15	0.000667522	0.837869	DCAF16	17806729	17806848	17804947	17806394	17812069	17812381
ZCCHC8	0.000340938	-0.859326	SMG7	183470265	183470402	183441634	183441784	183471387	183471526
ZCCHC8	0.000671757	-0.837652	PLAG1	57080586	57080945	57078801	57080062	57083649	57083748
ZCCHC8	0.000203575	-0.873752	PTK2B	27180783	27180943	27179918	27180016	27183080	27183198
PRMT7	0.000709564	0.835753	SGCE	94273917	94273979	94257513	94257671	94285301	94285485
POLR2J	0.000449047	-0.850919	SPOP	47714120	47714171	47700094	47700238	47723477	47723992
POLR2J	0.00033942	0.859458	ANXA2	60689456	60689537	60678226	60678285	60690141	60690185
POLR2J	0.000310461	-0.86207	KIAA0895L	67215460	67215600	67213943	67214569	67217164	67217855
POLR2J	0.000262984	-0.866794	ARMC10	102732923	102733100	102727076	102727211	102737723	102737795
POLR2J	5.83199e-05	-0.902665	KIAA0895L	67215508	67215600	67213943	67214569	67217164	67217943
PAPOLA	1.55693e-05	0.925853	TPM1	63336225	63336351	63335904	63336030	63349183	63349317
PAPOLA	0.000565801	-0.843453	SNRNP70	49605370	49606844	49604646	49604728	49607890	49607992
PAPOLA	0.0002573	-0.867403	CDC25B	3781389	3781512	3781108	3781145	3781617	3781740
PAPOLA	0.000105031	-0.89003	BPTF	65871671	65871860	65870932	65871136	65887959	65888150
PAPOLA	0.00026303	-0.866789	TMEM175	942198	942403	941903	941942	944208	944306
PAPOLA	9.79881e-05	-0.891605	TPM1	63353911	63353987	63353396	63353472	63354413	63354476
PAPOLA	4.49567e-05	-0.907764	NABP1	192547217	192547321	192546671	192546743	192548454	192548530
PAPOLA	0.000272801	-0.865766	PLEKHM2	16047823	16047883	16046228	16046415	16051811	16052040
PAPOLA	0.000175355	-0.877631	PTPMT1	47591251	47591443	47587009	47587538	47593022	47593912
PAPOLA	7.31403e-05	-0.89799	BPTF	65882243	65882432	65871035	65871136	65887959	65888150
PAPOLA	0.000105125	-0.890009	ATF2	175986171	175986268	175982978	175983097	175994865	175994935
PAPOLA	0.000506719	-0.847064	HNRNPUL2	62483335	62483409	62482971	62483079	62484460	62484661
PAPOLA	0.000694613	0.836494	TPM1	63353396	63353472	63353067	63353138	63353911	63353987
PAPOLA	0.000224078	0.871191	RAP1B	69018450	69018653	69004687	69004823	69042478	69042561
PAPOLA	0.000183719	0.876433	RAP1B	69018454	69018653	69004704	69004823	69042478	69042561
PAPOLA	0.000550522	0.844358	MBNL1	152174055	152174150	152165408	152165562	152177059	152177134
PAPOLA	0.000714924	0.83549	LY6E	144101678	144101794	144099945	144100003	144102304	144102408
PAPOLA	0.000302281	0.862842	RALY	32661624	32661672	32661368	32661441	32663679	32663845
PAPOLA	0.00072451	-0.835024	AEBP1	44149255	44149723	44148886	44148940	44149805	44149824
PAPOLA	8.63941e-05	-0.894404	BCLAF1	136588166	136588313	136582402	136582615	136589299	136589477
PAPOLA	0.000188315	-0.875793	KIAA1191	175786464	175786570	175782573	175782752	175786813	175786921
PAPOLA	6.65753e-05	0.899959	USP33	78211105	78211284	78207301	78207433	78225327	78225537
PAPOLA	0.000312786	0.861853	PALM2-AKAP2	112918598	112918777	112898406	112900819	112930678	112932189
PAPOLA	0.000533476	-0.84539	RBM39	34328446	34328519	34326889	34326939	34328745	34328809
PAPOLA	0.000469383	0.849518	DCTD	183837571	183837692	183836613	183836728	183838440	183838630
PAPOLA	0.000141325	-0.883019	SLC9A5	67288923	67289087	67286444	67286747	67299990	67300128
PAPOLA	0.000145099	-0.882374	ARHGAP12	32142993	32143134	32141444	32141525	32150322	32150586
PAPOLA	0.000603135	-0.84132	SF1	64533422	64533627	64532077	64532990	64534663	64534723
PAPOLA	0.00037496	0.856481	MAPK9	179713974	179714067	179707439	179707608	179718847	179719053
RBM28	0.000184593	-0.876311	CDC25B	3781389	3781512	3781108	3781145	3781617	3781740
RBM28	0.000306733	0.862419	TNC	117810538	117810811	117808688	117808961	117819431	117819704
RBM28	0.000704504	0.836003	ATP5C1	7848936	7848973	7844720	7844817	7849621	7849764
RBM28	0.000240676	0.869247	COL6A3	238287278	238287878	238285414	238285987	238289557	238290142
RBM28	0.000219132	-0.871791	TPM1	63353911	63353987	63353396	63353472	63354413	63354476
RBM28	0.000425384	-0.852612	OS9	58113881	58114046	58112775	58112965	58114188	58114301
RBM28	0.000371551	-0.856757	ATF2	175986171	175986268	175982978	175983097	175994865	175994935
RBM28	0.000352996	-0.858294	COL6A3	238303229	238303847	238296224	238296827	238305369	238305490
RBM28	0.000376491	-0.856358	RPS24	79799961	79799983	79796951	79797062	79800372	79800428
RBM28	0.000666247	0.837935	NAT1	18069899	18070283	18067638	18067689	18076919	18076998
RBM28	1.8964e-05	-0.922789	HDAC7	48189688	48189799	48189369	48189550	48189989	48190081
RBM28	0.000664434	-0.838029	CCDC85C	99983424	99983520	99982524	99982623	99988469	99988577
RBM28	0.000207514	0.873245	MEG3	101302381	101302412	101301862	101302216	101302503	101302637
RBM28	0.000505236	-0.847159	PTPRS	5218797	5218809	5218430	5218543	5219320	5219478
RBM28	0.000124042	-0.886156	CDC42BPB	103420534	103420612	103418834	103418940	103420938	103421025
RBM28	0.000557276	0.843955	RALY	32661624	32661672	32661368	32661441	32663679	32663845
RBM28	8.38179e-05	0.895065	SOGA2	8809445	8809559	8806890	8807058	8812976	8813231
RBM28	9.41748e-05	0.892496	MBNL1	152173330	152173366	152165408	152165562	152177059	152177134
RBM28	5.33434e-05	0.904444	KTN1	56130672	56130759	56128239	56128330	56133958	56134048
RBM28	0.000606097	0.841155	TBX3	115117717	115117777	115117309	115117456	115118683	115118951
RBM28	7.22913e-05	0.898237	EPB41L2	131201283	131201346	131190702	131191266	131206235	131206408
RBM28	0.000345864	0.858901	ZNF438	31212215	31212344	31197861	31197944	31230503	31230580
RBM28	0.000167305	0.878826	TMCO4	20072024	20072144	20067269	20067434	20072948	20073092
RBM28	7.77172e-05	0.896698	ACTN1	69345705	69345786	69345174	69345240	69346678	69346825
RBM28	0.00016409	-0.879316	MXRA8	1290829	1291132	1290623	1290725	1292060	1292084
RBM28	0.000413894	0.853461	REPIN1	150067848	150067973	150065900	150066030	150068316	150068892
RBM28	0.000466102	-0.84974	TMEM259	1010989	1011094	1010728	1010894	1011365	1011498
RBM28	0.000588484	0.842144	USP33	78211105	78211284	78207301	78207433	78225327	78225537
RBM28	0.000563156	-0.843608	C17orf61-PLSCR3	7296462	7296683	7296109	7296271	7296785	7296828
RBM28	4.68997e-05	-0.906954	GUCD1	24950916	24951104	24944884	24944969	24951582	24951827
RBM28	1.50677e-05	0.92635	PALM2-AKAP2	112918598	112918777	112898406	112900819	112930678	112932189
RBM28	6.29408e-05	-0.901116	RBM39	34328446	34328519	34326889	34326939	34328745	34328809
RBM28	0.000433295	0.852038	MRPL33	27997290	27997397	27995540	27995559	28002299	28002564
RBM28	9.45861e-05	-0.892398	C16orf13	685517	685774	684736	684797	686093	686358
RBM28	0.000467243	-0.849663	TMX2	57505307	57505498	57505079	57505140	57505825	57505902
RBM28	0.00040121	-0.85442	TMX2	57505257	57505498	57505079	57505140	57505825	57505889
RBM28	9.7052e-05	-0.891821	C16orf13	685611	685774	684718	684797	686093	686302
RBM28	0.000362989	0.857458	LYRM1	20913807	20914039	20912074	20912211	20926877	20927036
RBM28	4.57987e-05	-0.90741	MKNK2	2039629	2039855	2037630	2037828	2040132	2040176
RBM28	0.000249346	0.868274	COL6A3	238296224	238296827	238289557	238290142	238305369	238305460
RBM28	8.6522e-05	-0.894371	HNRNPDL	83346715	83346820	83345781	83346036	83347189	83347282
RBM28	0.000583749	0.842414	MEG3	101302378	101302412	101302075	101302216	101302503	101302637
RBM28	0.000657204	0.838404	TP53I11	44962553	44962628	44959757	44959917	44972227	44972396
RBM28	0.000196545	0.874677	FAM65A	67563539	67563762	67562783	67562817	67572326	67572453
RBM28	0.000589558	0.842083	KLC1	104158695	104158762	104145720	104145855	104166991	104167064
RBM28	0.000680669	0.837197	OSBPL9	52135105	52135184	52117662	52117713	52179674	52179751
RBM28	0.000587217	-0.842216	MBD1	47800555	47800723	47799933	47800233	47801346	47801415
RBM28	0.000646891	0.838946	VPS29	110937339	110937351	110933816	110934008	110939853	110939912
RBM28	2.7657e-05	0.916558	MFSD12	3542773	3542975	3538272	3538754	3544806	3544937
CPSF7	0.000329582	0.860325	ATP5C1	7848936	7848973	7844720	7844817	7849621	7849764
CPSF7	7.48845e-05	-0.89749	OGT	70775039	70775235	70774362	70774442	70775803	70775944
CPSF7	0.000253949	0.867767	PRKAR1A	66511127	66511260	66509040	66509111	66511534	66511717
CPSF7	0.000168996	-0.878571	PLSCR1	146254326	146254352	146251256	146251337	146262253	146262407
CPSF7	2.49465e-05	-0.918311	EVI5	93128976	93129009	93101758	93101893	93131495	93131549
CPSF7	0.000597771	-0.84162	STEAP1B	22532942	22533398	22532183	22532348	22534390	22534505
CPSF7	0.000168516	0.878643	S100A4	153517945	153517994	153517129	153517285	153518228	153518278
CPSF7	6.10897e-05	-0.901725	OS9	58113881	58114046	58112775	58112965	58114188	58114301
CPSF7	0.000345027	-0.858973	TRIP12	230725121	230725247	230723500	230724290	230744697	230744844
CPSF7	2.25723e-05	0.919974	ANXA2	60689456	60689537	60678226	60678285	60690141	60690185
CPSF7	0.00019228	0.875251	NCOR1	15990485	15990659	15989712	15989756	15995176	15995232
CPSF7	9.48771e-05	0.89233	CASK	41416284	41416353	41414852	41414888	41419031	41419100
CPSF7	0.000126454	-0.885698	ZNF207	30693683	30693776	30692348	30692506	30694790	30695033
CPSF7	0.000633393	-0.839664	TEAD2	49858568	49858676	49858404	49858463	49860508	49860571
CPSF7	0.000266011	0.866474	SMEK2	55805382	55805478	55804450	55804492	55806814	55806917
CPSF7	0.000502013	-0.847365	RPS24	79799961	79799983	79796951	79797062	79800372	79800428
CPSF7	0.000116712	0.88759	NAT1	18069899	18070283	18067638	18067689	18076919	18076998
CPSF7	0.000379454	-0.85612	CCNL2	1328058	1328183	1326145	1326245	1328775	1328840
CPSF7	7.91466e-05	0.896307	PRKAR1A	66511127	66511260	66508590	66508689	66511534	66511717
CPSF7	0.000611323	-0.840865	PTPRS	5218797	5218809	5218430	5218543	5219320	5219478
CPSF7	3.05126e-06	0.946861	PRKAR1A	66511127	66511260	66507920	66508283	66511534	66511717
CPSF7	0.000381067	-0.855992	CDC42BPB	103420534	103420612	103418834	103418940	103420938	103421025
CPSF7	0.000438185	0.851687	MTMR9LP	32700003	32700224	32697642	32697785	32700304	32700415
CPSF7	8.52141e-05	-0.894705	KIAA0895L	67215460	67215600	67213943	67214569	67217164	67217855
CPSF7	0.000583547	-0.842426	WARS	100841619	100841743	100835423	100835595	100842596	100842622
CPSF7	0.000235821	0.869805	EPB41L2	131201283	131201346	131190702	131191266	131206235	131206408
CPSF7	0.000409108	0.85382	SUB1	32571196	32571280	32531923	32532022	32588617	32588690
CPSF7	0.000603999	-0.841271	WARS	100841619	100841740	100835423	100835595	100842596	100842648
CPSF7	0.00046334	0.849929	EDEM2	33823883	33823994	33805614	33805864	33859807	33859948
CPSF7	0.000475041	-0.849136	GUCD1	24950916	24951104	24944884	24944969	24951582	24951827
CPSF7	6.22945e-05	0.901327	PALM2-AKAP2	112918598	112918777	112898406	112900819	112930678	112932189
CPSF7	0.000685808	-0.836937	WARS	100841619	100841743	100828044	100828258	100842596	100842622
CPSF7	0.000580792	-0.842584	KIAA0895L	67215508	67215600	67213943	67214569	67217164	67217943
CPSF7	0.000625785	-0.840075	WARS	100841619	100841687	100835423	100835595	100842596	100842644
CPSF7	3.6972e-05	0.911413	INPP5K	1419181	1419412	1417165	1417273	1419749	1419947
CPSF7	0.000338836	-0.859509	R3HDM1	136399105	136399360	136396465	136396692	136402948	136403097
CPSF7	0.0005017	-0.847385	C16orf13	685517	685774	684736	684797	686093	686358
CPSF7	0.000292008	0.863834	CDK16	47081659	47081779	47077811	47078063	47082950	47083158
CPSF7	0.00060902	0.840993	DCTD	183837571	183837692	183836613	183836728	183838440	183838630
CPSF7	0.000108418	0.889301	C19orf12	30196180	30196301	30193748	30193884	30199160	30199330
CPSF7	0.000643974	0.8391	CA11	49141496	49141550	49141278	49141401	49142144	49142310
CPSF7	0.000212962	0.872556	TP53I11	44960716	44960846	44959757	44959917	44972227	44972608
CPSF7	0.000311201	0.862001	OSBPL6	179209012	179209087	179203717	179203821	179213950	179214116
CPSF7	0.000254645	0.867692	TP53I11	44960716	44960832	44959757	44959917	44972227	44972445
CPSF7	0.00042195	0.852864	CDK16	47081671	47081741	47077709	47078063	47082950	47083127
CPSF7	0.000622596	-0.840248	WARS	100841619	100841687	100828044	100828258	100842596	100842644
CPSF7	0.000469224	0.849528	CCND3	41908107	41908323	41904592	41905132	42016238	42016414
CPSF7	0.000499903	-0.847501	MATR3	138615623	138615747	138614739	138614818	138618427	138618678
CPSF7	0.000138541	0.883503	GALNT10	153597588	153597709	153570556	153570585	153674375	153674478
CCAR1	0.000306062	0.862483	TPM1	63336225	63336351	63335904	63336030	63349183	63349317
CCAR1	0.000222023	0.871439	COL6A3	238287278	238287878	238285414	238285987	238289557	238290142
CCAR1	1.44132e-05	-0.927018	TMEM175	942198	942403	941903	941942	944208	944306
CCAR1	0.000569692	-0.843226	NABP1	192547217	192547321	192546671	192546743	192548454	192548530
CCAR1	0.000390207	-0.85527	DEF8	90015824	90016046	90015182	90015222	90020650	90020784
CCAR1	0.000462098	0.850014	PCGF3	726188	726287	724758	724899	727460	727578
CCAR1	0.000377543	0.856273	SPATS2L	201173609	201173813	201171098	201171324	201194153	201194203
CCAR1	0.000289977	-0.864034	ARHGAP12	32142993	32143134	32141444	32141525	32150322	32150586
CCAR1	0.000562152	-0.843667	WARS	100840472	100840602	100835423	100835595	100841847	100841944
ZRANB2	0.000319265	-0.861256	TMEM175	942298	942403	941903	941942	944208	944306
ZRANB2	0.000343755	0.859083	USP28	113723222	113723355	113712384	113712490	113746166	113746250
RBM4	0.00011533	0.887869	MEIS2	37391655	37391800	37390167	37390400	37393092	37393406
RBM4	0.000383492	0.855799	BTRC	103190101	103190209	103113825	103113985	103239124	103239214
RBM4	0.000368959	-0.856968	MYOCD	12613811	12613855	12608444	12608510	12618835	12618891
RBM25	0.000704384	0.836009	TPM1	63336225	63336351	63335904	63336030	63349183	63349317
RBM25	0.0006939	-0.83653	SNRNP70	49605370	49606844	49604646	49604728	49607890	49607992
RBM25	0.000102531	-0.890579	TMEM175	942198	942403	941903	941942	944208	944306
RBM25	0.000237302	-0.869634	BPTF	65882243	65882432	65871035	65871136	65887959	65888150
RBM25	0.000153443	-0.880994	TMEM175	942298	942403	941903	941942	944208	944306
RBM25	0.000303079	-0.862766	KIAA1191	175786464	175786570	175782573	175782752	175786813	175786921
RBM25	0.00027127	-0.865924	ARHGAP12	32142993	32143134	32141444	32141525	32150322	32150586
SF3B3	0.000301827	-0.862885	SRP9	225974563	225974687	225971001	225971070	225976941	225978168
SF3B3	0.000675188	0.837476	TNC	117810538	117810811	117808688	117808961	117819431	117819704
SF3B3	0.000682989	0.837079	PICALM	85701292	85701442	85694908	85695016	85707868	85707972
SF3B3	0.000145931	0.882234	ATP5C1	7848936	7848973	7844720	7844817	7849621	7849764
SF3B3	3.0054e-06	0.947024	COL6A3	238287278	238287878	238285414	238285987	238289557	238290142
SF3B3	0.000379139	-0.856145	EVI5	93128976	93129009	93101758	93101893	93131495	93131549
SF3B3	8.52285e-06	0.934465	TSC2	2127598	2127727	2126491	2126586	2129032	2129197
SF3B3	0.000651585	-0.838698	NABP1	192547217	192547321	192546671	192546743	192548454	192548530
SF3B3	9.97905e-06	0.932315	RAI14	34813678	34813765	34812284	34812313	34814687	34814774
SF3B3	0.00055707	0.843968	PICALM	85701292	85701421	85694908	85695016	85707868	85707972
SF3B3	0.000706904	-0.835884	TTC7B	91069596	91069647	91059829	91059970	91077085	91077183
SF3B3	0.000188019	-0.875834	FNIP2	159754952	159755042	159754679	159754780	159756556	159756628
SF3B3	1.60208e-06	-0.953388	RPS24	79799961	79799983	79796951	79797062	79800372	79800428
SF3B3	0.000558981	0.843854	NAT1	18069899	18070283	18067638	18067689	18076919	18076998
SF3B3	0.000688092	-0.836821	PLEKHA1	124187791	124187832	124186457	124186547	124189139	124191861
SF3B3	4.7572e-07	-0.963564	PTPRS	5218797	5218809	5218430	5218543	5219320	5219478
SF3B3	0.000678642	0.8373	PRKAR1A	66511127	66511260	66507920	66508283	66511534	66511717
SF3B3	0.000369313	-0.856939	TERF1	73942570	73942630	73939174	73939287	73944276	73944368
SF3B3	0.000354435	-0.858172	RAPGEF6	130785715	130785739	130782175	130782396	130788746	130788870
SF3B3	5.6414e-05	-0.903332	WARS	100841619	100841743	100835423	100835595	100842596	100842622
SF3B3	0.000115371	0.88786	EPB41L2	131201283	131201346	131190702	131191266	131206235	131206408
SF3B3	6.26927e-05	-0.901197	WARS	100841619	100841740	100835423	100835595	100842596	100842648
SF3B3	0.00070924	0.835769	ZNF438	31212215	31212344	31197861	31197944	31230503	31230580
SF3B3	7.49388e-05	0.897475	SMIM7	16763415	16763772	16756471	16758072	16770205	16770258
SF3B3	0.000494788	0.847832	EHBP1	63215065	63215173	63206322	63206470	63217850	63217975
SF3B3	0.000289823	0.864049	SLC25A29	100764363	100764527	100762031	100762330	100765178	100765222
SF3B3	5.51689e-05	0.903777	PTGS1	125133891	125134113	125133464	125133551	125140177	125140294
SF3B3	1.35572e-05	0.927929	REPIN1	150067848	150067973	150065900	150066030	150068316	150068892
SF3B3	0.000168543	-0.878639	C17orf61-PLSCR3	7296462	7296683	7296109	7296271	7296785	7296828
SF3B3	0.000580067	-0.842625	STAT6	57501441	57501526	57501013	57501097	57501945	57502082
SF3B3	0.000386213	0.855584	PALM2-AKAP2	112918598	112918777	112898406	112900819	112930678	112932189
SF3B3	0.000226194	-0.870937	WARS	100841619	100841743	100828044	100828258	100842596	100842622
SF3B3	8.26349e-05	-0.895374	CAST	96062497	96062563	96058342	96058402	96063192	96063234
SF3B3	3.9222e-05	-0.910327	WARS	100841619	100841687	100835423	100835595	100842596	100842644
SF3B3	0.000652084	0.838672	INPP5K	1419181	1419412	1417165	1417273	1419749	1419947
SF3B3	4.2451e-05	-0.90885	RBM39	34328446	34328519	34326889	34326939	34328745	34328809
SF3B3	0.000511203	-0.846779	R3HDM1	136399105	136399360	136396465	136396692	136402948	136403097
SF3B3	7.2407e-05	0.898203	CPNE1	34243123	34243266	34220716	34220845	34252723	34252804
SF3B3	0.000358304	-0.857848	C16orf13	685517	685774	684736	684797	686093	686358
SF3B3	0.000510246	-0.846839	FIP1L1	54306748	54306775	54294193	54294350	54308819	54308874
SF3B3	3.19925e-05	0.914017	DCTD	183837571	183837692	183836613	183836728	183838440	183838630
SF3B3	9.80905e-05	-0.891582	C16orf13	685611	685774	684718	684797	686093	686302
SF3B3	8.76441e-05	0.894088	PODN	53529041	53529231	53527853	53527980	53535472	53535839
SF3B3	0.000598707	0.841567	P4HTM	49042293	49043300	49039932	49040029	49044119	49044548
SF3B3	0.000180018	-0.876958	R3HDM1	136399105	136399174	136396465	136396692	136402948	136403097
SF3B3	0.000351002	0.858462	FAM13B	137292165	137292231	137289854	137290065	137295304	137295452
SF3B3	0.000634587	-0.8396	ATG9A	220093145	220093207	220092643	220092775	220094256	220094361
SF3B3	0.000471333	0.849386	COL6A3	238296224	238296827	238289557	238290142	238305369	238305460
SF3B3	0.000531171	0.845532	TMEM192	166032800	166032831	166024101	166024248	166033898	166034006
SF3B3	1.70994e-05	0.924413	XAF1	6662574	6663037	6661407	6661543	6663724	6663920
SF3B3	0.00013299	-0.884492	HNRNPDL	83346715	83346820	83345781	83346036	83347189	83347282
SF3B3	0.00065247	0.838652	TNC	117826074	117826347	117804497	117804620	117835881	117836145
SF3B3	0.000562234	0.843662	TNC	117822008	117822281	117804497	117804620	117835881	117836145
SF3B3	0.000133202	0.884454	OSBPL9	52135105	52135184	52117662	52117713	52179674	52179751
SF3B3	0.000472553	0.849304	HBP1	106814892	106815190	106810217	106810575	106820323	106820507
SF3B3	6.93758e-05	0.899101	MFSD12	3542773	3542975	3538272	3538754	3544806	3544937
SF3B3	8.74352e-05	-0.894141	RABGAP1L	174846529	174846743	174780969	174781098	174926593	174926686
SF3B3	7.28736e-06	-0.936531	WARS	100841619	100841687	100828044	100828258	100842596	100842644
SF3B3	3.22901e-06	0.946244	CCND3	41908107	41908323	41904592	41905132	42016238	42016414
SF3B3	0.000128064	-0.885397	XPO1	61752404	61752468	61749745	61749818	61752626	61753656
SF3B3	0.000365355	0.857263	SLC3A2	62644258	62644351	62639048	62639141	62648490	62648919
SF3B3	0.000368256	-0.857025	CACNA1C	2743462	2743546	2742794	2742878	2760805	2760934
DDX46	1.51658e-06	0.953905	TPM1	63336225	63336351	63335904	63336030	63349183	63349317
DDX46	2.79052e-05	-0.916404	SRP9	225974563	225974687	225971001	225971070	225976941	225978168
DDX46	0.000642381	0.839184	PICALM	85701292	85701442	85694908	85695016	85707868	85707972
DDX46	0.00068408	-0.837024	BPTF	65871671	65871860	65870932	65871136	65887959	65888150
DDX46	0.000187444	0.875914	ATP5C1	7848936	7848973	7844720	7844817	7849621	7849764
DDX46	1.02568e-05	0.931933	COL6A3	238287278	238287878	238285414	238285987	238289557	238290142
DDX46	0.000548598	-0.844473	PLSCR1	146254326	146254352	146251256	146251337	146262253	146262407
DDX46	0.000651813	-0.838686	EVI5	93128976	93129009	93101758	93101893	93131495	93131549
DDX46	8.42673e-06	-0.934617	TMEM175	942198	942403	941903	941942	944208	944306
DDX46	1.15152e-05	-0.9303	TPM1	63353911	63353987	63353396	63353472	63354413	63354476
DDX46	0.000687277	0.836862	TSC2	2127598	2127727	2126491	2126586	2129032	2129197
DDX46	9.37977e-07	-0.958189	NABP1	192547217	192547321	192546671	192546743	192548454	192548530
DDX46	0.00016564	0.879079	RAI14	34813678	34813765	34812284	34812313	34814687	34814774
DDX46	0.000105587	-0.889909	PLEKHM2	16047823	16047883	16046228	16046415	16051811	16052040
DDX46	0.000647728	0.838901	PICALM	85701292	85701421	85694908	85695016	85707868	85707972
DDX46	0.000152578	-0.881134	PTPMT1	47591251	47591443	47587009	47587538	47593022	47593912
DDX46	0.000253012	-0.86787	ATF2	175986171	175986268	175982978	175983097	175994865	175994935
DDX46	0.000200754	0.874121	TPM1	63353396	63353472	63353067	63353138	63353911	63353987
DDX46	0.00056737	-0.843361	COL6A3	238303229	238303847	238296224	238296827	238305369	238305490
DDX46	0.00048017	0.848794	MBNL1	152174055	152174150	152165408	152165562	152177059	152177134
DDX46	0.000459506	0.850192	SMEK2	55805382	55805478	55804450	55804492	55806814	55806917
DDX46	0.000281826	-0.864845	RPS24	79799961	79799983	79796951	79797062	79800372	79800428
DDX46	0.000508355	0.846959	NAT1	18069899	18070283	18067638	18067689	18076919	18076998
DDX46	0.000360508	-0.857664	CCSER2	86259630	86259715	86237330	86237420	86273204	86278273
DDX46	9.80883e-05	-0.891582	BTF3L4	52549011	52549213	52530496	52530610	52551783	52552282
DDX46	0.000233612	-0.870061	PTPRS	5218797	5218809	5218430	5218543	5219320	5219478
DDX46	0.00049186	-0.848023	DEF8	90015824	90016046	90015182	90015222	90020650	90020784
DDX46	0.000200863	0.874106	RALY	32661624	32661672	32661368	32661441	32663679	32663845
DDX46	0.000296652	-0.863382	RAPGEF6	130785715	130785739	130782175	130782396	130788746	130788870
DDX46	0.000584876	-0.84235	WARS	100841619	100841743	100835423	100835595	100842596	100842622
DDX46	0.000551329	0.844309	EPB41L2	131201283	131201346	131190702	131191266	131206235	131206408
DDX46	0.000597986	-0.841608	WARS	100841619	100841740	100835423	100835595	100842596	100842648
DDX46	5.77245e-05	-0.902871	BCLAF1	136588166	136588313	136582402	136582615	136589299	136589477
DDX46	0.000643516	0.839124	SMIM7	16763415	16763772	16756471	16758072	16770205	16770258
DDX46	0.000448401	0.850964	EHBP1	63215065	63215173	63206322	63206470	63217850	63217975
DDX46	0.000253252	0.867844	PRRX1	170699417	170699489	170695360	170695542	170705188	170705649
DDX46	0.000135904	0.883969	PTGS1	125133891	125134113	125133464	125133551	125140177	125140294
DDX46	0.000168041	0.878715	PALM2-AKAP2	112918598	112918777	112898406	112900819	112930678	112932189
DDX46	0.00014564	-0.882283	CAST	96062497	96062563	96058342	96058402	96063192	96063234
DDX46	0.00044484	0.851215	INPP5K	1419181	1419412	1417165	1417273	1419749	1419947
DDX46	0.000632252	0.839726	SPATS2L	201173609	201173813	201171098	201171324	201194153	201194203
DDX46	7.88941e-05	0.896375	DCTD	183837571	183837692	183836613	183836728	183838440	183838630
DDX46	0.000629706	-0.839863	C20orf96	270199	270317	264603	264722	270899	270948
DDX46	5.68924e-05	-0.903163	ARHGAP12	32142993	32143134	32141444	32141525	32150322	32150586
DDX46	0.000343821	0.859077	COL6A3	238296224	238296827	238289557	238290142	238305369	238305460
DDX46	1.38177e-05	0.927647	XAF1	6662574	6663037	6661407	6661543	6663724	6663920
DDX46	0.000590393	0.842036	OSBPL9	52135105	52135184	52117662	52117713	52179674	52179751
DDX46	0.000548138	-0.844501	RABGAP1L	174846529	174846743	174780969	174781098	174926593	174926686
DDX46	0.000472044	-0.849338	WARS	100840472	100840602	100835423	100835595	100841847	100841944
PCBP2	0.000613408	0.84075	TSC2	2127598	2127727	2126491	2126586	2129032	2129197
PCBP2	0.000108932	0.889193	RAI14	34813678	34813765	34812284	34812313	34814687	34814774
PCBP2	0.000135677	-0.884009	TTC7B	91069596	91069647	91059829	91059970	91077085	91077183
PCBP2	0.0005193	-0.846269	RPS24	79799961	79799983	79796951	79797062	79800372	79800428
PCBP2	0.000602177	-0.841373	CCSER2	86259630	86259715	86237330	86237420	86273204	86278273
PCBP2	0.000354264	-0.858187	PLEKHA1	124187791	124187832	124186457	124186547	124189139	124191861
PCBP2	0.000477899	-0.848945	PCNXL2	233397790	233397911	233397030	233397067	233398703	233398909
PCBP2	0.000233398	-0.870086	WARS	100841619	100841743	100835423	100835595	100842596	100842622
PCBP2	0.000246845	-0.868552	WARS	100841619	100841740	100835423	100835595	100842596	100842648
PCBP2	0.000296338	0.863413	PTGS1	125133891	125134113	125133464	125133551	125140177	125140294
PCBP2	0.000712304	-0.835619	STAT6	57501441	57501526	57501013	57501097	57501945	57502082
PCBP2	0.000109855	-0.888998	WARS	100841619	100841743	100828044	100828258	100842596	100842622
PCBP2	0.000146306	-0.882171	WARS	100841619	100841687	100835423	100835595	100842596	100842644
PCBP2	0.000545876	-0.844637	SS18	23664015	23664139	23662326	23662492	23667464	23667541
PCBP2	0.000709278	0.835767	FAM13B	137292165	137292231	137289854	137290065	137295304	137295452
PCBP2	0.000543583	-0.844775	FAM13B	137354643	137354835	137354097	137354203	137356719	137356886
PCBP2	3.0137e-05	-0.915069	WARS	100841619	100841687	100828044	100828258	100842596	100842644
PCBP2	0.000439216	-0.851614	XPO1	61752404	61752468	61749745	61749818	61752626	61753656
HNRNPA2B1	7.99177e-07	0.959525	TPM1	63336225	63336351	63335904	63336030	63349183	63349317
HNRNPA2B1	0.000104797	-0.890081	SRP9	225974563	225974687	225971001	225971070	225976941	225978168
HNRNPA2B1	8.09022e-07	0.959425	COL6A3	238287278	238287878	238285414	238285987	238289557	238290142
HNRNPA2B1	0.00011178	-0.888596	TMEM175	942198	942403	941903	941942	944208	944306
HNRNPA2B1	8.00613e-05	-0.896059	TPM1	63353911	63353987	63353396	63353472	63354413	63354476
HNRNPA2B1	1.00006e-05	-0.932285	NABP1	192547217	192547321	192546671	192546743	192548454	192548530
HNRNPA2B1	0.000534922	0.845302	RAI14	34813678	34813765	34812284	34812313	34814687	34814774
HNRNPA2B1	0.000562185	-0.843665	PLEKHM2	16047823	16047883	16046228	16046415	16051811	16052040
HNRNPA2B1	0.000332018	-0.860109	PTPMT1	47591251	47591443	47587009	47587538	47593022	47593912
HNRNPA2B1	9.55412e-05	-0.892173	COL6A3	238303229	238303847	238296224	238296827	238305369	238305490
HNRNPA2B1	0.00021911	0.871794	MBNL1	152174055	152174150	152165408	152165562	152177059	152177134
HNRNPA2B1	0.000476777	0.84902	PCED1A	2816684	2816960	2815959	2816355	2819241	2819392
HNRNPA2B1	0.000581318	-0.842553	FNIP2	159754952	159755042	159754679	159754780	159756556	159756628
HNRNPA2B1	0.00021482	-0.872324	RPS24	79799961	79799983	79796951	79797062	79800372	79800428
HNRNPA2B1	0.000198004	-0.874483	PTPRS	5218797	5218809	5218430	5218543	5219320	5219478
HNRNPA2B1	0.00036244	-0.857504	ECHDC2	53378425	53378521	53377394	53377693	53379566	53379767
HNRNPA2B1	0.000691364	-0.836657	DEF8	90015824	90016046	90015182	90015222	90020650	90020784
HNRNPA2B1	0.00043588	0.851852	RALY	32661624	32661672	32661368	32661441	32663679	32663845
HNRNPA2B1	0.000207266	0.873277	SETD5	9471510	9471735	9470506	9470693	9475528	9475634
HNRNPA2B1	0.000248109	-0.868411	BCLAF1	136588166	136588313	136582402	136582615	136589299	136589477
HNRNPA2B1	0.000370046	0.856879	SMIM7	16763415	16763772	16756471	16758072	16770205	16770258
HNRNPA2B1	0.000367165	0.857114	EHBP1	63215065	63215173	63206322	63206470	63217850	63217975
HNRNPA2B1	0.000489098	0.848204	PTGS1	125133891	125134113	125133464	125133551	125140177	125140294
HNRNPA2B1	0.000601187	0.841428	ACTN1	69345705	69345786	69345174	69345240	69346678	69346825
HNRNPA2B1	0.000300615	0.863001	PALM2-AKAP2	112918598	112918777	112898406	112900819	112930678	112932189
HNRNPA2B1	0.000187145	-0.875955	CAST	96062497	96062563	96058342	96058402	96063192	96063234
HNRNPA2B1	0.000348657	-0.858662	RBM39	34328446	34328519	34326889	34326939	34328745	34328809
HNRNPA2B1	0.000182307	0.876632	DCTD	183837571	183837692	183836613	183836728	183838440	183838630
HNRNPA2B1	8.02287e-05	-0.896014	C20orf96	270199	270317	264603	264722	270899	270948
HNRNPA2B1	0.00022796	0.870726	FAM13B	137292165	137292231	137289854	137290065	137295304	137295452
HNRNPA2B1	0.000423001	-0.852787	MKNK2	2039629	2039855	2037630	2037828	2040132	2040176
HNRNPA2B1	0.00014298	0.882735	COL6A3	238296224	238296827	238289557	238290142	238305369	238305460
HNRNPA2B1	4.10325e-05	0.909487	XAF1	6662574	6663037	6661407	6661543	6663724	6663920
HNRNPA2B1	0.000310017	-0.862111	HNRNPDL	83346715	83346820	83345781	83346036	83347189	83347282
HNRNPA2B1	2.05247e-05	0.921524	OSBPL9	52135105	52135184	52117662	52117713	52179674	52179751
HNRNPA2B1	2.96987e-05	0.915325	HP1BP3	21106842	21107033	21106304	21106404	21113687	21113816
HNRNPA2B1	0.000535021	0.845295	MFSD12	3542773	3542975	3538272	3538754	3544806	3544937
HNRNPA2B1	6.5094e-05	-0.900424	RABGAP1L	174846529	174846743	174780969	174781098	174926593	174926686
HNRNPA2B1	8.02076e-05	-0.89602	WARS	100840472	100840602	100835423	100835595	100841847	100841944
PPP4R2	0.000479316	0.84885	TPM1	63336225	63336351	63335904	63336030	63349183	63349317
PPP4R2	0.000100014	-0.891143	SNRNP70	49605370	49606844	49604646	49604728	49607890	49607992
PPP4R2	9.08163e-05	-0.893304	BPTF	65871671	65871860	65870932	65871136	65887959	65888150
PPP4R2	0.000482059	-0.848668	TIA1	70455475	70455594	70454866	70454954	70456190	70456223
PPP4R2	4.42094e-05	-0.908083	BPTF	65882243	65882432	65871035	65871136	65887959	65888150
PPP4R2	0.000642932	-0.839155	SLC39A13	47434950	47435058	47433896	47434018	47435147	47435248
PPP4R2	0.00051294	0.846669	LY6E	144101678	144101794	144099945	144100003	144102304	144102408
PPP4R2	0.000101367	-0.890839	RAPGEF6	130785715	130785739	130782175	130782396	130788746	130788870
PPP4R2	0.000640714	-0.839273	POP4	30101226	30101539	30099563	30099616	30102768	30102846
PPP4R2	0.000421777	0.852877	PPM1A	60717097	60717199	60716158	60716395	60749401	60750255
PPP4R2	5.08051e-06	-0.941039	KIAA1191	175786464	175786570	175782573	175782752	175786813	175786921
PPP4R2	7.54029e-05	-0.897344	MLLT10	21971153	21971186	21970260	21970305	22002700	22002879
PPP4R2	0.000285936	-0.864434	SLC9A5	67288923	67289087	67286444	67286747	67299990	67300128
PPP4R2	0.000167416	-0.878809	ARHGAP12	32142993	32143134	32141444	32141525	32150322	32150586
PPP4R2	0.000507109	0.847039	PKIG	43213740	43213845	43160425	43160619	43218437	43218507
PPP4R2	0.000348704	-0.858658	PGAP1	197735664	197735703	197712199	197712761	197737164	197737273
PPP4R2	0.000392059	0.855126	KLC1	104158695	104158762	104153417	104153548	104166991	104167064
TXNL4A	0.000102154	0.890663	ATP5C1	7848936	7848973	7844720	7844817	7849621	7849764
TXNL4A	0.000204392	-0.873647	PLSCR1	146254326	146254352	146251256	146251337	146262253	146262407
TXNL4A	0.000101205	-0.890875	EVI5	93128976	93129009	93101758	93101893	93131495	93131549
TXNL4A	0.000576355	-0.842839	TPM1	63353911	63353987	63353396	63353472	63354413	63354476
TXNL4A	0.000294064	-0.863633	OS9	58113881	58114046	58112775	58112965	58114188	58114301
TXNL4A	0.000493816	0.847895	ANXA2	60689456	60689537	60678226	60678285	60690141	60690185
TXNL4A	0.00017783	-0.877272	ATF2	175986171	175986268	175982978	175983097	175994865	175994935
TXNL4A	0.00052108	0.846157	NCOR1	15990485	15990659	15989712	15989756	15995176	15995232
TXNL4A	0.000166106	0.879008	CASK	41416284	41416353	41414852	41414888	41419031	41419100
TXNL4A	0.000708146	-0.835823	ZNF207	30693683	30693776	30692348	30692506	30694790	30695033
TXNL4A	0.000182493	0.876606	SMEK2	55805382	55805478	55804450	55804492	55806814	55806917
TXNL4A	3.37842e-05	-0.913045	RPS24	79799961	79799983	79796951	79797062	79800372	79800428
TXNL4A	0.000423883	0.852722	NAT1	18069899	18070283	18067638	18067689	18076919	18076998
TXNL4A	1.06509e-05	-0.931406	CCNL2	1328058	1328183	1326145	1326245	1328775	1328840
TXNL4A	0.000587694	-0.842189	BTF3L4	52549011	52549213	52530496	52530610	52551783	52552282
TXNL4A	1.24596e-05	-0.929165	PTPRS	5218797	5218809	5218430	5218543	5219320	5219478
TXNL4A	1.02274e-05	0.931973	PRKAR1A	66511127	66511260	66507920	66508283	66511534	66511717
TXNL4A	0.000287909	-0.864238	CDC42BPB	103420534	103420612	103418834	103418940	103420938	103421025
TXNL4A	0.000124819	-0.886008	TERF1	73942570	73942630	73939174	73939287	73944276	73944368
TXNL4A	8.22787e-05	0.895468	RP11-349A22.5	58752308	58752474	58740696	58740728	58758352	58758425
TXNL4A	0.000138897	0.883441	MTMR9LP	32700003	32700224	32697642	32697785	32700304	32700415
TXNL4A	0.000200621	-0.874138	WARS	100841619	100841743	100835423	100835595	100842596	100842622
TXNL4A	3.94434e-05	0.910222	EPB41L2	131201283	131201346	131190702	131191266	131206235	131206408
TXNL4A	0.000213184	-0.872528	WARS	100841619	100841740	100835423	100835595	100842596	100842648
TXNL4A	0.000392537	0.855089	ZNF438	31212215	31212344	31197861	31197944	31230503	31230580
TXNL4A	0.00031576	-0.861578	BCLAF1	136588166	136588313	136582402	136582615	136589299	136589477
TXNL4A	0.000263671	0.866721	SMIM7	16763415	16763772	16756471	16758072	16770205	16770258
TXNL4A	0.000405598	0.854085	PTGS1	125133891	125134113	125133464	125133551	125140177	125140294
TXNL4A	0.000432986	0.85206	EDEM2	33823883	33823994	33805614	33805864	33859807	33859948
TXNL4A	0.000198448	-0.874424	TMEM259	1010989	1011094	1010728	1010894	1011365	1011498
TXNL4A	0.000236363	-0.869742	C17orf61-PLSCR3	7296462	7296683	7296109	7296271	7296785	7296828
TXNL4A	1.49467e-05	0.926472	PALM2-AKAP2	112918598	112918777	112898406	112900819	112930678	112932189
TXNL4A	0.00021913	-0.871792	WARS	100841619	100841743	100828044	100828258	100842596	100842622
TXNL4A	0.000226466	-0.870904	WARS	100841619	100841687	100835423	100835595	100842596	100842644
TXNL4A	0.000154759	0.880782	INPP5K	1419181	1419412	1417165	1417273	1419749	1419947
TXNL4A	0.000338334	-0.859553	DYRK2	68043576	68043725	68042500	68042962	68050885	68059186
TXNL4A	6.2935e-05	-0.901118	RBM39	34328446	34328519	34326889	34326939	34328745	34328809
TXNL4A	0.000208063	-0.873175	R3HDM1	136399105	136399360	136396465	136396692	136402948	136403097
TXNL4A	6.11803e-05	-0.901695	C16orf13	685517	685774	684736	684797	686093	686358
TXNL4A	0.000220215	0.871659	DCTD	183837571	183837692	183836613	183836728	183838440	183838630
TXNL4A	7.06993e-05	-0.898705	C16orf13	685611	685774	684718	684797	686093	686302
TXNL4A	7.78891e-05	0.896651	LYRM1	20913807	20914039	20912074	20912211	20926877	20927036
TXNL4A	0.000105261	-0.88998	R3HDM1	136399105	136399174	136396465	136396692	136402948	136403097
TXNL4A	0.000255029	-0.86765	ARHGAP12	32142993	32143134	32141444	32141525	32150322	32150586
TXNL4A	0.000125134	-0.885948	IKBKB	42147673	42147791	42129600	42129723	42162704	42162793
TXNL4A	4.60623e-05	0.9073	TMEM192	166032800	166032831	166024101	166024248	166033898	166034006
TXNL4A	0.000629567	0.83987	LETMD1	51447560	51447643	51442816	51442968	51450132	51450285
TXNL4A	6.82806e-05	-0.899434	HNRNPDL	83346715	83346820	83345781	83346036	83347189	83347282
TXNL4A	0.000576828	0.842812	TP53I11	44960716	44960832	44959757	44959917	44972227	44972445
TXNL4A	0.000308776	0.862227	MFSD12	3542773	3542975	3538272	3538754	3544806	3544937
TXNL4A	8.5345e-05	-0.894671	WARS	100841619	100841687	100828044	100828258	100842596	100842644
TXNL4A	0.000115684	0.887797	CCND3	41908107	41908323	41904592	41905132	42016238	42016414
TXNL4A	0.000519231	0.846273	SLC3A2	62644258	62644351	62639048	62639141	62648490	62648919
TXNL4A	0.000690868	-0.836682	CACNA1C	2743462	2743546	2742794	2742878	2760805	2760934
TXNL4A	0.000520674	-0.846183	MATR3	138615623	138615747	138614739	138614818	138618427	138618678
TXNL4A	0.000292899	-0.863747	CACNA1C	2757640	2757673	2742794	2742878	2760805	2760913
CCBL2	4.85285e-05	-0.906295	TNC	117810538	117810811	117808688	117808961	117819431	117819704
CCBL2	0.000669276	-0.837779	MBNL1	152173330	152173366	152165408	152165562	152177059	152177134
CCBL2	0.000166729	-0.878913	KTN1	56130672	56130759	56128239	56128330	56133958	56134048
CCBL2	0.000139605	-0.883317	ZNF438	31212215	31212344	31197861	31197944	31230503	31230580
CCBL2	0.000578436	-0.842719	COL4A3BP	74695134	74695212	74685416	74685512	74696029	74696122
CCBL2	6.87493e-06	-0.937282	ACTN1	69345705	69345786	69345174	69345240	69346678	69346825
CCBL2	0.000284897	-0.864537	REPIN1	150067848	150067973	150065900	150066030	150068316	150068892
CCBL2	0.000545272	0.844673	GUCD1	24950916	24951104	24944884	24944969	24951582	24951827
CCBL2	3.89817e-05	0.91044	TMX2	57505307	57505498	57505079	57505140	57505825	57505902
CCBL2	0.000212448	0.87262	USF2	35760705	35760906	35760348	35760602	35761349	35761420
CCBL2	4.9753e-05	0.905811	TMX2	57505257	57505498	57505079	57505140	57505825	57505889
CCBL2	0.000340746	0.859343	C16orf13	685611	685774	684718	684797	686093	686302
CCBL2	0.00070738	-0.835861	PODN	53529041	53529231	53527853	53527980	53535472	53535839
CCBL2	0.000376317	0.856372	FIP1L1	54245239	54245284	54244005	54244090	54245391	54245431
CCBL2	0.000266849	-0.866386	COL6A3	238296224	238296827	238289557	238290142	238305369	238305460
CCBL2	0.000524814	-0.845925	ZNF263	3338453	3338570	3333954	3334205	3339392	3341460
CCBL2	8.69133e-05	-0.894272	VPS29	110937339	110937351	110933816	110934008	110939853	110939912
CCBL2	1.30208e-05	0.928523	SLC30A6	32402545	32402665	32399131	32399216	32409341	32409407
CCBL2	4.14972e-05	0.909277	RP4-769N13.6	101856807	101856905	101856391	101856437	101860409	101860581
HNRNPUL1	2.36144e-05	0.919228	TNC	117810538	117810811	117808688	117808961	117819431	117819704
HNRNPUL1	0.000211862	0.872694	PICALM	85701292	85701442	85694908	85695016	85707868	85707972
HNRNPUL1	2.23362e-07	0.968732	ATP5C1	7848936	7848973	7844720	7844817	7849621	7849764
HNRNPUL1	5.73387e-05	-0.903006	OGT	70775039	70775235	70774362	70774442	70775803	70775944
HNRNPUL1	0.000169646	0.878474	COL6A3	238287278	238287878	238285414	238285987	238289557	238290142
HNRNPUL1	8.2109e-06	-0.934963	PLSCR1	146254326	146254352	146251256	146251337	146262253	146262407
HNRNPUL1	6.56366e-05	-0.900253	EVI5	93128976	93129009	93101758	93101893	93131495	93131549
HNRNPUL1	0.000167489	-0.878798	TPM1	63353911	63353987	63353396	63353472	63354413	63354476
HNRNPUL1	7.50686e-06	0.936144	TSC2	2127598	2127727	2126491	2126586	2129032	2129197
HNRNPUL1	5.62851e-06	0.939793	RAI14	34813678	34813765	34812284	34812313	34814687	34814774
HNRNPUL1	7.15597e-05	0.898451	PICALM	85701292	85701421	85694908	85695016	85707868	85707972
HNRNPUL1	0.000133329	0.884431	S100A4	153517945	153517994	153517129	153517285	153518228	153518278
HNRNPUL1	0.000331452	-0.860159	OS9	58113881	58114046	58112775	58112965	58114188	58114301
HNRNPUL1	0.000676509	-0.837408	PTPMT1	47591251	47591443	47587009	47587538	47593022	47593912
HNRNPUL1	0.000713682	-0.835551	TRIP12	230725121	230725247	230723500	230724290	230744697	230744844
HNRNPUL1	0.000359966	0.857709	ANXA2	60689456	60689537	60678226	60678285	60690141	60690185
HNRNPUL1	0.000208596	-0.873107	ATF2	175986171	175986268	175982978	175983097	175994865	175994935
HNRNPUL1	0.000444345	-0.85125	HNRNPUL2	62483335	62483409	62482971	62483079	62484460	62484661
HNRNPUL1	0.000405722	-0.854076	DNAJB6	157202488	157208223	157178234	157178305	157208709	157210127
HNRNPUL1	8.10201e-05	0.895802	NCOR1	15990485	15990659	15989712	15989756	15995176	15995232
HNRNPUL1	0.000125708	0.885839	TPM1	63353396	63353472	63353067	63353138	63353911	63353987
HNRNPUL1	0.000598353	0.841587	CASK	41416284	41416353	41414852	41414888	41419031	41419100
HNRNPUL1	0.000264973	-0.866583	ZNF207	30693683	30693776	30692348	30692506	30694790	30695033
HNRNPUL1	7.00103e-05	-0.898911	PABPC4	40029507	40029594	40029285	40029413	40030094	40030214
HNRNPUL1	0.000333468	-0.859981	PRMT2	48081711	48081848	48069486	48069651	48083294	48083466
HNRNPUL1	4.99032e-05	-0.905753	TTC7B	91069596	91069647	91059829	91059970	91077085	91077183
HNRNPUL1	3.64272e-05	-0.911684	FNIP2	159754952	159755042	159754679	159754780	159756556	159756628
HNRNPUL1	6.57767e-05	0.900209	SMEK2	55805382	55805478	55804450	55804492	55806814	55806917
HNRNPUL1	9.99713e-07	-0.957645	RPS24	79799961	79799983	79796951	79797062	79800372	79800428
HNRNPUL1	0.000678462	-0.837309	STRADA	61784606	61784778	61783994	61784099	61787850	61787974
HNRNPUL1	8.40853e-05	0.894996	NAT1	18069899	18070283	18067638	18067689	18076919	18076998
HNRNPUL1	3.97009e-05	-0.910102	PLEKHA1	124187791	124187832	124186457	124186547	124189139	124191861
HNRNPUL1	0.000142997	-0.882732	BTF3L4	52549011	52549213	52530496	52530610	52551783	52552282
HNRNPUL1	6.65979e-06	-0.937688	PTPRS	5218797	5218809	5218430	5218543	5219320	5219478
HNRNPUL1	0.000142432	0.882828	PRKAR1A	66511127	66511260	66507920	66508283	66511534	66511717
HNRNPUL1	1.37075e-05	-0.927766	TERF1	73942570	73942630	73939174	73939287	73944276	73944368
HNRNPUL1	3.90747e-05	0.910396	MTMR9LP	32700003	32700224	32697642	32697785	32700304	32700415
HNRNPUL1	0.00056938	-0.843244	KIAA0895L	67215460	67215600	67213943	67214569	67217164	67217855
HNRNPUL1	3.11844e-07	-0.966549	WARS	100841619	100841743	100835423	100835595	100842596	100842622
HNRNPUL1	1.9004e-05	0.922755	EPB41L2	131201283	131201346	131190702	131191266	131206235	131206408
HNRNPUL1	0.000102435	0.890601	SUB1	32571196	32571280	32531923	32532022	32588617	32588690
HNRNPUL1	3.4367e-07	-0.965885	WARS	100841619	100841740	100835423	100835595	100842596	100842648
HNRNPUL1	0.000408586	0.853859	ZNF438	31212215	31212344	31197861	31197944	31230503	31230580
HNRNPUL1	0.000727133	-0.834898	BCLAF1	136588166	136588313	136582402	136582615	136589299	136589477
HNRNPUL1	4.36416e-05	0.908328	SMIM7	16763415	16763772	16756471	16758072	16770205	16770258
HNRNPUL1	0.000570611	0.843172	EHBP1	63215065	63215173	63206322	63206470	63217850	63217975
HNRNPUL1	0.000613411	0.84075	POSTN	38145505	38145595	38144716	38144806	38151889	38151935
HNRNPUL1	0.000713766	-0.835547	TTC7A	47185633	47185691	47183977	47184146	47202111	47202242
HNRNPUL1	0.000454415	0.850544	PTGS1	125133891	125134113	125133464	125133551	125140177	125140294
HNRNPUL1	0.00013569	0.884007	REPIN1	150067848	150067973	150065900	150066030	150068316	150068892
HNRNPUL1	0.000569993	-0.843208	C17orf61-PLSCR3	7296462	7296683	7296109	7296271	7296785	7296828
HNRNPUL1	0.000210375	0.872881	PALM2-AKAP2	112918598	112918777	112898406	112900819	112930678	112932189
HNRNPUL1	1.0609e-06	-0.957131	WARS	100841619	100841743	100828044	100828258	100842596	100842622
HNRNPUL1	2.88396e-07	-0.967074	WARS	100841619	100841687	100835423	100835595	100842596	100842644
HNRNPUL1	0.000141633	0.882966	INPP5K	1419181	1419412	1417165	1417273	1419749	1419947
HNRNPUL1	0.000334597	-0.859881	R3HDM1	136399105	136399360	136396465	136396692	136402948	136403097
HNRNPUL1	0.000256538	-0.867486	TOX2	42694351	42694747	42682938	42683166	42695369	42695497
HNRNPUL1	0.000410696	-0.853701	C16orf13	685517	685774	684736	684797	686093	686358
HNRNPUL1	0.000152714	0.881112	DCTD	183837571	183837692	183836613	183836728	183838440	183838630
HNRNPUL1	0.000191336	-0.875379	C16orf13	685611	685774	684718	684797	686093	686302
HNRNPUL1	0.000324397	0.86079	PODN	53529041	53529231	53527853	53527980	53535472	53535839
HNRNPUL1	2.55113e-05	-0.917934	R3HDM1	136399105	136399174	136396465	136396692	136402948	136403097
HNRNPUL1	0.00023938	0.869395	FAM13B	137292165	137292231	137289854	137290065	137295304	137295452
HNRNPUL1	0.00069895	-0.836278	ARHGAP12	32142993	32143134	32141444	32141525	32150322	32150586
HNRNPUL1	0.000721315	0.835179	TMEM192	166032800	166032831	166024101	166024248	166033898	166034006
HNRNPUL1	0.000156933	0.880434	XAF1	6662574	6663037	6661407	6661543	6663724	6663920
HNRNPUL1	0.000292691	-0.863767	HNRNPDL	83346715	83346820	83345781	83346036	83347189	83347282
HNRNPUL1	0.000667552	0.837868	MFSD12	3542773	3542975	3538272	3538754	3544806	3544937
HNRNPUL1	2.46813e-07	-0.968094	WARS	100841619	100841687	100828044	100828258	100842596	100842644
HNRNPUL1	0.000164321	0.879281	CCND3	41908107	41908323	41904592	41905132	42016238	42016414
HNRNPUL1	0.000268797	-0.866182	MATR3	138615623	138615747	138614739	138614818	138618427	138618678
HNRNPUL1	0.000111678	-0.888617	TOX2	42693416	42693497	42682938	42683166	42695369	42695497
HNRNPK	0.000216747	0.872085	PICALM	85701292	85701442	85694908	85695016	85707868	85707972
HNRNPK	0.000437181	0.851759	TSC2	2127598	2127727	2126491	2126586	2129032	2129197
HNRNPK	0.000287863	0.864243	RAI14	34813678	34813765	34812284	34812313	34814687	34814774
HNRNPK	0.000510222	0.846841	PICALM	85701292	85701421	85694908	85695016	85707868	85707972
HNRNPK	0.000650478	-0.838757	RPS24	79799961	79799983	79796951	79797062	79800372	79800428
HNRNPK	0.000110558	0.88885	PCMTD1	52752006	52752198	52746077	52746249	52758220	52758323
HNRNPK	0.000389714	-0.855309	PTPRS	5218797	5218809	5218430	5218543	5219320	5219478
HNRNPK	0.000225467	-0.871024	MICAL3	18295272	18295323	18293468	18293579	18299455	18299550
HNRNPK	0.000178243	0.877212	PTGS1	125133891	125134113	125133464	125133551	125140177	125140294
HNRNPK	0.000545925	-0.844634	GGA1	38020975	38021083	38019558	38019640	38025468	38025533
HNRNPK	5.73481e-05	-0.903002	CAST	96062497	96062563	96058342	96058402	96063192	96063234
HNRNPK	0.000500521	-0.847461	R3HDM1	136399105	136399174	136396465	136396692	136402948	136403097
HNRNPK	2.2231e-05	0.920225	XAF1	6662574	6663037	6661407	6661543	6663724	6663920
HNRNPK	0.000247609	-0.868467	TATDN2	10320347	10320444	10319962	10320146	10320568	10320718
SYNCRIP	3.69295e-05	0.911434	TPM1	63336225	63336351	63335904	63336030	63349183	63349317
SYNCRIP	6.07438e-05	-0.901841	SNRNP70	49605370	49606844	49604646	49604728	49607890	49607992
SYNCRIP	5.70406e-05	-0.90311	SRP9	225974563	225974687	225971001	225971070	225976941	225978168
SYNCRIP	0.000226833	0.87086	COL6A3	238287278	238287878	238285414	238285987	238289557	238290142
SYNCRIP	6.39828e-05	-0.900779	TMEM175	942198	942403	941903	941942	944208	944306
SYNCRIP	0.000111798	-0.888592	TPM1	63353911	63353987	63353396	63353472	63354413	63354476
SYNCRIP	1.71468e-06	-0.95274	NABP1	192547217	192547321	192546671	192546743	192548454	192548530
SYNCRIP	0.000242052	-0.869091	PLEKHM2	16047823	16047883	16046228	16046415	16051811	16052040
SYNCRIP	0.000149394	-0.881656	PTPMT1	47591251	47591443	47587009	47587538	47593022	47593912
SYNCRIP	0.000532222	-0.845467	RPS24	79799961	79799983	79796951	79797062	79800372	79800428
SYNCRIP	9.09635e-05	0.893268	RCC1	28843236	28843365	28835341	28835417	28856369	28856451
SYNCRIP	0.000371358	-0.856772	PTPRS	5218797	5218809	5218430	5218543	5219320	5219478
SYNCRIP	0.000346691	-0.85883	ECHDC2	53378425	53378521	53377394	53377693	53379566	53379767
SYNCRIP	0.00045054	-0.850814	DEF8	90015824	90016046	90015182	90015222	90020650	90020784
SYNCRIP	0.000126346	0.885719	RALY	32661624	32661672	32661368	32661441	32663679	32663845
SYNCRIP	1.24512e-05	-0.929175	BCLAF1	136588166	136588313	136582402	136582615	136589299	136589477
SYNCRIP	0.000140161	0.88322	EHBP1	63215065	63215173	63206322	63206470	63217850	63217975
SYNCRIP	0.000231386	0.870322	PTGS1	125133891	125134113	125133464	125133551	125140177	125140294
SYNCRIP	0.000671819	-0.837648	KIAA1191	175786464	175786570	175782573	175782752	175786813	175786921
SYNCRIP	0.000696552	-0.836397	EVI5L	7921977	7922010	7920900	7920954	7923076	7923217
SYNCRIP	6.68782e-05	0.899865	PALM2-AKAP2	112918598	112918777	112898406	112900819	112930678	112932189
SYNCRIP	0.000337289	-0.859645	CAST	96062497	96062563	96058342	96058402	96063192	96063234
SYNCRIP	0.000708642	-0.835799	RBM39	34328446	34328519	34326889	34326939	34328745	34328809
SYNCRIP	0.000168251	-0.878683	ZRANB2	71531360	71531435	71529019	71530820	71532458	71532617
SYNCRIP	8.80106e-05	0.893997	DCTD	183837571	183837692	183836613	183836728	183838440	183838630
SYNCRIP	0.000610309	-0.840921	C20orf96	270199	270317	264603	264722	270899	270948
SYNCRIP	0.000243484	-0.868929	ARHGAP12	32142993	32143134	32141444	32141525	32150322	32150586
SYNCRIP	0.000164741	0.879216	XAF1	6662574	6663037	6661407	6661543	6663724	6663920
SYNCRIP	0.000711922	-0.835637	HNRNPDL	83346715	83346820	83345781	83346036	83347189	83347282
SYNCRIP	0.000299296	0.863127	OSBPL9	52135105	52135184	52117662	52117713	52179674	52179751
SYNCRIP	0.000254712	-0.867684	RABGAP1L	174846529	174846743	174780969	174781098	174926593	174926686
POLR2G	0.000398086	0.854659	MFF	228211941	228212100	228205007	228205096	228220392	228220477
POLR2G	0.000709003	0.835781	ZNF502	44756082	44756180	44754137	44754236	44761694	44761808
NONO	0.000413912	0.85346	S100A4	153517945	153517994	153517129	153517285	153518228	153518278
NONO	0.000253267	-0.867842	BTN2A1	26458834	26458946	26458149	26458370	26459708	26460056
NONO	0.000251845	0.867998	ANXA2	60689456	60689537	60678226	60678285	60690141	60690185
NONO	0.000510133	0.846846	CEP63	134276983	134277189	134270767	134270854	134280218	134280737
NONO	0.000415267	-0.853359	CHID1	893426	893519	884067	884169	899339	899401
NONO	0.00065028	0.838767	NAT1	18069899	18070283	18067638	18067689	18076919	18076998
NONO	0.000147116	-0.882035	HDAC7	48189688	48189799	48189369	48189550	48189989	48190081
NONO	0.00021474	-0.872334	CDC42BPB	103420534	103420612	103418834	103418940	103420938	103421025
NONO	0.000605572	-0.841184	ACIN1	23559190	23559310	23550956	23551045	23559730	23559842
NONO	0.000488886	0.848218	KTN1	56130672	56130759	56128239	56128330	56133958	56134048
NONO	0.000353127	0.858283	EPB41L2	131201283	131201346	131190702	131191266	131206235	131206408
NONO	0.000501276	0.847413	TMCO4	20072024	20072144	20067269	20067434	20072948	20073092
NONO	1.05911e-05	-0.931485	GUCD1	24950916	24951104	24944884	24944969	24951582	24951827
NONO	0.000215474	-0.872242	ARIH2	48982568	48982614	48960180	48960244	48999044	48999112
NONO	8.70212e-06	-0.934185	ARIH2	48982414	48982614	48960180	48960244	48999044	48999112
NONO	0.000237004	-0.869668	SPRED3	38885282	38885426	38882851	38882928	38886119	38886868
NONO	0.000693328	0.836559	MRPL33	27997290	27997397	27995540	27995559	28002299	28002564
NONO	0.000598292	-0.84159	C16orf13	685517	685774	684736	684797	686093	686358
NONO	0.000733185	-0.834607	TMX2	57505257	57505498	57505079	57505140	57505825	57505889
NONO	0.000145022	0.882387	IP6K2	48745552	48745670	48732522	48732854	48754589	48754643
NONO	0.000633825	0.839641	ZNHIT1	100861599	100865077	100861461	100861498	100865884	100866055
NONO	0.000214934	0.87231	CA11	49141496	49141550	49141278	49141401	49142144	49142310
NONO	0.000490872	0.848088	KLC1	104158695	104158762	104145720	104145855	104166991	104167064
NONO	0.000258531	0.867271	CDK16	47081671	47081741	47077709	47078063	47082950	47083127
WDR25	0.000122563	-0.88644	TPM1	63336225	63336351	63335904	63336030	63349183	63349317
WDR25	0.000308093	-0.862291	TNC	117810538	117810811	117808688	117808961	117819431	117819704
WDR25	0.000455731	0.850453	BPTF	65871671	65871860	65870932	65871136	65887959	65888150
WDR25	0.000257988	-0.867329	ATP5C1	7848936	7848973	7844720	7844817	7849621	7849764
WDR25	1.24994e-05	-0.929119	COL6A3	238287278	238287878	238285414	238285987	238289557	238290142
WDR25	0.000136642	0.883838	EVI5	93128976	93129009	93101758	93101893	93131495	93131549
WDR25	0.000260269	0.867084	TMEM175	942198	942403	941903	941942	944208	944306
WDR25	0.000176282	0.877496	TPM1	63353911	63353987	63353396	63353472	63354413	63354476
WDR25	0.000467124	-0.849671	RAI14	34813678	34813765	34812284	34812313	34814687	34814774
WDR25	0.000194267	0.874982	ATF2	175986171	175986268	175982978	175983097	175994865	175994935
WDR25	0.000528662	-0.845686	PCED1A	2816684	2816960	2815959	2816355	2819241	2819392
WDR25	0.000294931	0.863549	FNIP2	159754952	159755042	159754679	159754780	159756556	159756628
WDR25	0.000469978	-0.849477	SMEK2	55805382	55805478	55804450	55804492	55806814	55806917
WDR25	0.000141771	0.882942	RPS24	79799961	79799983	79796951	79797062	79800372	79800428
WDR25	0.000643138	0.839144	BTF3L4	52549011	52549213	52530496	52530610	52551783	52552282
WDR25	4.30096e-05	0.908604	PTPRS	5218797	5218809	5218430	5218543	5219320	5219478
WDR25	0.000543641	-0.844771	XRRA1	74574025	74574066	74563033	74563127	74617283	74617501
WDR25	0.000497617	0.847649	SLC39A13	47434950	47435058	47433896	47434018	47435147	47435248
WDR25	0.000191478	0.87536	RAPGEF6	130785715	130785739	130782175	130782396	130788746	130788870
WDR25	0.00014912	-0.881702	SOGA2	8809445	8809559	8806890	8807058	8812976	8813231
WDR25	4.96721e-05	-0.905843	EPB41L2	131201283	131201346	131190702	131191266	131206235	131206408
WDR25	0.000345611	-0.858923	ZNF438	31212215	31212344	31197861	31197944	31230503	31230580
WDR25	0.000407203	-0.853964	SMIM7	16763415	16763772	16756471	16758072	16770205	16770258
WDR25	7.18345e-05	-0.89837	ACTN1	69345705	69345786	69345174	69345240	69346678	69346825
WDR25	0.000556779	0.843985	KIAA1191	175786464	175786570	175782573	175782752	175786813	175786921
WDR25	0.000464857	-0.849825	REPIN1	150067848	150067973	150065900	150066030	150068316	150068892
WDR25	0.000496635	0.847712	TMEM259	1010989	1011094	1010728	1010894	1011365	1011498
WDR25	0.000401653	-0.854386	USP33	78211105	78211284	78207301	78207433	78225327	78225537
WDR25	0.000613911	0.840723	C17orf61-PLSCR3	7296462	7296683	7296109	7296271	7296785	7296828
WDR25	6.64742e-05	-0.899991	PALM2-AKAP2	112918598	112918777	112898406	112900819	112930678	112932189
WDR25	0.000538392	-0.84509	INPP5K	1419181	1419412	1417165	1417273	1419749	1419947
WDR25	6.2691e-07	0.961469	RBM39	34328446	34328519	34326889	34326939	34328745	34328809
WDR25	2.27827e-05	-0.919821	CPNE1	34243123	34243266	34220716	34220845	34252723	34252804
WDR25	0.000596006	0.841719	C16orf13	685517	685774	684736	684797	686093	686358
WDR25	0.000464316	-0.849862	DCTD	183837571	183837692	183836613	183836728	183838440	183838630
WDR25	0.000274758	0.865564	C16orf13	685611	685774	684718	684797	686093	686302
WDR25	1.05298e-05	0.931566	MKNK2	2039629	2039855	2037630	2037828	2040132	2040176
WDR25	0.000163035	0.879478	ARHGAP12	32142993	32143134	32141444	32141525	32150322	32150586
WDR25	0.000283942	-0.864633	COL6A3	238296224	238296827	238289557	238290142	238305369	238305460
WDR25	0.00038979	-0.855303	LETMD1	51447560	51447643	51442816	51442968	51450132	51450285
WDR25	0.000474783	-0.849154	XAF1	6662574	6663037	6661407	6661543	6663724	6663920
WDR25	0.000481587	-0.848699	OSBPL9	52135105	52135184	52117662	52117713	52179674	52179751
WDR25	7.62601e-05	-0.897103	KLC1	104158695	104158762	104153417	104153548	104166991	104167064
WDR25	0.000348215	-0.8587	MFSD12	3542773	3542975	3538272	3538754	3544806	3544937
WDR25	0.000465377	0.84979	RABGAP1L	174846529	174846743	174780969	174781098	174926593	174926686
WDR25	0.000543975	0.844751	WARS	100841619	100841687	100828044	100828258	100842596	100842644
WDR25	4.16145e-05	-0.909224	CCND3	41908107	41908323	41904592	41905132	42016238	42016414
WDR25	0.000536076	0.845231	CACNA1C	2757640	2757673	2742794	2742878	2760805	2760913
MELK	0.000165769	0.879059	TPM1	63336225	63336351	63335904	63336030	63349183	63349317
MELK	0.000202015	-0.873955	CDC25B	3781389	3781512	3781108	3781145	3781617	3781740
MELK	0.000629229	-0.839888	SRP9	225974563	225974687	225971001	225971070	225976941	225978168
MELK	0.000426963	0.852497	TNC	117810538	117810811	117808688	117808961	117819431	117819704
MELK	0.000332711	-0.860048	BPTF	65871671	65871860	65870932	65871136	65887959	65888150
MELK	0.000287099	0.864318	ATP5C1	7848936	7848973	7844720	7844817	7849621	7849764
MELK	0.000408326	-0.853879	OGT	70775039	70775235	70774362	70774442	70775803	70775944
MELK	0.000231831	0.870269	COL6A3	238287278	238287878	238285414	238285987	238289557	238290142
MELK	0.000228696	-0.870639	PLSCR1	146254326	146254352	146251256	146251337	146262253	146262407
MELK	0.000350325	-0.85852	EVI5	93128976	93129009	93101758	93101893	93131495	93131549
MELK	0.000302841	-0.862788	DNM1	131002263	131002275	131002006	131002058	131004510	131004624
MELK	0.000668805	-0.837803	ISOC2	55967002	55967212	55966626	55966697	55967715	55967856
MELK	0.000460261	-0.85014	MACF1	39930766	39930784	39929283	39929358	39934286	39934404
MELK	0.000626248	-0.84005	PRMT2	48078656	48078832	48069486	48069651	48084206	48084857
MELK	3.12543e-05	-0.914429	TMEM175	942198	942403	941903	941942	944208	944306
MELK	4.40674e-06	-0.942726	TPM1	63353911	63353987	63353396	63353472	63354413	63354476
MELK	0.000101605	-0.890785	NABP1	192547217	192547321	192546671	192546743	192548454	192548530
MELK	0.000579397	-0.842664	OS9	58113881	58114046	58112775	58112965	58114188	58114301
MELK	0.000319817	-0.861206	TRIP12	230725121	230725247	230723500	230724290	230744697	230744844
MELK	0.000674393	0.837517	ANXA2	60689456	60689537	60678226	60678285	60690141	60690185
MELK	0.00025821	-0.867305	ATF2	175986171	175986268	175982978	175983097	175994865	175994935
MELK	0.000237643	0.869595	TPM1	63353396	63353472	63353067	63353138	63353911	63353987
MELK	0.000136625	-0.883841	COL6A3	238303229	238303847	238296224	238296827	238305369	238305490
MELK	0.000702524	0.836101	MBNL1	152174055	152174150	152165408	152165562	152177059	152177134
MELK	0.000246326	0.86861	SMEK2	55805382	55805478	55804450	55804492	55806814	55806917
MELK	0.000558732	-0.843869	RPS24	79799961	79799983	79796951	79797062	79800372	79800428
MELK	0.00011157	0.88864	NAT1	18069899	18070283	18067638	18067689	18076919	18076998
MELK	2.36051e-05	-0.919234	HDAC7	48189688	48189799	48189369	48189550	48189989	48190081
MELK	0.000316053	0.861551	MEG3	101302381	101302412	101301862	101302216	101302503	101302637
MELK	0.000198974	-0.874355	BTF3L4	52549011	52549213	52530496	52530610	52551783	52552282
MELK	0.000209831	-0.87295	CDC42BPB	103420534	103420612	103418834	103418940	103420938	103421025
MELK	0.000402646	-0.85431	SLC39A13	47434950	47435058	47433896	47434018	47435147	47435248
MELK	0.000270043	0.866052	RALY	32661624	32661672	32661368	32661441	32663679	32663845
MELK	0.000620464	0.840364	SOGA2	8809445	8809559	8806890	8807058	8812976	8813231
MELK	0.000177998	0.877248	MBNL1	152173330	152173366	152165408	152165562	152177059	152177134
MELK	0.000380083	0.85607	KTN1	56130672	56130759	56128239	56128330	56133958	56134048
MELK	0.000153009	0.881064	EPB41L2	131201283	131201346	131190702	131191266	131206235	131206408
MELK	4.02777e-05	-0.909834	BCLAF1	136588166	136588313	136582402	136582615	136589299	136589477
MELK	0.000716106	0.835433	TMCO4	20072024	20072144	20067269	20067434	20072948	20073092
MELK	0.000701551	0.836149	EDEM2	33823883	33823994	33805614	33805864	33859807	33859948
MELK	0.000211997	0.872677	ACTN1	69345705	69345786	69345174	69345240	69346678	69346825
MELK	0.000305408	0.862545	USP33	78211105	78211284	78207301	78207433	78225327	78225537
MELK	7.1621e-05	-0.898433	NQO2	3015763	3015877	3012777	3012908	3017117	3017219
MELK	4.69604e-07	0.963659	PALM2-AKAP2	112918598	112918777	112898406	112900819	112930678	112932189
MELK	0.000575935	-0.842863	ZNF317	9268509	9268751	9267943	9268070	9269501	9269584
MELK	0.000666324	0.837931	INPP5K	1419181	1419412	1417165	1417273	1419749	1419947
MELK	0.000681931	-0.837133	RBM39	34328446	34328519	34326889	34326939	34328745	34328809
MELK	0.000250474	0.868149	ZNF121	9694861	9695024	9679677	9679758	9695136	9695173
MELK	0.000370064	-0.856878	ZRANB2	71531360	71531435	71529019	71530820	71532458	71532617
MELK	0.000486944	0.848345	FAHD2A	96071024	96071150	96068470	96068620	96071300	96071551
MELK	0.000438578	0.851659	FAM13B	137292165	137292231	137289854	137290065	137295304	137295452
MELK	0.000215973	-0.872181	MKNK2	2039629	2039855	2037630	2037828	2040132	2040176
MELK	0.000593472	0.841862	SLC38A4	47197385	47197577	47186735	47186966	47219685	47219780
MELK	0.000412946	0.853532	COL6A3	238296224	238296827	238289557	238290142	238305369	238305460
MELK	8.4631e-05	-0.894855	HNRNPDL	83346715	83346820	83345781	83346036	83347189	83347282
MELK	0.000452907	0.850649	MEG3	101302378	101302412	101302075	101302216	101302503	101302637
MELK	0.000524907	-0.845919	MBD1	47800555	47800723	47799933	47800233	47801346	47801415
MELK	0.000469742	0.849493	MFSD12	3542773	3542975	3538272	3538754	3544806	3544937
PRPF18	0.000209454	-0.872998	TPM1	63335667	63336030	63334949	63335142	63349183	63349209
PRPF18	0.000680419	-0.837209	SRP9	225974563	225974687	225971001	225971070	225976941	225978168
PRPF18	0.000702568	-0.836098	DNAJB6	157202488	157202695	157178234	157178305	157208709	157210133
PRPF18	2.61155e-05	-0.917537	PDXDC1	15095632	15095713	15092196	15092262	15098043	15098190
PRPF18	9.15362e-05	-0.893128	BPTF	65871671	65871860	65870932	65871136	65887959	65888150
PRPF18	7.46213e-05	0.897565	ATP5C1	7848936	7848973	7844720	7844817	7849621	7849764
PRPF18	0.000218482	-0.871871	OGT	70775039	70775235	70774362	70774442	70775803	70775944
PRPF18	7.76113e-05	-0.896727	PLSCR1	146254326	146254352	146251256	146251337	146262253	146262407
PRPF18	0.000489874	-0.848153	EVI5	93128976	93129009	93101758	93101893	93131495	93131549
PRPF18	0.000232855	0.87015	GOLT1B	21660877	21661043	21659818	21659910	21661316	21661495
PRPF18	4.11821e-05	-0.909419	PDXDC1	15095632	15095744	15092196	15092262	15098043	15098190
PRPF18	0.00010211	-0.890673	EFHD2	15753645	15753780	15752366	15752514	15755088	15756839
PRPF18	0.000393726	-0.854996	MACF1	39930766	39930784	39929283	39929358	39934286	39934404
PRPF18	4.37769e-05	-0.908269	PRMT2	48078656	48078832	48069486	48069651	48084206	48084857
PRPF18	0.000348871	-0.858644	DENND5A	9164268	9165032	9163486	9163655	9165643	9165825
PRPF18	0.000308077	-0.862293	TPM1	63353911	63353987	63353396	63353472	63354413	63354476
PRPF18	0.000634051	-0.839629	NABP1	192547217	192547321	192546671	192546743	192548454	192548530
PRPF18	3.80941e-05	-0.910865	PLEKHM2	16047823	16047883	16046228	16046415	16051811	16052040
PRPF18	0.000491464	0.848049	PICALM	85701292	85701421	85694908	85695016	85707868	85707972
PRPF18	1.44292e-05	-0.927001	PTPMT1	47591251	47591443	47587009	47587538	47593022	47593912
PRPF18	0.000381387	0.855966	RERE	8852462	8852647	8716031	8716500	8877218	8877524
PRPF18	4.9391e-05	-0.905953	ATF2	175986171	175986268	175982978	175983097	175994865	175994935
PRPF18	3.47915e-05	-0.912517	HNRNPUL2	62483335	62483409	62482971	62483079	62484460	62484661
PRPF18	4.59436e-05	0.907349	NCOR1	15990485	15990659	15989712	15989756	15995176	15995232
PRPF18	8.42786e-05	0.894946	TPM1	63353396	63353472	63353067	63353138	63353911	63353987
PRPF18	0.000701432	-0.836155	ZNF207	30693683	30693776	30692348	30692506	30694790	30695033
PRPF18	0.000160642	-0.87985	PABPC4	40029507	40029594	40029285	40029413	40030094	40030214
PRPF18	0.000553397	0.844186	RAP1B	69018450	69018653	69004687	69004823	69042478	69042561
PRPF18	0.000571204	-0.843138	MAPKAPK5	112308074	112308164	112306556	112306665	112308888	112308984
PRPF18	0.000233553	-0.870068	TTC7B	91069596	91069647	91059829	91059970	91077085	91077183
PRPF18	0.00057181	-0.843102	FNIP2	159754952	159755042	159754679	159754780	159756556	159756628
PRPF18	0.000179864	-0.87698	STRADA	61784606	61784778	61783994	61784099	61787850	61787974
PRPF18	0.000700764	-0.836188	GOLGA2	131035063	131035144	131030698	131030803	131036128	131036132
PRPF18	5.17552e-05	-0.90504	CCNL2	1328058	1328183	1326145	1326245	1328775	1328840
PRPF18	0.000404229	0.854189	PRKAR1A	66511127	66511260	66508590	66508689	66511534	66511717
PRPF18	9.75445e-05	0.891707	PRKAR1A	66511127	66511260	66507920	66508283	66511534	66511717
PRPF18	2.50981e-05	-0.918209	SLC22A15	116569513	116569643	116563341	116563506	116574023	116574511
PRPF18	2.8117e-05	0.916274	MTMR9LP	32700003	32700224	32697642	32697785	32700304	32700415
PRPF18	0.000134158	-0.884281	AEBP1	44149255	44149723	44148886	44148940	44149805	44149824
PRPF18	0.000192232	-0.875257	APCDD1L-AS1	57094559	57094681	57090554	57090796	57122867	57122984
PRPF18	0.000249851	-0.868218	WARS	100841619	100841743	100835423	100835595	100842596	100842622
PRPF18	0.000243145	-0.868967	WARS	100841619	100841740	100835423	100835595	100842596	100842648
PRPF18	7.77075e-05	-0.896701	POP4	30101226	30101539	30099563	30099616	30102768	30102846
PRPF18	0.000248794	0.868335	GLT8D1	52737814	52737944	52734460	52734512	52738739	52738964
PRPF18	7.82605e-05	-0.896549	BCLAF1	136588166	136588313	136582402	136582615	136589299	136589477
PRPF18	0.000255332	0.867617	SMIM7	16763415	16763772	16756471	16758072	16770205	16770258
PRPF18	0.000339766	0.859428	EHBP1	63215065	63215173	63206322	63206470	63217850	63217975
PRPF18	0.00015849	-0.880188	XRRA1	74562132	74562248	74559159	74559507	74617283	74617501
PRPF18	0.000393524	-0.855012	C16orf93	30770332	30770568	30768756	30768975	30770662	30770779
PRPF18	0.000416212	0.853288	PTGS1	125133891	125134113	125133464	125133551	125140177	125140294
PRPF18	0.0001409	-0.883092	KIAA1191	175786464	175786570	175782573	175782752	175786813	175786921
PRPF18	3.71845e-05	-0.911308	PDLIM2	22449063	22449181	22447108	22447254	22451245	22451801
PRPF18	0.000406064	-0.85405	WARS	100841619	100841743	100828044	100828258	100842596	100842622
PRPF18	0.000469306	-0.849523	WARS	100841619	100841687	100835423	100835595	100842596	100842644
PRPF18	0.000142255	0.882859	INPP5K	1419181	1419412	1417165	1417273	1419749	1419947
PRPF18	0.000120199	-0.886899	R3HDM1	136399105	136399360	136396465	136396692	136402948	136403097
PRPF18	2.70095e-05	0.916964	DCTD	183837571	183837692	183836613	183836728	183838440	183838630
PRPF18	1.72488e-05	-0.924278	SLC9A5	67288923	67289087	67286444	67286747	67299990	67300128
PRPF18	0.000330312	-0.86026	R3HDM1	136399105	136399174	136396465	136396692	136402948	136403097
PRPF18	0.000391121	0.855199	FAM13B	137292165	137292231	137289854	137290065	137295304	137295452
PRPF18	0.000217597	-0.87198	ARHGAP12	32142993	32143134	32141444	32141525	32150322	32150586
PRPF18	0.000398152	0.854654	LETMD1	51447560	51447643	51442816	51442968	51450132	51450285
PRPF18	0.000681555	-0.837152	TOX2	42693416	42693497	42682938	42683166	42695369	42695497
TFIP11	9.38307e-06	0.933163	MYO18A	27452910	27452985	27449183	27449271	27454869	27455018
TFIP11	0.000286088	-0.864419	LYRM9	26207146	26207209	26206076	26206516	26207299	26207392
TFIP11	1.51234e-06	-0.953931	RP11-14N7.2	148933290	148933368	148932785	148932920	148951244	148951595
TFIP11	5.32718e-06	-0.940466	NGLY1	25761620	25761682	25760765	25761126	25770623	25770809
SYF2	0.000176359	-0.877485	TNC	117810538	117810811	117808688	117808961	117819431	117819704
SYF2	0.000254657	-0.86769	COL6A3	238287278	238287878	238285414	238285987	238289557	238290142
SYF2	0.000507141	0.847037	COL6A3	238303229	238303847	238296224	238296827	238305369	238305490
SYF2	0.000182658	0.876583	RPS24	79799961	79799983	79796951	79797062	79800372	79800428
SYF2	0.000195137	0.874866	PTPRS	5218797	5218809	5218430	5218543	5219320	5219478
SYF2	9.18209e-05	-0.893059	SOGA2	8809445	8809559	8806890	8807058	8812976	8813231
SYF2	0.00013752	-0.883683	KTN1	56130672	56130759	56128239	56128330	56133958	56134048
SYF2	5.07505e-05	-0.905424	ZNF438	31212215	31212344	31197861	31197944	31230503	31230580
SYF2	2.1977e-05	-0.920413	ACTN1	69345705	69345786	69345174	69345240	69346678	69346825
SYF2	1.02091e-05	-0.931998	REPIN1	150067848	150067973	150065900	150066030	150068316	150068892
SYF2	0.000407133	0.853969	GUCD1	24950916	24951104	24944884	24944969	24951582	24951827
SYF2	0.000455037	-0.850501	SETMAR	4354581	4355445	4344987	4345210	4357895	4359251
SYF2	0.0007248	-0.83501	PALM2-AKAP2	112918598	112918777	112898406	112900819	112930678	112932189
SYF2	0.000112117	0.888526	RBM39	34328446	34328519	34326889	34326939	34328745	34328809
SYF2	0.000159544	-0.880022	CPNE1	34243123	34243266	34220716	34220845	34252723	34252804
SYF2	0.000556709	-0.843989	MRPL33	27997290	27997397	27995540	27995559	28002299	28002564
SYF2	7.64915e-05	0.897038	C16orf13	685517	685774	684736	684797	686093	686358
SYF2	2.19826e-05	0.920409	TMX2	57505307	57505498	57505079	57505140	57505825	57505902
SYF2	0.000460522	0.850122	EFEMP2	65634315	65634405	65633917	65634183	65635331	65635527
SYF2	0.000368379	0.857015	FIP1L1	54306748	54306775	54294193	54294350	54308819	54308874
SYF2	1.89454e-05	0.922804	TMX2	57505257	57505498	57505079	57505140	57505825	57505889
SYF2	8.92344e-06	0.933846	C16orf13	685611	685774	684718	684797	686093	686302
SYF2	4.22307e-05	-0.908948	PODN	53529041	53529231	53527853	53527980	53535472	53535839
SYF2	9.47971e-05	-0.892348	P4HTM	49042293	49043300	49039932	49040029	49044119	49044548
SYF2	0.000497899	0.84763	FIP1L1	54245239	54245284	54244005	54244090	54245391	54245431
SYF2	0.000209579	0.872982	MKNK2	2039629	2039855	2037630	2037828	2040132	2040176
SYF2	0.000312065	-0.86192	P4HTM	49042293	49042479	49039932	49040029	49044119	49044587
SYF2	7.65288e-05	-0.897028	COL6A3	238296224	238296827	238289557	238290142	238305369	238305460
SYF2	0.00054418	-0.844739	TAF1D	93466515	93466585	93463842	93463878	93467790	93468404
SYF2	0.000136569	-0.883851	BAIAP2	79010662	79010761	79008950	79009108	79027467	79027543
SYF2	0.000568035	-0.843322	ECT2	172469939	172470262	172468748	172468906	172472298	172472450
SYF2	0.000728219	-0.834845	TNC	117822008	117822281	117804497	117804620	117835881	117836145
SYF2	0.000358553	-0.857827	OSBPL9	52135105	52135184	52117662	52117713	52179674	52179751
SYF2	0.000314436	0.8617	MRPL55	228296655	228296722	228296137	228296175	228296849	228297000
SYF2	0.000125695	-0.885841	VPS29	110937339	110937351	110933816	110934008	110939853	110939912
SYF2	4.98144e-05	-0.905787	MFSD12	3542773	3542975	3538272	3538754	3544806	3544937
SYF2	3.24972e-05	0.913739	SLC30A6	32402545	32402665	32399131	32399216	32409341	32409407
SYF2	2.58821e-05	-0.917689	CCND3	41908107	41908323	41904592	41905132	42016238	42016414
SYF2	0.000251912	0.867991	RP4-769N13.6	101856807	101856905	101856391	101856437	101860409	101860581
DHX35	0.00044558	-0.851162	IRF3	50167699	50167930	50166599	50166771	50168887	50168962
DHX35	0.000389902	-0.855294	KIAA0895L	67215508	67215600	67213943	67214569	67217164	67217943
DHX35	0.000451382	-0.850755	MATR3	138615623	138615747	138614739	138614818	138618427	138618678
POLR2H	0.000476194	-0.849059	DAP3	155691307	155691409	155679563	155679615	155701146	155701206
POLR2H	0.000547729	-0.844525	TRNT1	3190777	3190917	3189589	3189871	3192223	3192563
PPIL3	0.000435474	0.851881	NREP	111091466	111091623	111071192	111071204	111092832	111092876
PPIL3	0.000668544	-0.837817	RNF170	42720558	42720632	42716887	42716998	42725146	42725255
UPF2	0.000539057	-0.845049	TMEM175	942298	942403	941903	941942	944208	944306
HNRNPR	1.35259e-05	0.927963	TPM1	63336225	63336351	63335904	63336030	63349183	63349317
HNRNPR	0.000730009	-0.834759	SNRNP70	49605370	49606844	49604646	49604728	49607890	49607992
HNRNPR	0.000313706	-0.861768	CDC25B	3781389	3781512	3781108	3781145	3781617	3781740
HNRNPR	4.99192e-05	-0.905746	SRP9	225974563	225974687	225971001	225971070	225976941	225978168
HNRNPR	0.000437745	0.851719	TNC	117810538	117810811	117808688	117808961	117819431	117819704
HNRNPR	0.000620114	0.840383	PICALM	85701292	85701442	85694908	85695016	85707868	85707972
HNRNPR	0.000502756	-0.847317	PDXDC1	15095632	15095713	15092196	15092262	15098043	15098190
HNRNPR	0.000117623	-0.887408	BPTF	65871671	65871860	65870932	65871136	65887959	65888150
HNRNPR	4.21085e-05	0.909002	ATP5C1	7848936	7848973	7844720	7844817	7849621	7849764
HNRNPR	0.000297208	-0.863328	OGT	70775039	70775235	70774362	70774442	70775803	70775944
HNRNPR	9.72229e-05	0.891782	COL6A3	238287278	238287878	238285414	238285987	238289557	238290142
HNRNPR	5.97412e-05	-0.902178	PLSCR1	146254326	146254352	146251256	146251337	146262253	146262407
HNRNPR	0.000410971	-0.85368	EVI5	93128976	93129009	93101758	93101893	93131495	93131549
HNRNPR	0.000395518	-0.854857	PDXDC1	15095632	15095744	15092196	15092262	15098043	15098190
HNRNPR	0.000682548	-0.837101	MACF1	39930766	39930784	39929283	39929358	39934286	39934404
HNRNPR	9.50715e-05	-0.892284	PRMT2	48078656	48078832	48069486	48069651	48084206	48084857
HNRNPR	2.25839e-05	-0.919966	TMEM175	942198	942403	941903	941942	944208	944306
HNRNPR	0.000664962	-0.838001	DENND5A	9164268	9165032	9163486	9163655	9165643	9165825
HNRNPR	1.0049e-06	-0.9576	TPM1	63353911	63353987	63353396	63353472	63354413	63354476
HNRNPR	3.96067e-07	-0.964891	NABP1	192547217	192547321	192546671	192546743	192548454	192548530
HNRNPR	3.55435e-05	-0.91213	PLEKHM2	16047823	16047883	16046228	16046415	16051811	16052040
HNRNPR	0.000279705	0.86506	PICALM	85701292	85701421	85694908	85695016	85707868	85707972
HNRNPR	7.43135e-06	-0.936276	PTPMT1	47591251	47591443	47587009	47587538	47593022	47593912
HNRNPR	0.000722119	-0.83514	TRIP12	230725121	230725247	230723500	230724290	230744697	230744844
HNRNPR	2.4461e-05	-0.91864	ATF2	175986171	175986268	175982978	175983097	175994865	175994935
HNRNPR	0.000113768	-0.888187	HNRNPUL2	62483335	62483409	62482971	62483079	62484460	62484661
HNRNPR	2.34446e-05	0.919348	TPM1	63353396	63353472	63353067	63353138	63353911	63353987
HNRNPR	0.000662792	-0.838114	COL6A3	238303229	238303847	238296224	238296827	238305369	238305490
HNRNPR	7.76863e-05	0.896706	MBNL1	152174055	152174150	152165408	152165562	152177059	152177134
HNRNPR	0.000357884	0.857883	SMEK2	55805382	55805478	55804450	55804492	55806814	55806917
HNRNPR	0.000211066	-0.872794	RPS24	79799961	79799983	79796951	79797062	79800372	79800428
HNRNPR	0.000243842	0.868889	NAT1	18069899	18070283	18067638	18067689	18076919	18076998
HNRNPR	0.000433914	-0.851993	HDAC7	48189688	48189799	48189369	48189550	48189989	48190081
HNRNPR	0.00010479	-0.890082	BTF3L4	52549011	52549213	52530496	52530610	52551783	52552282
HNRNPR	0.000229012	-0.870602	PTPRS	5218797	5218809	5218430	5218543	5219320	5219478
HNRNPR	0.000526045	-0.845848	SLC22A15	116569513	116569643	116563341	116563506	116574023	116574511
HNRNPR	0.000731319	-0.834696	CDC42BPB	103420534	103420612	103418834	103418940	103420938	103421025
HNRNPR	0.000200152	0.8742	RALY	32661624	32661672	32661368	32661441	32663679	32663845
HNRNPR	0.000171315	0.878225	MTMR9LP	32700003	32700224	32697642	32697785	32700304	32700415
HNRNPR	0.000696434	-0.836403	APCDD1L-AS1	57094559	57094681	57090554	57090796	57122867	57122984
HNRNPR	0.000637237	-0.839458	WARS	100841619	100841743	100835423	100835595	100842596	100842622
HNRNPR	0.000172334	0.878074	EPB41L2	131201283	131201346	131190702	131191266	131206235	131206408
HNRNPR	0.00064905	-0.838832	WARS	100841619	100841740	100835423	100835595	100842596	100842648
HNRNPR	0.000194563	-0.874943	POP4	30101226	30101539	30099563	30099616	30102768	30102846
HNRNPR	1.18921e-07	-0.97247	BCLAF1	136588166	136588313	136582402	136582615	136589299	136589477
HNRNPR	0.000132847	0.884518	SMIM7	16763415	16763772	16756471	16758072	16770205	16770258
HNRNPR	0.000137072	0.883762	EHBP1	63215065	63215173	63206322	63206470	63217850	63217975
HNRNPR	0.000421168	-0.852922	XRRA1	74562132	74562248	74559159	74559507	74617283	74617501
HNRNPR	0.000173493	0.877903	PTGS1	125133891	125134113	125133464	125133551	125140177	125140294
HNRNPR	0.000446055	-0.851129	KIAA1191	175786464	175786570	175782573	175782752	175786813	175786921
HNRNPR	0.000103086	0.890456	USP33	78211105	78211284	78207301	78207433	78225327	78225537
HNRNPR	1.51834e-05	0.926234	PALM2-AKAP2	112918598	112918777	112898406	112900819	112930678	112932189
HNRNPR	0.000159753	0.879989	INPP5K	1419181	1419412	1417165	1417273	1419749	1419947
HNRNPR	0.000573564	-0.843001	RBM39	34328446	34328519	34326889	34326939	34328745	34328809
HNRNPR	1.90043e-05	0.922755	DCTD	183837571	183837692	183836613	183836728	183838440	183838630
HNRNPR	0.000304939	-0.862589	SLC9A5	67288923	67289087	67286444	67286747	67299990	67300128
HNRNPR	0.000486973	-0.848343	R3HDM1	136399105	136399174	136396465	136396692	136402948	136403097
HNRNPR	0.000183188	-0.876508	C20orf96	270199	270317	264603	264722	270899	270948
HNRNPR	0.000115282	0.887879	FAM13B	137292165	137292231	137289854	137290065	137295304	137295452
HNRNPR	8.65802e-05	-0.894357	ARHGAP12	32142993	32143134	32141444	32141525	32150322	32150586
HNRNPR	0.00022528	0.871046	XAF1	6662574	6663037	6661407	6661543	6663724	6663920
HNRNPR	0.000143125	-0.88271	HNRNPDL	83346715	83346820	83345781	83346036	83347189	83347282
DHX8	0.000625295	-0.840101	PDXDC1	15095632	15095713	15092196	15092262	15098043	15098190
DHX8	0.000364261	-0.857353	PRMT2	48078656	48078832	48069486	48069651	48084206	48084857
DHX8	0.000148782	0.881758	TRPC1	142462326	142462428	142455220	142455375	142467099	142467302
DHX8	0.000493909	-0.847889	ADAMTS2	178581049	178581193	178580491	178580624	178581814	178581920
DHX8	0.000382682	-0.855863	HNRNPUL2	62483335	62483409	62482971	62483079	62484460	62484661
DHX8	0.000577296	-0.842785	BPTF	65871671	65871860	65870932	65871136	65882243	65882432
DHX8	0.000241244	-0.869183	GOLGA2	131035063	131035144	131030698	131030803	131036128	131036132
DHX8	0.000463933	-0.849888	ISYNA1	18547782	18547915	18547139	18547289	18548408	18548570
DHX8	0.000511804	0.846741	UBE2I	1362347	1362604	1359635	1359774	1364020	1364097
DHX8	0.000172613	-0.878033	TMEM218	124972027	124972213	124971151	124971199	124972532	124972705
DHX8	0.000179173	-0.877079	TMEM218	124972027	124972247	124971096	124971199	124972532	124972705
DHX8	0.000150251	0.881515	NLRX1	119043064	119043134	119042064	119042182	119043609	119043698
DHX8	0.000383859	0.85577	MTMR9LP	32700003	32700224	32697642	32697785	32700304	32700415
DHX8	0.000495618	0.847778	POSTN	38145505	38145595	38144716	38144806	38151889	38151935
DHX8	0.000387332	-0.855496	XRRA1	74562132	74562248	74559159	74559507	74617283	74617501
DHX8	0.000161615	-0.879698	ARHGEF7	111862218	111862349	111857635	111857720	111870025	111870227
DHX8	0.00024903	-0.868309	TOX2	42694351	42694747	42682938	42683166	42695369	42695497
DHX8	0.00017362	-0.877885	THYN1	134118702	134118853	134118172	134118378	134119060	134119156
DHX8	0.000479759	-0.848821	SLC9A5	67288923	67289087	67286444	67286747	67299990	67300128
DHX8	0.000510125	0.846847	WASF1	110498349	110498389	110448671	110448832	110499800	110499945
DHX8	0.000481384	-0.848713	TOX2	42693416	42693497	42682938	42683166	42695369	42695497
CELF1	0.00048517	0.848462	TPM1	63336225	63336351	63335904	63336030	63349183	63349317
CELF1	0.000719089	-0.835287	PDXDC1	15095632	15095713	15092196	15092262	15098043	15098190
CELF1	0.000316108	-0.861546	BPTF	65871671	65871860	65870932	65871136	65887959	65888150
CELF1	0.000436885	-0.85178	TPM1	63353911	63353987	63353396	63353472	63354413	63354476
CELF1	0.000514035	-0.846599	PTPMT1	47591251	47591443	47587009	47587538	47593022	47593912
CELF1	0.000691547	0.836648	TPM1	63353396	63353472	63353067	63353138	63353911	63353987
CELF1	4.61567e-05	0.907261	MBNL1	152174055	152174150	152165408	152165562	152177059	152177134
CELF1	7.32698e-05	-0.897953	XRRA1	74562132	74562248	74559159	74559507	74617283	74617501
CELF1	0.000572199	-0.84308	ERC1	1221380	1221464	1219357	1219513	1225031	1225199
CELF1	0.000263015	0.866791	DAK	61101020	61101122	61100693	61100801	61102091	61102203
CELF1	0.000623617	-0.840192	C20orf96	270199	270317	264603	264722	270899	270948
RBM23	0.000695147	-0.836468	AGO4	36298037	36298171	36297657	36297786	36299590	36299775
RBM23	0.00032287	-0.860929	CCDC92	124429215	124429287	124428818	124428911	124456441	124456598
RBM23	0.000565703	-0.843459	DPCD	103364896	103364969	103360959	103361093	103368623	103368659
RBM23	5.33896e-05	-0.904427	IL17RC	9970263	9970314	9969988	9970170	9971532	9971581
IVNS1ABP	0.000183424	0.876475	JADE2	133912457	133912586	133909334	133909452	133914183	133915164
SF1	0.000129216	0.885183	TNC	117810538	117810811	117808688	117808961	117819431	117819704
SF1	2.6536e-05	0.917266	ATP5C1	7848936	7848973	7844720	7844817	7849621	7849764
SF1	6.68801e-05	-0.899865	OGT	70775039	70775235	70774362	70774442	70775803	70775944
SF1	0.000343218	0.859129	PRKAR1A	66511127	66511260	66509040	66509111	66511534	66511717
SF1	4.13599e-05	-0.909339	PLSCR1	146254326	146254352	146251256	146251337	146262253	146262407
SF1	7.05971e-05	-0.898736	EVI5	93128976	93129009	93101758	93101893	93131495	93131549
SF1	0.000631803	-0.83975	TPM1	63353911	63353987	63353396	63353472	63354413	63354476
SF1	0.000175863	-0.877557	CCDC53	102443966	102444069	102439831	102439897	102455689	102455812
SF1	0.000724099	0.835044	RAI14	34813678	34813765	34812284	34812313	34814687	34814774
SF1	0.000528383	0.845704	PICALM	85701292	85701421	85694908	85695016	85707868	85707972
SF1	0.000176346	0.877486	S100A4	153517945	153517994	153517129	153517285	153518228	153518278
SF1	3.21259e-05	-0.913943	OS9	58113881	58114046	58112775	58112965	58114188	58114301
SF1	0.000101715	-0.890761	TRIP12	230725121	230725247	230723500	230724290	230744697	230744844
SF1	2.92851e-06	0.947303	ANXA2	60689456	60689537	60678226	60678285	60690141	60690185
SF1	0.000418472	0.853121	NCOR1	15990485	15990659	15989712	15989756	15995176	15995232
SF1	8.45017e-05	0.894888	CASK	41416284	41416353	41414852	41414888	41419031	41419100
SF1	5.31197e-05	-0.904527	ZNF207	30693683	30693776	30692348	30692506	30694790	30695033
SF1	4.30284e-05	0.908595	SMEK2	55805382	55805478	55804450	55804492	55806814	55806917
SF1	1.08156e-05	-0.93119	RPS24	79799961	79799983	79796951	79797062	79800372	79800428
SF1	1.76994e-05	0.923876	NAT1	18069899	18070283	18067638	18067689	18076919	18076998
SF1	0.000393919	-0.854981	BTF3L4	52549011	52549213	52530496	52530610	52551783	52552282
SF1	8.14751e-05	-0.895681	PTPRS	5218797	5218809	5218430	5218543	5219320	5219478
SF1	0.000189871	0.875579	PRKAR1A	66511127	66511260	66507920	66508283	66511534	66511717
SF1	4.43503e-05	-0.908022	TERF1	73942570	73942630	73939174	73939287	73944276	73944368
SF1	0.000573695	0.842993	MTMR9LP	32700003	32700224	32697642	32697785	32700304	32700415
SF1	2.84569e-05	-0.916066	KIAA0895L	67215460	67215600	67213943	67214569	67217164	67217855
SF1	9.6016e-05	-0.892062	WARS	100841619	100841743	100835423	100835595	100842596	100842622
SF1	6.294e-05	0.901116	EPB41L2	131201283	131201346	131190702	131191266	131206235	131206408
SF1	1.24e-05	0.929235	SUB1	32571196	32571280	32531923	32532022	32588617	32588690
SF1	9.97715e-05	-0.891198	WARS	100841619	100841740	100835423	100835595	100842596	100842648
SF1	0.000238845	0.869457	ZNF438	31212215	31212344	31197861	31197944	31230503	31230580
SF1	0.000218851	0.871826	EDEM2	33823883	33823994	33805614	33805864	33859807	33859948
SF1	0.000219366	0.871763	REPIN1	150067848	150067973	150065900	150066030	150068316	150068892
SF1	6.62549e-05	-0.900059	GUCD1	24950916	24951104	24944884	24944969	24951582	24951827
SF1	4.49843e-05	0.907752	PALM2-AKAP2	112918598	112918777	112898406	112900819	112930678	112932189
SF1	9.49624e-05	-0.892309	WARS	100841619	100841743	100828044	100828258	100842596	100842622
SF1	8.91437e-05	-0.893715	KIAA0895L	67215508	67215600	67213943	67214569	67217164	67217943
SF1	7.46654e-05	-0.897553	WARS	100841619	100841687	100835423	100835595	100842596	100842644
SF1	0.000383399	0.855806	INPP5K	1419181	1419412	1417165	1417273	1419749	1419947
SF1	0.00020767	-0.873225	C16orf13	685517	685774	684736	684797	686093	686358
SF1	0.000173799	-0.877858	C16orf13	685611	685774	684718	684797	686093	686302
SF1	0.000576162	-0.84285	R3HDM1	136399105	136399174	136396465	136396692	136402948	136403097
SF1	0.000549872	-0.844397	IKBKB	42147673	42147791	42129600	42129723	42162704	42162793
SF1	0.000199446	-0.874293	HNRNPDL	83346715	83346820	83345781	83346036	83347189	83347282
SF1	0.000589058	0.842112	ECT2	172469939	172470262	172468748	172468906	172472298	172472450
SF1	0.000230742	0.870397	MFSD12	3542773	3542975	3538272	3538754	3544806	3544937
SF1	0.000562685	0.843636	CDK16	47081671	47081741	47077709	47078063	47082950	47083127
SF1	0.000498632	0.847583	COA1	43705256	43705321	43690210	43690311	43769027	43769104
SF1	3.64459e-05	-0.911675	WARS	100841619	100841687	100828044	100828258	100842596	100842644
SF1	0.000269021	0.866158	CCND3	41908107	41908323	41904592	41905132	42016238	42016414
SF1	5.21034e-05	-0.904908	MATR3	138615623	138615747	138614739	138614818	138618427	138618678
HNRNPM	0.000138379	0.883532	TPM1	63336225	63336351	63335904	63336030	63349183	63349317
HNRNPM	0.00016709	-0.878859	SRP9	225974563	225974687	225971001	225971070	225976941	225978168
HNRNPM	0.000137232	0.883733	PICALM	85701292	85701442	85694908	85695016	85707868	85707972
HNRNPM	0.000241591	0.869143	ATP5C1	7848936	7848973	7844720	7844817	7849621	7849764
HNRNPM	1.24614e-06	0.955708	COL6A3	238287278	238287878	238285414	238285987	238289557	238290142
HNRNPM	0.000356484	-0.858	TMEM175	942198	942403	941903	941942	944208	944306
HNRNPM	0.000126201	-0.885746	TPM1	63353911	63353987	63353396	63353472	63354413	63354476
HNRNPM	8.3195e-05	0.895228	TSC2	2127598	2127727	2126491	2126586	2129032	2129197
HNRNPM	1.40963e-05	-0.92735	NABP1	192547217	192547321	192546671	192546743	192548454	192548530
HNRNPM	2.60219e-05	0.917598	RAI14	34813678	34813765	34812284	34812313	34814687	34814774
HNRNPM	0.000579903	-0.842635	PLEKHM2	16047823	16047883	16046228	16046415	16051811	16052040
HNRNPM	8.4556e-05	0.894874	PICALM	85701292	85701421	85694908	85695016	85707868	85707972
HNRNPM	0.00024458	-0.868806	COL6A3	238303229	238303847	238296224	238296827	238305369	238305490
HNRNPM	3.50161e-06	-0.945349	RPS24	79799961	79799983	79796951	79797062	79800372	79800428
HNRNPM	1.7772e-05	0.923812	PCMTD1	52752006	52752198	52746077	52746249	52758220	52758323
HNRNPM	0.000263968	0.86669	NAT1	18069899	18070283	18067638	18067689	18076919	18076998
HNRNPM	0.000681768	-0.837141	PLEKHA1	124187791	124187832	124186457	124186547	124189139	124191861
HNRNPM	0.000425054	0.852636	DIS3	73354983	73355141	73352324	73352518	73355426	73355494
HNRNPM	8.19417e-05	-0.895557	BTF3L4	52549011	52549213	52530496	52530610	52551783	52552282
HNRNPM	2.84312e-06	-0.94762	PTPRS	5218797	5218809	5218430	5218543	5219320	5219478
HNRNPM	0.000314426	-0.861701	TOM1L1	52984139	52984147	52982849	52982928	52990026	52990176
HNRNPM	6.89852e-05	-0.899219	TERF1	73942570	73942630	73939174	73939287	73944276	73944368
HNRNPM	0.000180783	0.876849	RALY	32661624	32661672	32661368	32661441	32663679	32663845
HNRNPM	0.0006831	-0.837073	MICAL3	18295272	18295323	18293468	18293579	18299455	18299550
HNRNPM	0.00064196	0.839207	KTN1	56130672	56130759	56128239	56128330	56133958	56134048
HNRNPM	0.000371395	-0.856769	WARS	100841619	100841743	100835423	100835595	100842596	100842622
HNRNPM	0.000279118	0.865119	EPB41L2	131201283	131201346	131190702	131191266	131206235	131206408
HNRNPM	0.000484074	0.848535	SETD5	9471510	9471735	9470506	9470693	9475528	9475634
HNRNPM	0.000401908	-0.854366	WARS	100841619	100841740	100835423	100835595	100842596	100842648
HNRNPM	0.000424466	-0.852679	ZNF337-AS1	25612793	25612924	25604680	25604771	25614684	25614806
HNRNPM	0.000185504	-0.876183	BCLAF1	136588166	136588313	136582402	136582615	136589299	136589477
HNRNPM	9.12817e-05	0.89319	SMIM7	16763415	16763772	16756471	16758072	16770205	16770258
HNRNPM	7.99074e-05	0.896101	PRRX1	170699417	170699489	170695360	170695542	170705188	170705649
HNRNPM	0.000337603	0.859617	SLC25A29	100764363	100764527	100762031	100762330	100765178	100765222
HNRNPM	5.61167e-05	0.903437	PTGS1	125133891	125134113	125133464	125133551	125140177	125140294
HNRNPM	0.000247014	0.868533	REPIN1	150067848	150067973	150065900	150066030	150068316	150068892
HNRNPM	2.0751e-05	-0.921347	C17orf61-PLSCR3	7296462	7296683	7296109	7296271	7296785	7296828
HNRNPM	0.00025592	0.867553	PALM2-AKAP2	112918598	112918777	112898406	112900819	112930678	112932189
HNRNPM	5.1337e-05	-0.905199	CAST	96062497	96062563	96058342	96058402	96063192	96063234
HNRNPM	0.000382642	-0.855866	WARS	100841619	100841687	100835423	100835595	100842596	100842644
HNRNPM	0.000243563	0.86892	DCTD	183837571	183837692	183836613	183836728	183838440	183838630
HNRNPM	9.39884e-05	-0.89254	R3HDM1	136399105	136399174	136396465	136396692	136402948	136403097
HNRNPM	0.000605616	0.841181	LINC00847	180258758	180258941	180257956	180258229	180261311	180262726
HNRNPM	6.89086e-05	0.899243	COL6A3	238296224	238296827	238289557	238290142	238305369	238305460
HNRNPM	0.000667625	0.837864	TMEM192	166032800	166032831	166024101	166024248	166033898	166034006
HNRNPM	1.77499e-07	0.970151	XAF1	6662574	6663037	6661407	6661543	6663724	6663920
HNRNPM	3.26063e-05	-0.913679	HNRNPDL	83346715	83346820	83345781	83346036	83347189	83347282
HNRNPM	0.000582279	0.842498	TNC	117826074	117826347	117804497	117804620	117835881	117836145
HNRNPM	0.000445515	0.851167	TNC	117822008	117822281	117804497	117804620	117835881	117836145
HNRNPM	0.000112172	0.888515	OSBPL9	52135105	52135184	52117662	52117713	52179674	52179751
HNRNPM	0.000295016	0.863541	HP1BP3	21106842	21107033	21106304	21106404	21113687	21113816
HNRNPM	0.000107609	0.889474	MFSD12	3542773	3542975	3538272	3538754	3544806	3544937
HNRNPM	0.000711927	-0.835637	RABGAP1L	174846529	174846743	174780969	174781098	174926593	174926686
HNRNPM	0.000415007	-0.853378	WARS	100841619	100841687	100828044	100828258	100842596	100842644
HNRNPM	8.73366e-05	-0.894166	WARS	100840472	100840602	100835423	100835595	100841847	100841944
HNRNPM	9.33735e-06	-0.933229	TATDN2	10320347	10320444	10319962	10320146	10320568	10320718
HNRNPM	0.000224543	-0.871135	NUDT2	34336226	34336339	34329503	34329597	34338710	34338845
SRPK2	0.000583168	0.842447	AGO4	36298037	36298171	36297657	36297786	36299590	36299775
SRPK2	0.000683153	0.837071	ABCB9	123425353	123425542	123424657	123424831	123428937	123429066
RNPS1	8.30315e-05	0.89527	TNC	117810538	117810811	117808688	117808961	117819431	117819704
RNPS1	3.7699e-05	0.911057	ATP5C1	7848936	7848973	7844720	7844817	7849621	7849764
RNPS1	0.000687082	-0.836872	RWDD4	184577033	184577114	184572136	184572284	184580081	184580378
RNPS1	7.80668e-05	-0.896602	OGT	70775039	70775235	70774362	70774442	70775803	70775944
RNPS1	0.000168849	0.878593	PRKAR1A	66511127	66511260	66509040	66509111	66511534	66511717
RNPS1	2.90039e-05	-0.915737	PLSCR1	146254326	146254352	146251256	146251337	146262253	146262407
RNPS1	0.000288008	-0.864228	EVI5	93128976	93129009	93101758	93101893	93131495	93131549
RNPS1	0.000237294	-0.869635	MSRB3	65702308	65702435	65672422	65672645	65720605	65720714
RNPS1	0.000128489	-0.885317	MACF1	39930766	39930784	39929283	39929358	39934286	39934404
RNPS1	0.000494978	-0.84782	TPM1	63353911	63353987	63353396	63353472	63354413	63354476
RNPS1	4.01467e-05	-0.909894	CCDC53	102443966	102444069	102439831	102439897	102455689	102455812
RNPS1	0.000368552	-0.857001	STEAP1B	22532942	22533398	22532183	22532348	22534390	22534505
RNPS1	0.000169632	0.878476	PICALM	85701292	85701421	85694908	85695016	85707868	85707972
RNPS1	0.000646299	0.838977	S100A4	153517945	153517994	153517129	153517285	153518228	153518278
RNPS1	0.000141673	-0.882959	OS9	58113881	58114046	58112775	58112965	58114188	58114301
RNPS1	7.54818e-07	-0.959991	TRIP12	230725121	230725247	230723500	230724290	230744697	230744844
RNPS1	6.15777e-05	0.901563	ANXA2	60689456	60689537	60678226	60678285	60690141	60690185
RNPS1	0.000324366	0.860793	NCOR1	15990485	15990659	15989712	15989756	15995176	15995232
RNPS1	0.000356766	0.857976	TPM1	63353396	63353472	63353067	63353138	63353911	63353987
RNPS1	0.00058499	0.842343	CASK	41416284	41416353	41414852	41414888	41419031	41419100
RNPS1	1.70886e-06	-0.952773	ZNF207	30693683	30693776	30692348	30692506	30694790	30695033
RNPS1	0.000523006	-0.846037	TEAD2	49858568	49858676	49858404	49858463	49860508	49860571
RNPS1	0.000298748	0.86318	SMEK2	55805382	55805478	55804450	55804492	55806814	55806917
RNPS1	0.000211356	-0.872758	RPS24	79799961	79799983	79796951	79797062	79800372	79800428
RNPS1	0.000158734	0.880149	NAT1	18069899	18070283	18067638	18067689	18076919	18076998
RNPS1	0.00053819	-0.845102	DNALI1	38027157	38027336	38023203	38023349	38027681	38027846
RNPS1	0.000602114	-0.841377	BTF3L4	52549011	52549213	52530496	52530610	52551783	52552282
RNPS1	0.000525122	-0.845906	PTPRS	5218797	5218809	5218430	5218543	5219320	5219478
RNPS1	0.0002789	0.865141	PRKAR1A	66511127	66511260	66507920	66508283	66511534	66511717
RNPS1	0.00021387	-0.872442	TERF1	73942570	73942630	73939174	73939287	73944276	73944368
RNPS1	0.000431593	0.852161	MTMR9LP	32700003	32700224	32697642	32697785	32700304	32700415
RNPS1	5.90077e-05	-0.902428	KIAA0895L	67215460	67215600	67213943	67214569	67217164	67217855
RNPS1	0.00022457	-0.871131	CLSTN1	9816538	9816568	9815171	9815367	9833329	9833452
RNPS1	0.00056649	0.843413	MBNL1	152173330	152173366	152165408	152165562	152177059	152177134
RNPS1	0.000248084	-0.868414	WARS	100841619	100841743	100835423	100835595	100842596	100842622
RNPS1	0.000435226	0.851899	EPB41L2	131201283	131201346	131190702	131191266	131206235	131206408
RNPS1	0.000102282	0.890635	SUB1	32571196	32571280	32531923	32532022	32588617	32588690
RNPS1	0.000240535	-0.869264	WARS	100841619	100841740	100835423	100835595	100842596	100842648
RNPS1	0.00040253	0.854319	ZNF438	31212215	31212344	31197861	31197944	31230503	31230580
RNPS1	0.00026893	0.866168	EDEM2	33823883	33823994	33805614	33805864	33859807	33859948
RNPS1	0.000515472	-0.846509	GUCD1	24950916	24951104	24944884	24944969	24951582	24951827
RNPS1	0.000186891	0.87599	PALM2-AKAP2	112918598	112918777	112898406	112900819	112930678	112932189
RNPS1	0.000232821	-0.870154	WARS	100841619	100841743	100828044	100828258	100842596	100842622
RNPS1	0.000252421	-0.867935	KIAA0895L	67215508	67215600	67213943	67214569	67217164	67217943
RNPS1	0.000273736	-0.865669	WARS	100841619	100841687	100835423	100835595	100842596	100842644
RNPS1	0.000647841	-0.838896	TOX2	42694351	42694747	42682938	42683166	42695369	42695497
RNPS1	0.00070147	0.836153	MRPL33	27997290	27997397	27995540	27995559	28002299	28002564
RNPS1	0.000374672	-0.856504	C16orf13	685517	685774	684736	684797	686093	686358
RNPS1	0.0002901	-0.864022	C16orf13	685611	685774	684718	684797	686093	686302
RNPS1	0.000419205	-0.853066	R3HDM1	136399105	136399174	136396465	136396692	136402948	136403097
RNPS1	0.000639795	0.839322	TRMU	46739158	46739265	46733675	46733841	46742318	46742441
RNPS1	0.000320755	0.861121	ECT2	172469939	172470262	172468748	172468906	172472298	172472450
RNPS1	0.000441624	-0.851442	CTD-2270L9.4	23466790	23466851	23464078	23464586	23468748	23468909
RNPS1	0.000349414	-0.858598	WARS	100841619	100841687	100828044	100828258	100842596	100842644
RNPS1	0.000333181	-0.860006	MATR3	138615623	138615747	138614739	138614818	138618427	138618678
CSTF3	0.000498778	-0.847574	ZNF772	57987027	57987154	57984412	57985789	57988001	57988040
CLNS1A	0.000248166	0.868405	CCDC53	102443966	102444069	102439831	102439897	102455689	102455812
CLNS1A	0.000502738	0.847319	COL16A1	32136202	32136247	32134402	32134456	32137215	32137260
CLNS1A	5.00331e-05	0.905702	SREBF1	17726831	17726921	17723403	17723835	17740040	17740301
QKI	0.00044676	-0.851079	METTL6	15457004	15457090	15452836	15452944	15457278	15457449
QKI	0.000146735	-0.882099	MRRF	125048317	125048445	125047447	125047566	125075505	125075665
SON	0.000402327	0.854334	TPM1	63336225	63336351	63335904	63336030	63349183	63349317
SON	0.000672938	0.837591	COL6A3	238287278	238287878	238285414	238285987	238289557	238290142
SON	4.22772e-07	-0.964424	TMEM175	942198	942403	941903	941942	944208	944306
SON	0.000442967	-0.851347	TPM1	63353911	63353987	63353396	63353472	63354413	63354476
SON	0.000185441	-0.876192	NABP1	192547217	192547321	192546671	192546743	192548454	192548530
SON	0.000629452	-0.839876	CCSER2	86259630	86259715	86237330	86237420	86273204	86278273
SON	0.000294052	-0.863635	DEF8	90015824	90016046	90015182	90015222	90020650	90020784
SON	0.000333191	0.860005	RP11-529K1.3	70346511	70346560	70333116	70333257	70348804	70348858
SON	0.000369592	0.856916	INPP5K	1419181	1419412	1417165	1417273	1419749	1419947
SON	0.000210107	0.872915	SPATS2L	201173609	201173813	201171098	201171324	201194153	201194203
SON	0.000104388	-0.89017	ARHGAP12	32142993	32143134	32141444	32141525	32150322	32150586
TTF2	0.000659367	-0.838292	COL6A3	238303229	238303847	238296224	238296827	238305369	238305490
TTF2	0.000171398	0.878213	PCED1A	2816684	2816960	2815959	2816355	2819241	2819392
TTF2	0.000206659	-0.873355	NQO2	3015763	3015877	3012777	3012908	3017117	3017219
TTF2	0.000148676	-0.881775	WAC	28884661	28884970	28879648	28879761	28897114	28897360
TTF2	0.000711345	0.835666	RP11-274B21.1	128248171	128248267	128231903	128232071	128255913	128256024
TTF2	0.000446984	0.851063	HP1BP3	21106842	21107033	21106304	21106404	21113687	21113816
TTF2	0.000698853	0.836283	APBB2	41120105	41120222	41102655	41102767	41216421	41216586
PTBP2	0.000523722	0.845993	TPM1	63336225	63336351	63335904	63336030	63349183	63349317
PTBP2	7.17175e-05	-0.898405	SRP9	225974563	225974687	225971001	225971070	225976941	225978168
PTBP2	0.000438929	-0.851634	RBM5	50141680	50141741	50139769	50140599	50142509	50142575
PTBP2	0.000222535	0.871377	HDLBP	242208372	242208710	242207891	242207956	242212175	242212249
PTBP2	0.000668602	-0.837814	TMEM175	942198	942403	941903	941942	944208	944306
PTBP2	1.03097e-05	-0.931861	NABP1	192547217	192547321	192546671	192546743	192548454	192548530
PTBP2	0.000207794	0.873209	HDLBP	242208368	242208710	242207891	242207956	242212175	242212235
PTBP2	2.55859e-05	-0.917884	PLEKHM2	16047823	16047883	16046228	16046415	16051811	16052040
PTBP2	0.00013136	0.884788	HDLBP	242208243	242208710	242207913	242207956	242212175	242212246
PTBP2	0.000633055	-0.839682	SLC22A15	116569513	116569643	116563341	116563506	116574023	116574511
PTBP2	9.37967e-05	0.892585	RALY	32661624	32661672	32661368	32661441	32663679	32663845
PTBP2	0.000159499	-0.880029	AEBP1	44149255	44149723	44148886	44148940	44149805	44149824
PTBP2	0.000116176	-0.887698	BCLAF1	136588166	136588313	136582402	136582615	136589299	136589477
PTBP2	4.79012e-06	0.941743	PTGS1	125133891	125134113	125133464	125133551	125140177	125140294
PTBP2	0.000710315	-0.835716	PYCR1	79892528	79892621	79892201	79892365	79892801	79893023
PTBP2	0.000212843	0.872571	USP33	78211105	78211284	78207301	78207433	78225327	78225537
PTBP2	0.000463782	0.849899	INPP5K	1419181	1419412	1417165	1417273	1419749	1419947
PTBP2	3.9123e-06	0.944099	DCTD	183837571	183837692	183836613	183836728	183838440	183838630
PTBP2	0.000212759	0.872581	TACC1	38599868	38599969	38586104	38586189	38646221	38646337
PTBP2	3.91551e-05	0.910358	ANAPC11	79851427	79851490	79849596	79849717	79852342	79852462
PTBP2	0.000167737	-0.878761	ARHGAP12	32142993	32143134	32141444	32141525	32150322	32150586
PTBP2	0.000711757	0.835646	MAPK9	179713974	179714067	179707439	179707608	179718847	179719053
GEMIN4	0.00053041	0.845579	TNC	117810538	117810811	117808688	117808961	117819431	117819704
GEMIN4	0.000645236	0.839033	ATP5C1	7848936	7848973	7844720	7844817	7849621	7849764
GEMIN4	5.6496e-05	-0.903303	OS9	58113881	58114046	58112775	58112965	58114188	58114301
GEMIN4	0.000144384	-0.882495	TRIP12	230725121	230725247	230723500	230724290	230744697	230744844
GEMIN4	3.31742e-05	0.913371	ANXA2	60689456	60689537	60678226	60678285	60690141	60690185
GEMIN4	0.000585958	0.842288	CASK	41416284	41416353	41414852	41414888	41419031	41419100
GEMIN4	0.000281156	-0.864913	ZNF207	30693683	30693776	30692348	30692506	30694790	30695033
GEMIN4	0.000321218	-0.861078	RPS24	79799961	79799983	79796951	79797062	79800372	79800428
GEMIN4	0.000491931	0.848018	NAT1	18069899	18070283	18067638	18067689	18076919	18076998
GEMIN4	0.000344766	-0.858995	HDAC7	48189688	48189799	48189369	48189550	48189989	48190081
GEMIN4	0.000645453	-0.839022	CDC42BPB	103420534	103420612	103418834	103418940	103420938	103421025
GEMIN4	0.00049735	-0.847666	TERF1	73942570	73942630	73939174	73939287	73944276	73944368
GEMIN4	8.2589e-05	-0.895387	KIAA0895L	67215460	67215600	67213943	67214569	67217164	67217855
GEMIN4	0.000715291	0.835472	MBNL1	152173330	152173366	152165408	152165562	152177059	152177134
GEMIN4	0.000316536	0.861507	EPB41L2	131201283	131201346	131190702	131191266	131206235	131206408
GEMIN4	0.000462642	0.849977	ZNF438	31212215	31212344	31197861	31197944	31230503	31230580
GEMIN4	0.000571523	0.843119	TMCO4	20072024	20072144	20067269	20067434	20072948	20073092
GEMIN4	0.000382743	0.855858	REPIN1	150067848	150067973	150065900	150066030	150068316	150068892
GEMIN4	2.46358e-05	-0.918521	GUCD1	24950916	24951104	24944884	24944969	24951582	24951827
GEMIN4	0.000239181	0.869418	PALM2-AKAP2	112918598	112918777	112898406	112900819	112930678	112932189
GEMIN4	0.000244502	-0.868814	KIAA0895L	67215508	67215600	67213943	67214569	67217164	67217943
GEMIN4	0.000295308	0.863512	MRPL33	27997290	27997397	27995540	27995559	28002299	28002564
GEMIN4	1.44485e-05	-0.926981	C16orf13	685517	685774	684736	684797	686093	686358
GEMIN4	0.000592792	-0.8419	TMX2	57505307	57505498	57505079	57505140	57505825	57505902
GEMIN4	0.000616056	-0.840605	TMX2	57505257	57505498	57505079	57505140	57505825	57505889
GEMIN4	3.55104e-05	-0.912147	C16orf13	685611	685774	684718	684797	686093	686302
GEMIN4	0.00033283	0.860037	LYRM1	20913807	20914039	20912074	20912211	20926877	20927036
GEMIN4	4.96869e-05	-0.905837	IKBKB	42147673	42147791	42129600	42129723	42162704	42162793
GEMIN4	8.25206e-05	0.895405	IMPDH1	128049342	128049538	128045820	128045919	128049809	128050036
GEMIN4	0.000361511	-0.857581	HNRNPDL	83346715	83346820	83345781	83346036	83347189	83347282
GEMIN4	0.000129072	0.885209	FAM65A	67563539	67563762	67562783	67562817	67572326	67572453
GEMIN4	0.000152065	0.881218	OSBPL6	179209012	179209087	179203717	179203821	179213950	179214116
GEMIN4	1.10157e-05	0.930931	ECT2	172469939	172470262	172468748	172468906	172472298	172472450
GEMIN4	0.000169099	0.878556	ZNF263	3338453	3338570	3333954	3334205	3339392	3341460
GEMIN4	0.000224502	0.87114	MFSD12	3542773	3542975	3538272	3538754	3544806	3544937
GEMIN4	0.000707088	0.835875	COA1	43705256	43705321	43690210	43690311	43769027	43769104
GEMIN4	0.000549832	-0.844399	WARS	100841619	100841687	100828044	100828258	100842596	100842644
GEMIN4	0.000653421	0.838602	CCND3	41908107	41908323	41904592	41905132	42016238	42016414
LSM1	0.000459489	0.850193	EXOSC9	122730988	122731071	122728694	122728777	122732737	122732826
WDR77	4.96625e-05	0.905847	TPM1	63336225	63336351	63335904	63336030	63349183	63349317
WDR77	0.000147219	-0.882018	SRP9	225974563	225974687	225971001	225971070	225976941	225978168
WDR77	8.46598e-05	0.894847	TNC	117810538	117810811	117808688	117808961	117819431	117819704
WDR77	0.000353694	-0.858235	ABI1	27060003	27060018	27059173	27059274	27065993	27066170
WDR77	0.000297451	0.863305	ATP5C1	7848936	7848973	7844720	7844817	7849621	7849764
WDR77	2.03881e-06	0.951047	COL6A3	238287278	238287878	238285414	238285987	238289557	238290142
WDR77	0.000599767	-0.841508	EVI5	93128976	93129009	93101758	93101893	93131495	93131549
WDR77	3.66135e-05	-0.911591	TPM1	63353911	63353987	63353396	63353472	63354413	63354476
[truncated: 3,075 more rows]

## Sheet: A3SS(Alternative 3 splice site)
Supplementary Table S5. List of associations between expression of splicing factor and PSI of AS exons (A3SS)
Splicing factor	P-value	Correlation	AS genes	longExonStart	longExonEnd	shortES	shortEE	flankingES	flankingEE
HNRNPH1	0.000190206	0.875534	PLD3	40871459	40871837	40871624	40871837	40854596	40854675
HNRNPH1	0.000277919	-0.865241	APRT	88875876	88876248	88875876	88876114	88876477	88876556
HNRNPH1	7.2413e-06	0.936613	FAM211A-AS1	16342841	16343017	16342894	16343017	16342640	16342728
HNRNPH1	0.000411093	0.853671	TAF1D	93466515	93466585	93466515	93466563	93467790	93467826
HNRNPH1	0.000168965	0.878576	DDX11	31242773	31243028	31242819	31243028	31242336	31242424
RBM5	2.8903e-05	-0.915797	TIAL1	121341970	121342120	121341970	121342069	121347663	121347760
RBM5	0.000338489	0.85954	ECI2	4117541	4119509	4117541	4117685	4125483	4126471
STRAP	3.48263e-05	-0.912499	CCNL2	1326145	1328183	1326145	1326245	1328775	1328840
STRAP	0.000251423	0.868044	PLD3	40871459	40871837	40871624	40871837	40854596	40854675
STRAP	0.000703183	-0.836068	APRT	88875876	88876248	88875876	88876114	88876477	88876556
STRAP	8.05263e-05	-0.895934	ITGB1BP1	9546789	9547727	9546789	9547034	9548241	9548334
STRAP	2.11126e-05	0.921067	FAM211A-AS1	16342841	16343017	16342894	16343017	16342640	16342728
STRAP	0.00024614	0.868631	TAF1D	93466515	93466585	93466515	93466563	93467790	93467826
STRAP	0.000405598	0.854085	C19orf60	18701083	18701743	18701663	18701743	18699804	18700493
STRAP	0.000388641	0.855393	DDX11	31242773	31243028	31242819	31243028	31242336	31242424
DHX9	0.000248739	0.868341	PLD3	40871459	40871837	40871624	40871837	40854596	40854675
DHX9	0.000241976	-0.8691	APRT	88875876	88876248	88875876	88876114	88876477	88876556
DHX9	1.48865e-05	-0.926533	ITGB1BP1	9546789	9547727	9546789	9547034	9548241	9548334
DHX9	3.74208e-06	0.944604	FAM211A-AS1	16342841	16343017	16342894	16343017	16342640	16342728
DHX9	9.52432e-05	0.892243	TAF1D	93466515	93466671	93466515	93466563	93467790	93467826
DHX9	0.000608661	0.841012	KIRREL	158059243	158059418	158059291	158059418	158058116	158058244
DHX9	0.000410383	-0.853724	MKNK2	2037469	2039855	2037469	2037828	2040132	2040176
DHX9	0.000299331	0.863124	DDX11	31242773	31243028	31242819	31243028	31242336	31242424
SNRPB	5.07554e-05	0.905422	TIAL1	121341970	121342120	121341970	121342069	121347663	121347760
TRPT1	0.00070421	-0.836017	BRD1	50181037	50181170	50181037	50181142	50187681	50187942
SRRM1	0.000621294	0.840319	PLD3	40871459	40871837	40871624	40871837	40854596	40854675
SRRM1	0.000624435	-0.840148	APRT	88875876	88876248	88875876	88876114	88876477	88876556
SRRM1	0.000116064	0.887721	FAM211A-AS1	16342841	16343017	16342894	16343017	16342640	16342728
SRRM1	0.000117159	0.887501	DDX11	31242773	31243028	31242819	31243028	31242336	31242424
PTBP1	6.72576e-05	0.899748	ST6GALNAC4	130672229	130672807	130672229	130672337	130674546	130674959
PTBP1	0.000263688	-0.866719	SUPT20H	37596147	37597181	37596147	37596454	37598171	37598330
PTBP1	0.000549344	0.844428	TIAL1	121341970	121342120	121341970	121342069	121347663	121347760
PTBP1	0.000543168	-0.8448	WSB1	25634769	25636298	25636125	25636298	25633807	25633908
PTBP1	0.000132485	-0.884583	COMMD3	22607281	22607642	22607581	22607642	22607033	22607097
PTBP1	0.000557866	-0.84392	ECI2	4117541	4119509	4117541	4117685	4125483	4126471
PTBP1	0.000687205	-0.836866	GORASP1	39141795	39142368	39141795	39141945	39142506	39142593
PTBP1	0.000459116	0.850219	NBPF3	21793488	21793802	21793674	21793802	21792579	21792649
USP39	0.000102289	-0.890633	ITGB1BP1	9546789	9547727	9546789	9547034	9548241	9548334
USP39	0.000112067	0.888537	FAM211A-AS1	16342841	16343017	16342894	16343017	16342640	16342728
USP39	1.81864e-05	-0.92345	MKNK2	2037469	2039855	2037469	2037828	2040132	2040176
USP39	0.000644433	0.839076	CENPE	104059507	104059609	104059507	104059606	104061412	104061571
USP39	0.000166744	0.878911	DDX11	31242773	31243028	31242819	31243028	31242336	31242424
USP39	0.000342528	0.859189	NAGPA	5078297	5078399	5078297	5078366	5078880	5079009
TRA2B	0.000460913	0.850095	PLD3	40871459	40871837	40871624	40871837	40854596	40854675
TRA2B	0.000159529	-0.880024	APRT	88875876	88876248	88875876	88876114	88876477	88876556
TRA2B	1.91522e-05	-0.922632	ITGB1BP1	9546789	9547727	9546789	9547034	9548241	9548334
TRA2B	0.000375536	0.856434	STAG3L4	66773563	66774126	66773921	66774126	66770973	66771070
TRA2B	0.000469761	0.849492	SLC2A11	24219571	24220056	24219907	24220056	24219228	24219358
TRA2B	3.80142e-05	0.910904	FAM211A-AS1	16342841	16343017	16342894	16343017	16342640	16342728
TRA2B	0.000698225	0.836314	TAF1D	93466515	93466671	93466515	93466563	93467790	93467826
TRA2B	0.000657594	-0.838384	ECI2	4117541	4119509	4117541	4117685	4125483	4126471
TRA2B	0.000244037	0.868867	KIRREL	158059243	158059418	158059291	158059418	158058116	158058244
TRA2B	0.000608533	0.84102	NBPF3	21793488	21793802	21793674	21793802	21792579	21792649
TRA2B	0.000203787	-0.873725	MKNK2	2037469	2039855	2037469	2037828	2040132	2040176
TRA2B	0.000302158	0.862853	DDX11	31242773	31243028	31242819	31243028	31242336	31242424
TNPO3	7.84005e-05	-0.89651	DDX39A	14520553	14520793	14520553	14520685	14521027	14521146
TNPO3	0.000244179	-0.868851	ITGB1BP1	9546789	9547727	9546789	9547034	9548241	9548334
TNPO3	8.29599e-05	0.895289	FAM211A-AS1	16342841	16343017	16342894	16343017	16342640	16342728
TNPO3	1.10618e-05	-0.930872	MKNK2	2037469	2039855	2037469	2037828	2040132	2040176
TNPO3	1.12558e-05	0.930625	CENPE	104059507	104059609	104059507	104059606	104061412	104061571
TNPO3	9.95971e-05	0.891238	DDX11	31242773	31243028	31242819	31243028	31242336	31242424
UPF3A	0.000152708	-0.881113	DCLK2	151141854	151141930	151141857	151141930	151119153	151119255
SNRNP40	0.000267987	-0.866266	ITGB1BP1	9546789	9547727	9546789	9547034	9548241	9548334
SNRNP40	1.06749e-05	0.931374	FAM211A-AS1	16342841	16343017	16342894	16343017	16342640	16342728
SNRNP40	0.000153446	0.880994	TAF1D	93466515	93466585	93466515	93466563	93467790	93467826
SNRNP40	0.00025824	0.867302	TAF1D	93466515	93466671	93466515	93466563	93467790	93467826
SNRNP40	0.000581483	-0.842544	MKNK2	2037469	2039855	2037469	2037828	2040132	2040176
SNRPN	0.000150962	-0.881398	FUK	70508430	70508597	70508528	70508597	70508031	70508242
MAGOHB	0.000336591	0.859706	SLC2A11	24219571	24220056	24219907	24220056	24219228	24219358
MAGOHB	0.000596577	-0.841687	MKNK2	2037469	2039855	2037469	2037828	2040132	2040176
HNRNPA1	0.000679924	-0.837235	CCNL2	1326145	1328183	1326145	1326245	1328775	1328840
HNRNPA1	0.000220445	-0.871631	DDX39A	14520553	14520793	14520553	14520685	14521027	14521146
HNRNPA1	0.000119368	0.887063	PLD3	40871459	40871837	40871624	40871837	40854596	40854675
HNRNPA1	1.93494e-05	0.922469	FAM211A-AS1	16342841	16343017	16342894	16343017	16342640	16342728
HNRNPA1	7.49645e-06	0.936162	TAF1D	93466515	93466585	93466515	93466563	93467790	93467826
HNRNPA1	0.000443419	0.851315	NBPF3	21793488	21793802	21793674	21793802	21792579	21792649
HNRNPA1	0.000728329	0.83484	DCUN1D2	114138154	114138511	114138154	114138371	114144981	114145006
HNRNPA1	0.000572616	-0.843056	MKNK2	2037469	2039855	2037469	2037828	2040132	2040176
HNRNPA1	0.000702607	-0.836097	EMC9	24608753	24609025	24608753	24608823	24610097	24610174
HNRNPA1	0.000579424	-0.842662	EMC9	24608753	24608998	24608753	24608823	24610097	24610174
HNRNPA1	0.000457123	0.850356	DDX11	31242773	31243028	31242819	31243028	31242336	31242424
TRA2A	2.95997e-05	0.915383	PLD3	40871459	40871837	40871624	40871837	40854596	40854675
TRA2A	0.000638548	0.839388	C19orf60	18701083	18701743	18701663	18701743	18699804	18700493
TRA2A	0.000335807	0.859775	SCRN2	45916809	45917224	45916809	45917009	45917556	45917738
TRA2A	0.000306377	0.862453	NBPF3	21793488	21793802	21793674	21793802	21792579	21792649
TRA2A	0.000450699	-0.850803	ZDHHC13	19187848	19192115	19191957	19192115	19186598	19186692
HNRNPD	7.1436e-05	-0.898488	APRT	88875876	88876248	88875876	88876114	88876477	88876556
HNRNPD	0.000143653	-0.88262	ITGB1BP1	9546789	9547727	9546789	9547034	9548241	9548334
HNRNPD	1.32723e-05	0.928242	FAM211A-AS1	16342841	16343017	16342894	16343017	16342640	16342728
HNRNPD	0.000423143	0.852776	TAF1D	93466515	93466671	93466515	93466563	93467790	93467826
HNRNPD	0.000406076	0.854049	KIRREL	158059243	158059418	158059291	158059418	158058116	158058244
WAC	0.00058858	0.842139	BRD1	50181037	50181535	50181037	50181142	50187681	50187942
WAC	0.000135481	0.884044	BRD1	50181037	50181170	50181037	50181142	50187681	50187942
BARD1	0.000699075	0.836272	SLC35B1	47783565	47783696	47783565	47783671	47784326	47784430
SNRPA	0.000154216	-0.880869	DDX39A	14520553	14520793	14520553	14520685	14521027	14521146
SNRPA	1.27967e-05	0.928777	FAM211A-AS1	16342841	16343017	16342894	16343017	16342640	16342728
SNRPA	7.13615e-06	0.936802	TAF1D	93466515	93466585	93466515	93466563	93467790	93467826
SNRPA	8.14006e-05	-0.895701	MKNK2	2037469	2039855	2037469	2037828	2040132	2040176
SNRPA	0.000114314	0.888075	CENPE	104059507	104059609	104059507	104059606	104061412	104061571
SNRPA	0.000505453	-0.847145	EMC9	24608753	24609025	24608753	24608823	24610097	24610174
SNRPA	0.000379516	-0.856115	EMC9	24608753	24608998	24608753	24608823	24610097	24610174
CLK1	0.000506542	0.847075	U2AF1L4	36235223	36235639	36235223	36235322	36236025	36236088
TCERG1	0.000236645	0.86971	PLD3	40871459	40871837	40871624	40871837	40854596	40854675
TCERG1	6.17938e-05	-0.901492	APRT	88875876	88876248	88875876	88876114	88876477	88876556
TCERG1	0.000386549	-0.855557	ITGB1BP1	9546789	9547727	9546789	9547034	9548241	9548334
TCERG1	1.12767e-06	0.956597	FAM211A-AS1	16342841	16343017	16342894	16343017	16342640	16342728
TCERG1	0.000655771	0.838479	TAF1D	93466515	93466585	93466515	93466563	93467790	93467826
TCERG1	0.000254512	0.867706	TAF1D	93466515	93466671	93466515	93466563	93467790	93467826
TCERG1	0.000704143	-0.83602	MKNK2	2037469	2039855	2037469	2037828	2040132	2040176
TCERG1	0.000126306	0.885726	DDX11	31242773	31243028	31242819	31243028	31242336	31242424
PAPOLA	0.000396191	0.854805	PLD3	40871459	40871837	40871624	40871837	40854596	40854675
PAPOLA	0.000343855	-0.859074	ITGB1BP1	9546789	9547727	9546789	9547034	9548241	9548334
PAPOLA	0.000559741	0.843809	FAM211A-AS1	16342841	16343017	16342894	16343017	16342640	16342728
PAPOLA	0.000148836	0.881749	TAF1D	93466515	93466671	93466515	93466563	93467790	93467826
RBM28	6.73256e-05	-0.899727	ITGB1BP1	9546789	9547727	9546789	9547034	9548241	9548334
RBM28	0.00014585	0.882248	SLC2A11	24219571	24220056	24219907	24220056	24219228	24219358
RBM28	1.55544e-05	0.925868	FAM211A-AS1	16342841	16343017	16342894	16343017	16342640	16342728
RBM28	0.000371292	0.856778	KIRREL	158059243	158059418	158059291	158059418	158058116	158058244
RBM28	1.30999e-06	-0.955256	MKNK2	2037469	2039855	2037469	2037828	2040132	2040176
RBM28	0.000203348	0.873782	CENPE	104059507	104059609	104059507	104059606	104061412	104061571
RBM28	4.84982e-06	0.941596	DDX11	31242773	31243028	31242819	31243028	31242336	31242424
CPSF7	0.000385218	0.855662	DDIT3	57911051	57911378	57911051	57911221	57911488	57911536
CPSF7	6.83226e-05	-0.899421	COMMD3	22607281	22607642	22607581	22607642	22607033	22607097
CPSF7	0.000275342	0.865504	DDX11	31242773	31243028	31242819	31243028	31242336	31242424
CCAR1	0.000731159	0.834704	FAM211A-AS1	16342841	16343017	16342894	16343017	16342640	16342728
CCAR1	3.96652e-05	0.910118	TAF1D	93466515	93466671	93466515	93466563	93467790	93467826
RBM25	0.000694944	0.836478	SLC35B1	47783565	47783696	47783565	47783671	47784326	47784430
RBM25	0.000224942	0.871087	TAF1D	93466515	93466671	93466515	93466563	93467790	93467826
SF3B3	0.000647325	-0.838923	CCNL2	1326145	1328183	1326145	1326245	1328775	1328840
SF3B3	0.000101307	-0.890852	DDX39A	14520553	14520793	14520553	14520685	14521027	14521146
SF3B3	0.00013308	0.884476	PLD3	40871459	40871837	40871624	40871837	40854596	40854675
SF3B3	1.30901e-05	0.928445	FAM211A-AS1	16342841	16343017	16342894	16343017	16342640	16342728
SF3B3	9.08087e-05	0.893305	TAF1D	93466515	93466585	93466515	93466563	93467790	93467826
SF3B3	0.000463788	-0.849898	EMC9	24608753	24609025	24608753	24608823	24610097	24610174
SF3B3	0.000149473	0.881643	DDX11	31242773	31243028	31242819	31243028	31242336	31242424
SF3B3	0.000685284	-0.836963	CIT	120156503	120156666	120156503	120156621	120158282	120158390
DDX46	0.000303577	0.862718	PLD3	40871459	40871837	40871624	40871837	40854596	40854675
DDX46	2.40496e-05	-0.918924	APRT	88875876	88876248	88875876	88876114	88876477	88876556
DDX46	5.79491e-05	0.902793	FAM211A-AS1	16342841	16343017	16342894	16343017	16342640	16342728
DDX46	0.000397208	0.854727	TAF1D	93466515	93466585	93466515	93466563	93467790	93467826
DDX46	2.12723e-05	0.920944	TAF1D	93466515	93466671	93466515	93466563	93467790	93467826
PCBP2	0.000481321	-0.848717	PRR5	45127558	45127701	45127614	45127701	45122456	45122514
PCBP2	0.000503576	-0.847265	DCLK2	151141854	151141930	151141857	151141930	151119153	151119255
HNRNPA2B1	0.000420968	-0.852936	ITGB1BP1	9546789	9547727	9546789	9547034	9548241	9548334
HNRNPA2B1	4.15993e-06	0.943396	FAM211A-AS1	16342841	16343017	16342894	16343017	16342640	16342728
HNRNPA2B1	0.000106626	0.889685	TAF1D	93466515	93466585	93466515	93466563	93467790	93467826
HNRNPA2B1	0.000140348	0.883188	TAF1D	93466515	93466671	93466515	93466563	93467790	93467826
PPP4R2	0.000286178	0.86441	PLD3	40871459	40871837	40871624	40871837	40854596	40854675
TXNL4A	1.23164e-05	-0.929333	CCNL2	1326145	1328183	1326145	1326245	1328775	1328840
TXNL4A	0.00035463	0.858156	PLD3	40871459	40871837	40871624	40871837	40854596	40854675
TXNL4A	0.000642761	0.839164	DDIT3	57911051	57911378	57911051	57911221	57911488	57911536
TXNL4A	0.000419682	0.853031	FAM211A-AS1	16342841	16343017	16342894	16343017	16342640	16342728
TXNL4A	0.000520148	0.846215	NBPF3	21793488	21793802	21793674	21793802	21792579	21792649
TXNL4A	5.55344e-05	0.903645	DDX11	31242773	31243028	31242819	31243028	31242336	31242424
CCBL2	0.000709148	0.835774	DDX39A	14520553	14520793	14520553	14520685	14521027	14521146
CCBL2	0.000665513	-0.837973	FAM211A-AS1	16342841	16343017	16342894	16343017	16342640	16342728
CCBL2	0.000439212	0.851614	MKNK2	2037469	2039855	2037469	2037828	2040132	2040176
CCBL2	0.000176313	-0.877491	CENPE	104059507	104059609	104059507	104059606	104061412	104061571
HNRNPUL1	0.000270289	-0.866026	CCNL2	1326145	1328183	1326145	1326245	1328775	1328840
HNRNPUL1	0.000392689	-0.855077	DDX39A	14520553	14520793	14520553	14520685	14521027	14521146
HNRNPUL1	0.000218573	-0.87186	SUPT20H	37596147	37597181	37596147	37596454	37598171	37598330
HNRNPUL1	0.000725186	-0.834992	WSB1	25634769	25636298	25636125	25636298	25633807	25633908
HNRNPUL1	0.000484813	0.848486	FAM211A-AS1	16342841	16343017	16342894	16343017	16342640	16342728
HNRNPUL1	0.000420505	0.85297	C19orf60	18701083	18701743	18701663	18701743	18699804	18700493
HNRNPUL1	0.000127442	0.885513	NBPF3	21793488	21793802	21793674	21793802	21792579	21792649
HNRNPUL1	0.000152605	-0.88113	EMC9	24608753	24609025	24608753	24608823	24610097	24610174
HNRNPK	0.00062839	0.839934	PHKG2	30767675	30767841	30767687	30767841	30767502	30767593
SYNCRIP	5.20237e-05	-0.904938	APRT	88875876	88876248	88875876	88876114	88876477	88876556
SYNCRIP	0.000181448	0.876754	FAM211A-AS1	16342841	16343017	16342894	16343017	16342640	16342728
SYNCRIP	0.000546641	0.844591	TAF1D	93466515	93466671	93466515	93466563	93467790	93467826
SYNCRIP	0.000729017	0.834807	KIRREL	158059243	158059418	158059291	158059418	158058116	158058244
NONO	0.000271695	-0.86588	MKNK2	2037469	2039855	2037469	2037828	2040132	2040176
WDR25	0.000701319	0.83616	CCNL2	1326145	1328183	1326145	1326245	1328775	1328840
WDR25	3.55976e-05	-0.912103	PLD3	40871459	40871837	40871624	40871837	40854596	40854675
WDR25	0.000719251	0.835279	ITGB1BP1	9546789	9547727	9546789	9547034	9548241	9548334
WDR25	3.5533e-06	-0.945186	FAM211A-AS1	16342841	16343017	16342894	16343017	16342640	16342728
WDR25	4.88069e-05	-0.906184	TAF1D	93466515	93466585	93466515	93466563	93467790	93467826
WDR25	4.96357e-05	0.905857	MKNK2	2037469	2039855	2037469	2037828	2040132	2040176
WDR25	0.00054455	-0.844717	CENPE	104059507	104059609	104059507	104059606	104061412	104061571
WDR25	2.47198e-05	-0.918464	DDX11	31242773	31243028	31242819	31243028	31242336	31242424
WDR25	0.000210029	-0.872925	NAGPA	5078297	5078399	5078297	5078366	5078880	5079009
MELK	2.54664e-05	-0.917963	ITGB1BP1	9546789	9547727	9546789	9547034	9548241	9548334
MELK	0.000369454	-0.856927	NR1H3	47283097	47283569	47283469	47283569	47282791	47283000
MELK	3.8319e-05	0.910757	FAM211A-AS1	16342841	16343017	16342894	16343017	16342640	16342728
MELK	0.000480208	0.848791	SLC35B1	47783565	47783696	47783565	47783671	47784326	47784430
MELK	0.00057737	0.84278	TAF1D	93466515	93466671	93466515	93466563	93467790	93467826
MELK	8.94186e-05	0.893647	KIRREL	158059243	158059418	158059291	158059418	158058116	158058244
MELK	0.000232647	-0.870174	MKNK2	2037469	2039855	2037469	2037828	2040132	2040176
MELK	0.000345439	0.858938	DDX11	31242773	31243028	31242819	31243028	31242336	31242424
PRPF18	5.15359e-05	-0.905123	CCNL2	1326145	1328183	1326145	1326245	1328775	1328840
PRPF18	4.31165e-05	-0.908557	WSB1	25634769	25636298	25636125	25636298	25633807	25633908
PRPF18	0.00036309	0.85745	MORF4L2	102933426	102933579	102933426	102933528	102940098	102940188
PRPF18	3.26458e-05	0.913658	C19orf60	18701083	18701743	18701663	18701743	18699804	18700493
PRPF18	0.000516417	-0.846449	ZDHHC13	19187848	19192115	19191957	19192115	19186598	19186692
SYF2	0.000234233	0.869989	DDX39A	14520553	14520793	14520553	14520685	14521027	14521146
SYF2	3.37226e-05	-0.913078	FAM211A-AS1	16342841	16343017	16342894	16343017	16342640	16342728
SYF2	1.6664e-05	0.924812	MKNK2	2037469	2039855	2037469	2037828	2040132	2040176
SYF2	3.60903e-05	-0.911853	CENPE	104059507	104059609	104059507	104059606	104061412	104061571
SYF2	0.000135965	-0.883958	DDX11	31242773	31243028	31242819	31243028	31242336	31242424
HNRNPR	0.000394141	-0.854964	CCNL2	1326145	1328183	1326145	1326245	1328775	1328840
HNRNPR	0.000489587	0.848172	PLD3	40871459	40871837	40871624	40871837	40854596	40854675
HNRNPR	0.000108914	-0.889196	APRT	88875876	88876248	88875876	88876114	88876477	88876556
HNRNPR	3.82246e-05	-0.910802	ITGB1BP1	9546789	9547727	9546789	9547034	9548241	9548334
HNRNPR	0.000372488	-0.856681	WSB1	25634769	25636298	25636125	25636298	25633807	25633908
HNRNPR	8.45434e-05	0.894877	FAM211A-AS1	16342841	16343017	16342894	16343017	16342640	16342728
HNRNPR	0.000229186	0.870581	TAF1D	93466515	93466671	93466515	93466563	93467790	93467826
HNRNPR	0.000470685	0.84943	KIRREL	158059243	158059418	158059291	158059418	158058116	158058244
DHX8	0.000498197	-0.847611	WDTC1	27630111	27631684	27631491	27631684	27627716	27627952
DHX8	0.000109479	-0.889077	ISYNA1	18547139	18547915	18547139	18547289	18548408	18548570
DHX8	0.00011546	0.887843	MORF4L2	102933426	102933579	102933426	102933528	102940098	102940188
DHX8	0.000276796	0.865355	C19orf60	18701083	18701743	18701663	18701743	18699804	18700493
CELF1	0.000248346	0.868385	CHTF18	840006	840269	840176	840269	839546	839715
SF1	0.000295147	-0.863528	SUPT20H	37596147	37597181	37596147	37596454	37598171	37598330
SF1	0.000449203	-0.850908	COMMD3	22607281	22607642	22607581	22607642	22607033	22607097
SF1	0.00040749	0.853942	NBPF3	21793488	21793802	21793674	21793802	21792579	21792649
SF1	0.000376387	0.856366	DDX11	31242773	31243028	31242819	31243028	31242336	31242424
HNRNPM	0.000169754	-0.878458	DDX39A	14520553	14520793	14520553	14520685	14521027	14521146
HNRNPM	0.000210843	-0.872822	APRT	88875876	88876248	88875876	88876114	88876477	88876556
HNRNPM	5.69518e-05	0.903142	FAM211A-AS1	16342841	16343017	16342894	16343017	16342640	16342728
HNRNPM	7.29057e-05	0.898058	TAF1D	93466515	93466585	93466515	93466563	93467790	93467826
HNRNPM	0.000643389	0.839131	TAF1D	93466515	93466671	93466515	93466563	93467790	93467826
HNRNPM	0.000272367	-0.865811	EMC9	24608753	24609025	24608753	24608823	24610097	24610174
HNRNPM	0.000239644	-0.869365	EMC9	24608753	24608998	24608753	24608823	24610097	24610174
RNPS1	0.000200756	-0.87412	SUPT20H	37596147	37597181	37596147	37596454	37598171	37598330
RNPS1	0.000635878	0.839531	NBPF3	21793488	21793802	21793674	21793802	21792579	21792649
SON	0.00018388	-0.876411	APRT	88875876	88876248	88875876	88876114	88876477	88876556
SON	0.000693707	0.83654	STAG3L4	66773563	66774126	66773921	66774126	66770973	66771070
SON	4.00247e-05	0.909951	TAF1D	93466515	93466671	93466515	93466563	93467790	93467826
TTF2	0.00028069	0.86496	PHF6	133547517	133547687	133547520	133547687	133527938	133527982
PTBP2	0.000322998	0.860917	PLD3	40871459	40871837	40871624	40871837	40854596	40854675
PTBP2	3.05962e-05	-0.914804	APRT	88875876	88876248	88875876	88876114	88876477	88876556
PTBP2	0.000103174	0.890437	PHKG2	30767675	30767841	30767687	30767841	30767502	30767593
PTBP2	0.000638659	0.839383	DCUN1D2	114138154	114138511	114138154	114138371	114144981	114145006
GEMIN4	0.000337324	-0.859642	SUPT20H	37596147	37597181	37596147	37596454	37598171	37598330
GEMIN4	0.000526023	-0.84585	MKNK2	2037469	2039855	2037469	2037828	2040132	2040176
GEMIN4	0.000177899	0.877262	DDX11	31242773	31243028	31242819	31243028	31242336	31242424
WDR77	6.21639e-05	-0.90137	DDX39A	14520553	14520793	14520553	14520685	14521027	14521146
WDR77	3.43814e-05	-0.912731	ITGB1BP1	9546789	9547727	9546789	9547034	9548241	9548334
WDR77	1.66014e-09	0.988346	FAM211A-AS1	16342841	16343017	16342894	16343017	16342640	16342728
WDR77	0.00031537	0.861614	TAF1D	93466515	93466585	93466515	93466563	93467790	93467826
WDR77	0.000646894	0.838945	KIRREL	158059243	158059418	158059291	158059418	158058116	158058244
WDR77	1.8835e-05	-0.922897	MKNK2	2037469	2039855	2037469	2037828	2040132	2040176
WDR77	2.61004e-05	0.917547	CENPE	104059507	104059609	104059507	104059606	104061412	104061571
WDR77	0.000658511	-0.838336	EMC9	24608753	24609025	24608753	24608823	24610097	24610174
WDR77	3.4983e-05	0.912418	DDX11	31242773	31243028	31242819	31243028	31242336	31242424
SRPK1	0.000310602	0.862056	PLD3	40871459	40871837	40871624	40871837	40854596	40854675
SRPK1	3.43904e-06	0.945549	FAM211A-AS1	16342841	16343017	16342894	16343017	16342640	16342728
SRPK1	3.50485e-06	-0.945339	MKNK2	2037469	2039855	2037469	2037828	2040132	2040176
SRPK1	0.000199674	0.874263	CENPE	104059507	104059609	104059507	104059606	104061412	104061571
SRPK1	1.8553e-06	0.951977	DDX11	31242773	31243028	31242819	31243028	31242336	31242424
SNRPC	0.000690009	-0.836725	SUPT20H	37596147	37597181	37596147	37596454	37598171	37598330
SNRPC	0.000516664	0.846434	TIAL1	121341970	121342120	121341970	121342069	121347663	121347760
SNRPC	7.67857e-05	-0.896956	ITGB1BP1	9546789	9547727	9546789	9547034	9548241	9548334
SNRPC	0.000306365	0.862454	SLC2A11	24219571	24220056	24219907	24220056	24219228	24219358
SNRPC	0.000492764	0.847964	NBPF3	21793488	21793802	21793674	21793802	21792579	21792649
SNUPN	0.000609238	-0.840981	FAM211A-AS1	16342841	16343017	16342894	16343017	16342640	16342728
SNUPN	0.000402083	-0.854353	SEC16A	139341306	139341467	139341306	139341401	139341678	139341816
POLR2E	0.000513095	-0.846659	SUPT20H	37596147	37597181	37596147	37596454	37598171	37598330
POLR2F	0.00027266	-0.86578	SUPT20H	37596147	37597181	37596147	37596454	37598171	37598330
POLR2F	0.000603855	0.841279	TIAL1	121341970	121342120	121341970	121342069	121347663	121347760
CELF6	0.00036135	-0.857594	DDX11	31242773	31243028	31242819	31243028	31242336	31242424
RBM8A	0.000255842	-0.867561	COMMD3	22607281	22607642	22607581	22607642	22607033	22607097
POLR2I	0.000341186	-0.859305	SUPT20H	37596147	37597181	37596147	37596454	37598171	37598330
POLR2I	0.000684855	0.836985	NBPF3	21793488	21793802	21793674	21793802	21792579	21792649
POLR2I	0.000100695	0.890989	BSDC1	32849430	32849649	32849430	32849598	32859680	32859741
HNRNPH3	0.000200778	-0.874117	DDX39A	14520553	14520793	14520553	14520685	14521027	14521146
HNRNPH3	0.000463686	0.849905	PLD3	40871459	40871837	40871624	40871837	40854596	40854675
HNRNPH3	0.000383906	-0.855766	APRT	88875876	88876248	88875876	88876114	88876477	88876556
HNRNPH3	8.12998e-05	-0.895728	ITGB1BP1	9546789	9547727	9546789	9547034	9548241	9548334
HNRNPH3	7.73764e-10	0.990002	FAM211A-AS1	16342841	16343017	16342894	16343017	16342640	16342728
HNRNPH3	8.06044e-05	0.895913	TAF1D	93466515	93466585	93466515	93466563	93467790	93467826
HNRNPH3	0.000166638	0.878927	TAF1D	93466515	93466671	93466515	93466563	93467790	93467826
HNRNPH3	5.70466e-05	-0.903108	MKNK2	2037469	2039855	2037469	2037828	2040132	2040176
HNRNPH3	0.000120277	0.886884	CENPE	104059507	104059609	104059507	104059606	104061412	104061571
HNRNPH3	0.00053409	-0.845353	EMC9	24608753	24609025	24608753	24608823	24610097	24610174
HNRNPH3	0.000284531	0.864574	DDX11	31242773	31243028	31242819	31243028	31242336	31242424
WBP11	0.000613425	-0.84075	APRT	88875876	88876248	88875876	88876114	88876477	88876556
WBP11	7.81801e-05	-0.896571	ITGB1BP1	9546789	9547727	9546789	9547034	9548241	9548334
WBP11	0.000264483	0.866635	STAG3L4	66773563	66774126	66773921	66774126	66770973	66771070
WBP11	0.000270244	-0.866031	COMMD3	22607281	22607642	22607581	22607642	22607033	22607097
WBP11	5.3204e-05	0.904496	FAM211A-AS1	16342841	16343017	16342894	16343017	16342640	16342728
WBP11	0.000230915	-0.870377	MKNK2	2037469	2039855	2037469	2037828	2040132	2040176
WBP11	0.000248512	0.868366	DDX11	31242773	31243028	31242819	31243028	31242336	31242424
SNRPD3	0.0002415	0.869154	ST6GALNAC4	130672229	130672807	130672229	130672337	130674546	130674959
SNRPD3	0.000216567	-0.872107	CCNL2	1326145	1328183	1326145	1326245	1328775	1328840
SNRPD3	0.000495951	-0.847757	SUPT20H	37596147	37597181	37596147	37596454	37598171	37598330
SNRPD3	0.000592392	0.841923	SLC2A11	24219571	24220056	24219907	24220056	24219228	24219358
U2AF2	9.73896e-05	-0.891743	SUPT20H	37596147	37597181	37596147	37596454	37598171	37598330
U2AF2	0.000173932	0.877839	NBPF3	21793488	21793802	21793674	21793802	21792579	21792649
U2AF2	0.000708317	-0.835815	EMC9	24608753	24609025	24608753	24608823	24610097	24610174
EFTUD2	0.000141361	-0.883013	DDX39A	14520553	14520793	14520553	14520685	14521027	14521146
EFTUD2	1.54487e-07	-0.970976	ITGB1BP1	9546789	9547727	9546789	9547034	9548241	9548334
EFTUD2	0.000485518	0.848439	SLC2A11	24219571	24220056	24219907	24220056	24219228	24219358
EFTUD2	7.49174e-06	0.936171	FAM211A-AS1	16342841	16343017	16342894	16343017	16342640	16342728
EFTUD2	0.000402607	0.854313	TAF1D	93466515	93466585	93466515	93466563	93467790	93467826
EFTUD2	0.000332013	0.860109	KIRREL	158059243	158059418	158059291	158059418	158058116	158058244
EFTUD2	2.46612e-05	-0.918504	MKNK2	2037469	2039855	2037469	2037828	2040132	2040176
EFTUD2	9.36642e-06	0.933187	CENPE	104059507	104059609	104059507	104059606	104061412	104061571
EFTUD2	0.000524932	-0.845917	EMC9	24608753	24609025	24608753	24608823	24610097	24610174
EFTUD2	0.000685756	0.836939	DDX11	31242773	31243028	31242819	31243028	31242336	31242424
SF3B2	0.000403311	-0.854259	CCNL2	1326145	1328183	1326145	1326245	1328775	1328840
SF3B2	6.18878e-05	-0.901461	DDX39A	14520553	14520793	14520553	14520685	14521027	14521146
SF3B2	0.000490996	0.848079	PLD3	40871459	40871837	40871624	40871837	40854596	40854675
SF3B2	0.000380259	-0.856056	APRT	88875876	88876248	88875876	88876114	88876477	88876556
SF3B2	3.63168e-05	-0.911739	ITGB1BP1	9546789	9547727	9546789	9547034	9548241	9548334
SF3B2	0.000644054	0.839096	STAG3L4	66773563	66774126	66773921	66774126	66770973	66771070
SF3B2	0.000528644	-0.845687	WSB1	25634769	25636298	25636125	25636298	25633807	25633908
SF3B2	1.80968e-05	0.923528	FAM211A-AS1	16342841	16343017	16342894	16343017	16342640	16342728
SF3B2	0.000332404	0.860075	TAF1D	93466515	93466585	93466515	93466563	93467790	93467826
SF3B2	0.000703245	-0.836065	ECI2	4117541	4119509	4117541	4117685	4125483	4126471
SF3B2	0.000506021	0.847108	C19orf60	18701083	18701743	18701663	18701743	18699804	18700493
SF3B2	0.000188048	0.87583	NBPF3	21793488	21793802	21793674	21793802	21792579	21792649
SF3B2	0.000541773	-0.844884	MKNK2	2037469	2039855	2037469	2037828	2040132	2040176
SF3B2	9.19443e-05	-0.89303	EMC9	24608753	24609025	24608753	24608823	24610097	24610174
SF3B2	0.000501561	-0.847394	EMC9	24608753	24608998	24608753	24608823	24610097	24610174
SF3B2	0.000499669	0.847516	DDX11	31242773	31243028	31242819	31243028	31242336	31242424
GEMIN5	2.57235e-05	0.917794	FAM211A-AS1	16342841	16343017	16342894	16343017	16342640	16342728
GEMIN5	0.000366779	-0.857146	EXOC7	74086409	74086562	74086409	74086478	74087223	74087316
GEMIN5	1.43681e-05	-0.927065	MKNK2	2037469	2039855	2037469	2037828	2040132	2040176
GEMIN5	0.000506064	0.847106	SLC38A6	61545527	61545645	61545547	61545645	61512784	61512885
GEMIN5	5.64802e-05	0.903308	CENPE	104059507	104059609	104059507	104059606	104061412	104061571
GEMIN5	0.000389922	0.855293	DDX11	31242773	31243028	31242819	31243028	31242336	31242424
SNRNP48	0.000619888	-0.840395	CCNL2	1326145	1328183	1326145	1326245	1328775	1328840
SNRNP48	0.0001114	0.888675	PLD3	40871459	40871837	40871624	40871837	40854596	40854675
SNRNP48	0.000497414	-0.847662	ITGB1BP1	9546789	9547727	9546789	9547034	9548241	9548334
SNRNP48	0.000115073	0.887921	FAM211A-AS1	16342841	16343017	16342894	16343017	16342640	16342728
SNRNP48	0.000238032	0.86955	TAF1D	93466515	93466585	93466515	93466563	93467790	93467826
SNRNP48	0.000142401	0.882834	TAF1D	93466515	93466671	93466515	93466563	93467790	93467826
SNRNP48	0.000298712	-0.863183	MKNK2	2037469	2039855	2037469	2037828	2040132	2040176
SNRNP48	0.000256638	0.867475	DDX11	31242773	31243028	31242819	31243028	31242336	31242424
SNRNP48	0.000320804	0.861116	NAGPA	5078297	5078399	5078297	5078366	5078880	5079009
CDC5L	0.000620411	0.840367	SLC35B1	47783565	47783696	47783565	47783671	47784326	47784430
U2AF1	0.000487086	-0.848336	APRT	88875876	88876248	88875876	88876114	88876477	88876556
U2AF1	1.34226e-05	-0.928076	ITGB1BP1	9546789	9547727	9546789	9547034	9548241	9548334
U2AF1	0.000184176	0.876369	STAG3L4	66773563	66774126	66773921	66774126	66770973	66771070
U2AF1	0.000724346	0.835032	DDIT3	57911051	57911378	57911051	57911221	57911488	57911536
U2AF1	5.26072e-05	0.904719	FAM211A-AS1	16342841	16343017	16342894	16343017	16342640	16342728
U2AF1	0.000505549	0.847139	KIRREL	158059243	158059418	158059291	158059418	158058116	158058244
U2AF1	0.000511451	-0.846763	MKNK2	2037469	2039855	2037469	2037828	2040132	2040176
LSM4	8.47142e-05	-0.894833	DDX39A	14520553	14520793	14520553	14520685	14521027	14521146
LSM4	0.000709687	-0.835747	SUPT20H	37596147	37597181	37596147	37596454	37598171	37598330
LSM4	0.000239631	-0.869367	ITGB1BP1	9546789	9547727	9546789	9547034	9548241	9548334
LSM4	7.33834e-05	0.89792	FAM211A-AS1	16342841	16343017	16342894	16343017	16342640	16342728
LSM4	0.000468542	0.849575	TAF1D	93466515	93466585	93466515	93466563	93467790	93467826
LSM4	0.000604403	-0.841249	ECI2	4117541	4119509	4117541	4117685	4125483	4126471
LSM4	0.000558453	0.843886	NBPF3	21793488	21793802	21793674	21793802	21792579	21792649
LSM4	0.000448223	-0.850976	MKNK2	2037469	2039855	2037469	2037828	2040132	2040176
LSM4	0.000144472	-0.88248	EMC9	24608753	24609025	24608753	24608823	24610097	24610174
LSM4	0.000518415	-0.846324	EMC9	24608753	24608998	24608753	24608823	24610097	24610174
PSIP1	0.000651713	0.838692	FAM211A-AS1	16342841	16343017	16342894	16343017	16342640	16342728
PSIP1	0.000229709	0.870519	TAF1D	93466515	93466671	93466515	93466563	93467790	93467826
HNRNPU	0.000663089	-0.838098	ITGB1BP1	9546789	9547727	9546789	9547034	9548241	9548334
HNRNPU	3.12714e-05	0.91442	FAM211A-AS1	16342841	16343017	16342894	16343017	16342640	16342728
HNRNPU	4.13677e-05	0.909335	TAF1D	93466515	93466671	93466515	93466563	93467790	93467826
LSM5	0.000410351	-0.853726	DDX39A	14520553	14520793	14520553	14520685	14521027	14521146
LSM5	0.000600826	0.841448	PLD3	40871459	40871837	40871624	40871837	40854596	40854675
LSM5	0.000706816	-0.835888	SUPT20H	37596147	37597181	37596147	37596454	37598171	37598330
LSM5	0.000112229	-0.888503	ITGB1BP1	9546789	9547727	9546789	9547034	9548241	9548334
LSM5	0.000134365	0.884244	FAM211A-AS1	16342841	16343017	16342894	16343017	16342640	16342728
LSM5	2.76282e-05	0.916576	NBPF3	21793488	21793802	21793674	21793802	21792579	21792649
LSM5	0.000269789	-0.866078	MKNK2	2037469	2039855	2037469	2037828	2040132	2040176
LSM5	0.000359888	0.857716	DDX11	31242773	31243028	31242819	31243028	31242336	31242424
LGALS3	0.000704558	-0.836	SLC2A11	24219571	24220056	24219907	24220056	24219228	24219358
LGALS3	1.32298e-05	-0.928289	SLC35B1	47783565	47783696	47783565	47783671	47784326	47784430
SNRNP27	0.000456197	-0.850421	COMMD3	22607281	22607642	22607581	22607642	22607033	22607097
SNRNP27	0.000214422	0.872373	SLC2A11	24219571	24220056	24219907	24220056	24219228	24219358
PRPF8	9.86659e-06	-0.932472	DDX39A	14520553	14520793	14520553	14520685	14521027	14521146
PRPF8	0.000598821	0.841561	PLD3	40871459	40871837	40871624	40871837	40854596	40854675
PRPF8	1.71917e-06	0.952715	FAM211A-AS1	16342841	16343017	16342894	16343017	16342640	16342728
PRPF8	8.1312e-05	0.895724	TAF1D	93466515	93466585	93466515	93466563	93467790	93467826
PRPF8	0.000147031	-0.882049	MKNK2	2037469	2039855	2037469	2037828	2040132	2040176
PRPF8	0.000211573	0.87273	CENPE	104059507	104059609	104059507	104059606	104061412	104061571
PRPF8	5.82453e-05	-0.90269	EMC9	24608753	24609025	24608753	24608823	24610097	24610174
PRPF8	0.000184137	-0.876375	EMC9	24608753	24608998	24608753	24608823	24610097	24610174
PRPF8	0.000303538	0.862722	DDX11	31242773	31243028	31242819	31243028	31242336	31242424
PRPF8	0.000239024	-0.869436	CIT	120156503	120156666	120156503	120156621	120158282	120158390
POLR2C	2.8039e-05	-0.916322	CCNL2	1326145	1328183	1326145	1326245	1328775	1328840
POLR2C	2.61058e-05	-0.917543	SUPT20H	37596147	37597181	37596147	37596454	37598171	37598330
POLR2C	0.000311018	-0.862018	WSB1	25634769	25636298	25636125	25636298	25633807	25633908
POLR2C	0.000298095	0.863243	SLC2A11	24219571	24220056	24219907	24220056	24219228	24219358
POLR2C	7.54816e-05	0.897321	NBPF3	21793488	21793802	21793674	21793802	21792579	21792649
PRPF38A	0.000397397	-0.854712	CCNL2	1326145	1328183	1326145	1326245	1328775	1328840
PRPF38A	0.000284226	0.864605	PLD3	40871459	40871837	40871624	40871837	40854596	40854675
PRPF38A	0.000316856	-0.861477	APRT	88875876	88876248	88875876	88876114	88876477	88876556
PRPF38A	0.000392248	-0.855111	ITGB1BP1	9546789	9547727	9546789	9547034	9548241	9548334
PRPF38A	0.000210896	0.872815	FAM211A-AS1	16342841	16343017	16342894	16343017	16342640	16342728
PRPF38A	0.000351383	0.85843	TAF1D	93466515	93466585	93466515	93466563	93467790	93467826
PRPF38A	5.9318e-05	0.902322	TAF1D	93466515	93466671	93466515	93466563	93467790	93467826
KHSRP	0.000635724	0.839539	FAM211A-AS1	16342841	16343017	16342894	16343017	16342640	16342728
KHSRP	0.000212779	-0.872579	EMC9	24608753	24609025	24608753	24608823	24610097	24610174
CLN5	3.31089e-05	0.913407	DDX39A	14520553	14520793	14520553	14520685	14521027	14521146
CLN5	0.00016586	-0.879045	FAM211A-AS1	16342841	16343017	16342894	16343017	16342640	16342728
CLN5	0.000309892	0.862123	MKNK2	2037469	2039855	2037469	2037828	2040132	2040176
CLN5	0.000351363	-0.858432	CENPE	104059507	104059609	104059507	104059606	104061412	104061571
CLN5	0.000338313	0.859555	EMC9	24608753	24609025	24608753	24608823	24610097	24610174
CLN5	0.000415116	0.85337	CIT	120156503	120156666	120156503	120156621	120158282	120158390
POLR2D	3.46541e-06	-0.945465	ITGB1BP1	9546789	9547727	9546789	9547034	9548241	9548334
POLR2D	0.000243176	0.868964	SLC2A11	24219571	24220056	24219907	24220056	24219228	24219358
POLR2D	8.83461e-05	0.893913	FAM211A-AS1	16342841	16343017	16342894	16343017	16342640	16342728
POLR2D	0.00014965	-0.881614	MKNK2	2037469	2039855	2037469	2037828	2040132	2040176
POLR2D	0.000230304	0.870449	CENPE	104059507	104059609	104059507	104059606	104061412	104061571
POLR2D	0.000215777	0.872205	DDX11	31242773	31243028	31242819	31243028	31242336	31242424
LSM11	0.000292962	0.863741	MORF4L2	102933426	102933579	102933426	102933528	102940098	102940188
LSM11	7.03767e-05	-0.898801	COMMD3	22607281	22607642	22607581	22607642	22607033	22607097
LSM11	8.8807e-05	0.893798	SLC35B1	47783565	47783696	47783565	47783671	47784326	47784430
LSM11	0.000339261	-0.859472	ZDHHC13	19187848	19192115	19191957	19192115	19186598	19186692
SF3A3	0.000133954	-0.884318	CCNL2	1326145	1328183	1326145	1326245	1328775	1328840
SF3A3	0.000425244	0.852622	PLD3	40871459	40871837	40871624	40871837	40854596	40854675
SF3A3	0.000231186	-0.870345	ITGB1BP1	9546789	9547727	9546789	9547034	9548241	9548334
SF3A3	3.37489e-06	0.945758	FAM211A-AS1	16342841	16343017	16342894	16343017	16342640	16342728
SF3A3	0.000380155	0.856064	TAF1D	93466515	93466585	93466515	93466563	93467790	93467826
SF3A3	0.000669125	0.837787	KIRREL	158059243	158059418	158059291	158059418	158058116	158058244
SF3A3	0.000601955	-0.841385	MKNK2	2037469	2039855	2037469	2037828	2040132	2040176
SF3A3	3.10466e-05	0.914547	DDX11	31242773	31243028	31242819	31243028	31242336	31242424
PNN	0.000404578	0.854163	TAF1D	93466515	93466671	93466515	93466563	93467790	93467826
NHP2L1	9.45762e-05	-0.892401	U2AF1L4	36235223	36235639	36235223	36235322	36236025	36236088
NCBP1	0.000459309	0.850206	PLD3	40871459	40871837	40871624	40871837	40854596	40854675
NCBP1	2.35572e-05	0.919268	FAM211A-AS1	16342841	16343017	16342894	16343017	16342640	16342728
NCBP1	0.000567615	0.843347	TAF1D	93466515	93466585	93466515	93466563	93467790	93467826
NCBP1	0.000676023	0.837433	KIRREL	158059243	158059418	158059291	158059418	158058116	158058244
NCBP1	5.61794e-06	-0.939816	MKNK2	2037469	2039855	2037469	2037828	2040132	2040176
NCBP1	4.03965e-06	0.943733	DDX11	31242773	31243028	31242819	31243028	31242336	31242424
NCBP1	0.000107708	0.889453	NAGPA	5078297	5078399	5078297	5078366	5078880	5079009
KIAA1429	0.000532793	0.845432	PLD3	40871459	40871837	40871624	40871837	40854596	40854675
KIAA1429	0.000436572	0.851803	FAM211A-AS1	16342841	16343017	16342894	16343017	16342640	16342728
KIAA1429	0.000690457	0.836703	TAF1D	93466515	93466585	93466515	93466563	93467790	93467826
FUS	2.32211e-06	-0.949734	DDX39A	14520553	14520793	14520553	14520685	14521027	14521146
FUS	0.000492935	-0.847953	SUPT20H	37596147	37597181	37596147	37596454	37598171	37598330
FUS	0.000201201	-0.874062	ITGB1BP1	9546789	9547727	9546789	9547034	9548241	9548334
FUS	9.78426e-06	0.932587	FAM211A-AS1	16342841	16343017	16342894	16343017	16342640	16342728
FUS	0.000644016	0.839098	TAF1D	93466515	93466585	93466515	93466563	93467790	93467826
FUS	0.000181672	0.876722	NBPF3	21793488	21793802	21793674	21793802	21792579	21792649
FUS	0.000136841	-0.883803	MKNK2	2037469	2039855	2037469	2037828	2040132	2040176
FUS	0.000186346	0.876066	CENPE	104059507	104059609	104059507	104059606	104061412	104061571
FUS	6.31966e-05	-0.901033	EMC9	24608753	24609025	24608753	24608823	24610097	24610174
FUS	0.000263899	-0.866697	EMC9	24608753	24608998	24608753	24608823	24610097	24610174
FUS	0.000233158	0.870114	DDX11	31242773	31243028	31242819	31243028	31242336	31242424
FUS	0.00031994	-0.861195	CIT	120156503	120156666	120156503	120156621	120158282	120158390
SFPQ	0.000471566	0.84937	ST6GALNAC4	130672229	130672807	130672229	130672337	130674546	130674959
SFPQ	0.000130499	-0.884946	CCNL2	1326145	1328183	1326145	1326245	1328775	1328840
SFPQ	3.71154e-05	0.911342	PLD3	40871459	40871837	40871624	40871837	40854596	40854675
SFPQ	0.00016893	-0.878581	APRT	88875876	88876248	88875876	88876114	88876477	88876556
SFPQ	0.000217794	-0.871956	ITGB1BP1	9546789	9547727	9546789	9547034	9548241	9548334
SFPQ	0.000402582	0.854315	STAG3L4	66773563	66774126	66773921	66774126	66770973	66771070
SFPQ	0.000192145	-0.875269	WSB1	25634769	25636298	25636125	25636298	25633807	25633908
SFPQ	5.55095e-05	0.903654	FAM211A-AS1	16342841	16343017	16342894	16343017	16342640	16342728
SFPQ	0.000253133	0.867857	TAF1D	93466515	93466585	93466515	93466563	93467790	93467826
SFPQ	0.000471284	0.849389	TAF1D	93466515	93466671	93466515	93466563	93467790	93467826
SFPQ	0.000574645	0.842938	C19orf60	18701083	18701743	18701663	18701743	18699804	18700493
SFPQ	0.000264352	0.866649	NBPF3	21793488	21793802	21793674	21793802	21792579	21792649
SFPQ	0.000714659	-0.835503	MKNK2	2037469	2039855	2037469	2037828	2040132	2040176
SFPQ	0.000247083	0.868525	DDX11	31242773	31243028	31242819	31243028	31242336	31242424
DDX20	0.000125784	-0.885825	CCNL2	1326145	1328183	1326145	1326245	1328775	1328840
DDX20	0.000552535	0.844237	PLD3	40871459	40871837	40871624	40871837	40854596	40854675
DDX20	0.000244919	-0.868768	ITGB1BP1	9546789	9547727	9546789	9547034	9548241	9548334
DDX20	0.000450614	0.850809	FAM211A-AS1	16342841	16343017	16342894	16343017	16342640	16342728
DDX20	0.00020024	0.874188	SLC35B1	47783565	47783696	47783565	47783671	47784326	47784430
DDX20	0.000376572	0.856351	KIRREL	158059243	158059418	158059291	158059418	158058116	158058244
DDX20	0.000457343	0.850341	DDX11	31242773	31243028	31242819	31243028	31242336	31242424
EIF4A3	0.000644804	0.839056	ST6GALNAC4	130672229	130672807	130672229	130672337	130674546	130674959
EIF4A3	0.000510502	0.846823	STAG3L4	66773563	66774126	66773921	66774126	66770973	66771070
EIF4A3	0.000320724	-0.861123	WSB1	25634769	25636298	25636125	25636298	25633807	25633908
EIF4A3	0.000382397	0.855886	MORF4L2	102933426	102933579	102933426	102933528	102940098	102940188
EIF4A3	6.14155e-05	-0.901617	COMMD3	22607281	22607642	22607581	22607642	22607033	22607097
EIF4A3	0.000524192	0.845963	SLC2A11	24219571	24220056	24219907	24220056	24219228	24219358
EIF4A3	0.000374182	-0.856544	GORASP1	39141795	39142368	39141795	39141945	39142506	39142593
SKIV2L2	0.000307054	0.862389	FAM211A-AS1	16342841	16343017	16342894	16343017	16342640	16342728
RBM17	0.000505733	-0.847127	ITGB1BP1	9546789	9547727	9546789	9547034	9548241	9548334
RBM17	0.000326781	0.860576	DDIT3	57911051	57911378	57911051	57911221	57911488	57911536
TARDBP	0.000410351	-0.853726	CCNL2	1326145	1328183	1326145	1326245	1328775	1328840
TARDBP	0.000675776	-0.837446	DDX39A	14520553	14520793	14520553	14520685	14521027	14521146
TARDBP	6.59108e-05	0.900167	PLD3	40871459	40871837	40871624	40871837	40854596	40854675
TARDBP	4.79753e-05	-0.906517	ITGB1BP1	9546789	9547727	9546789	9547034	9548241	9548334
TARDBP	4.27753e-07	0.96434	FAM211A-AS1	16342841	16343017	16342894	16343017	16342640	16342728
TARDBP	0.000506295	0.847091	TAF1D	93466515	93466585	93466515	93466563	93467790	93467826
TARDBP	0.000662874	0.83811	KIRREL	158059243	158059418	158059291	158059418	158058116	158058244
TARDBP	1.78664e-05	-0.923729	MKNK2	2037469	2039855	2037469	2037828	2040132	2040176
TARDBP	0.000312733	0.861858	CENPE	104059507	104059609	104059507	104059606	104061412	104061571
TARDBP	2.16675e-06	0.950437	DDX11	31242773	31243028	31242819	31243028	31242336	31242424
SNRPF	0.000209506	-0.872991	DDX39A	14520553	14520793	14520553	14520685	14521027	14521146
SNRPF	0.000148934	-0.881732	ITGB1BP1	9546789	9547727	9546789	9547034	9548241	9548334
PPIH	0.000706324	-0.835913	CCNL2	1326145	1328183	1326145	1326245	1328775	1328840
PPIH	0.000272223	-0.865826	DDX39A	14520553	14520793	14520553	14520685	14521027	14521146
PPIH	0.000236484	-0.869728	APRT	88875876	88876248	88875876	88876114	88876477	88876556
PPIH	7.06706e-06	-0.936928	ITGB1BP1	9546789	9547727	9546789	9547034	9548241	9548334
PPIH	0.000292872	0.86375	STAG3L4	66773563	66774126	66773921	66774126	66770973	66771070
PPIH	6.73557e-06	0.937544	FAM211A-AS1	16342841	16343017	16342894	16343017	16342640	16342728
PPIH	0.000456428	0.850404	TAF1D	93466515	93466585	93466515	93466563	93467790	93467826
PPIH	0.000453903	0.85058	KIRREL	158059243	158059418	158059291	158059418	158058116	158058244
PPIH	0.000423146	0.852776	NBPF3	21793488	21793802	21793674	21793802	21792579	21792649
PPIH	0.000185055	-0.876246	MKNK2	2037469	2039855	2037469	2037828	2040132	2040176
PPIH	0.000495406	0.847792	CENPE	104059507	104059609	104059507	104059606	104061412	104061571
PPIH	0.000233644	-0.870058	EMC9	24608753	24609025	24608753	24608823	24610097	24610174
PPIH	0.000355927	0.858047	DDX11	31242773	31243028	31242819	31243028	31242336	31242424
THOC1	0.000150455	0.881481	TAF1D	93466515	93466671	93466515	93466563	93467790	93467826
PPP1R8	0.000239395	0.869394	DDIT3	57911051	57911378	57911051	57911221	57911488	57911536
PPP1R8	0.000377565	-0.856271	COMMD3	22607281	22607642	22607581	22607642	22607033	22607097
SF3B14	0.000363427	-0.857422	NAALADL1	64813660	64813998	64813660	64813834	64814946	64815037
DHX38	0.000639053	-0.839362	CIT	120156503	120156666	120156503	120156621	120158282	120158390
YBX1	0.000622635	-0.840246	DDX39A	14520553	14520793	14520553	14520685	14521027	14521146
YBX1	0.00038743	-0.855488	APRT	88875876	88876248	88875876	88876114	88876477	88876556
YBX1	8.18355e-05	0.895585	FAM211A-AS1	16342841	16343017	16342894	16343017	16342640	16342728
YBX1	0.000554797	-0.844103	EMC9	24608753	24609025	24608753	24608823	24610097	24610174
WTAP	0.000250393	-0.868158	MECOM	168833170	168834527	168833170	168833555	168838843	168838997
CPSF3	6.22035e-05	0.901357	PLD3	40871459	40871837	40871624	40871837	40854596	40854675
CPSF3	0.000170884	-0.878289	ITGB1BP1	9546789	9547727	9546789	9547034	9548241	9548334
CPSF3	7.08739e-06	0.936891	FAM211A-AS1	16342841	16343017	16342894	16343017	16342640	16342728
CPSF3	0.000499774	0.847509	TAF1D	93466515	93466585	93466515	93466563	93467790	93467826
CPSF3	0.000505145	0.847164	TAF1D	93466515	93466671	93466515	93466563	93467790	93467826
CPSF3	0.000368149	-0.857034	MKNK2	2037469	2039855	2037469	2037828	2040132	2040176
CPSF3	0.000213481	0.872491	DDX11	31242773	31243028	31242819	31243028	31242336	31242424
PABPN1	0.000476427	-0.849043	TAZ	153647881	153648433	153648370	153648433	153641818	153641904
AQR	0.000147802	0.881921	PLD3	40871459	40871837	40871624	40871837	40854596	40854675
AQR	4.01215e-05	0.909906	NAGPA	5078297	5078399	5078297	5078366	5078880	5079009
KHDRBS3	0.000692616	-0.836594	DDX39A	14520553	14520793	14520553	14520685	14521027	14521146
KHDRBS3	0.000594521	-0.841802	ITGB1BP1	9546789	9547727	9546789	9547034	9548241	9548334
KHDRBS3	1.01728e-05	0.932048	FAM211A-AS1	16342841	16343017	16342894	16343017	16342640	16342728
KHDRBS3	0.000303499	-0.862726	MKNK2	2037469	2039855	2037469	2037828	2040132	2040176
KHDRBS3	0.000168062	0.878712	CENPE	104059507	104059609	104059507	104059606	104061412	104061571
KHDRBS3	0.000134962	0.884137	DDX11	31242773	31243028	31242819	31243028	31242336	31242424
CIR1	5.26941e-05	0.904686	DDX39A	14520553	14520793	14520553	14520685	14521027	14521146
CIR1	0.000560941	-0.843739	FAM211A-AS1	16342841	16343017	16342894	16343017	16342640	16342728
SNRNP25	0.000144385	-0.882495	CCNL2	1326145	1328183	1326145	1326245	1328775	1328840
SNRNP25	0.000114873	-0.887961	DDX39A	14520553	14520793	14520553	14520685	14521027	14521146
SNRNP25	0.00039525	0.854878	PLD3	40871459	40871837	40871624	40871837	40854596	40854675
SNRNP25	0.000548149	-0.8445	SUPT20H	37596147	37597181	37596147	37596454	37598171	37598330
SNRNP25	0.000406944	-0.853983	ITGB1BP1	9546789	9547727	9546789	9547034	9548241	9548334
SNRNP25	3.46579e-05	0.912586	FAM211A-AS1	16342841	16343017	16342894	16343017	16342640	16342728
SNRNP25	8.7811e-05	0.894047	TAF1D	93466515	93466585	93466515	93466563	93467790	93467826
SNRNP25	0.000128097	0.88539	NBPF3	21793488	21793802	21793674	21793802	21792579	21792649
SNRNP25	5.2189e-05	-0.904876	MKNK2	2037469	2039855	2037469	2037828	2040132	2040176
SNRNP25	0.000121418	0.886662	CENPE	104059507	104059609	104059507	104059606	104061412	104061571
SNRNP25	0.000572303	-0.843074	EMC9	24608753	24609025	24608753	24608823	24610097	24610174
SNRNP25	7.37054e-05	0.897827	DDX11	31242773	31243028	31242819	31243028	31242336	31242424
SNRNP25	0.000484281	-0.848521	CIT	120156503	120156666	120156503	120156621	120158282	120158390
ZRSR2	0.000674231	0.837525	DDX39A	14520553	14520793	14520553	14520685	14521027	14521146
ZRSR2	0.000367645	0.857075	EMC9	24608753	24609025	24608753	24608823	24610097	24610174
ZRSR2	0.000546946	0.844572	CIT	120156503	120156666	120156503	120156621	120158282	120158390
DBR1	0.000659528	0.838283	EIF4A1	7477839	7477996	7477865	7477996	7477577	7477626
UPF3B	0.000175733	0.877576	SLC35B1	47783565	47783696	47783565	47783671	47784326	47784430
UPF3B	0.000157502	0.880344	TAF1D	93466515	93466671	93466515	93466563	93467790	93467826
HNRNPL	0.000516671	-0.846433	ITGB1BP1	9546789	9547727	9546789	9547034	9548241	9548334
HNRNPL	0.000232576	0.870182	SLC2A11	24219571	24220056	24219907	24220056	24219228	24219358
HNRNPL	0.000676748	0.837396	FAM211A-AS1	16342841	16343017	16342894	16343017	16342640	16342728
HNRNPL	0.000152873	0.881087	NBPF3	21793488	21793802	21793674	21793802	21792579	21792649
HNRNPL	8.75707e-05	-0.894107	MKNK2	2037469	2039855	2037469	2037828	2040132	2040176
HNRNPL	0.000454705	0.850524	CENPE	104059507	104059609	104059507	104059606	104061412	104061571
HNRNPL	0.000502024	0.847364	DDX11	31242773	31243028	31242819	31243028	31242336	31242424
SNRPB2	0.000455471	-0.850471	CCNL2	1326145	1328183	1326145	1326245	1328775	1328840
SNRPB2	0.000473334	0.849251	KIRREL	158059243	158059418	158059291	158059418	158058116	158058244
C1QBP	0.000228634	-0.870646	CCNL2	1326145	1328183	1326145	1326245	1328775	1328840
C1QBP	0.000415899	0.853312	PLD3	40871459	40871837	40871624	40871837	40854596	40854675
C1QBP	2.91863e-05	-0.915628	APRT	88875876	88876248	88875876	88876114	88876477	88876556
C1QBP	0.000251666	-0.868018	ITGB1BP1	9546789	9547727	9546789	9547034	9548241	9548334
C1QBP	4.78849e-05	0.906553	FAM211A-AS1	16342841	16343017	16342894	16343017	16342640	16342728
C1QBP	0.000412468	0.853568	TAF1D	93466515	93466671	93466515	93466563	93467790	93467826
C1QBP	8.33623e-05	0.895184	KIRREL	158059243	158059418	158059291	158059418	158058116	158058244
C1QBP	0.000368555	0.857001	DDX11	31242773	31243028	31242819	31243028	31242336	31242424
PPM1G	0.000526065	-0.845847	DDX39A	14520553	14520793	14520553	14520685	14521027	14521146
PPM1G	5.59667e-05	-0.903491	ITGB1BP1	9546789	9547727	9546789	9547034	9548241	9548334
PPM1G	2.02175e-06	0.951131	FAM211A-AS1	16342841	16343017	16342894	16343017	16342640	16342728
PPM1G	0.000702701	0.836092	KIRREL	158059243	158059418	158059291	158059418	158058116	158058244
PPM1G	6.0019e-05	-0.902084	MKNK2	2037469	2039855	2037469	2037828	2040132	2040176
PPM1G	0.000692154	0.836617	CENPE	104059507	104059609	104059507	104059606	104061412	104061571
PPM1G	1.97347e-05	0.922154	DDX11	31242773	31243028	31242819	31243028	31242336	31242424
FRG1	0.000427346	0.852469	MORF4L2	102933426	102933579	102933426	102933528	102940098	102940188
FRG1	0.000372831	0.856653	SCRN2	45916809	45917224	45916809	45917009	45917556	45917738
FRG1	0.000539711	-0.84501	ZDHHC13	19187848	19192115	19191957	19192115	19186598	19186692
PRPF40A	1.36952e-05	0.927779	TAF1D	93466515	93466671	93466515	93466563	93467790	93467826
PRPF19	3.22414e-05	-0.913879	DDX39A	14520553	14520793	14520553	14520685	14521027	14521146
PRPF19	0.000145131	-0.882369	ITGB1BP1	9546789	9547727	9546789	9547034	9548241	9548334
PRPF19	4.13461e-05	0.909345	FAM211A-AS1	16342841	16343017	16342894	16343017	16342640	16342728
PRPF19	0.000488853	0.84822	TAF1D	93466515	93466585	93466515	93466563	93467790	93467826
PRPF19	1.5177e-05	-0.926241	MKNK2	2037469	2039855	2037469	2037828	2040132	2040176
PRPF19	2.23173e-05	0.920161	CENPE	104059507	104059609	104059507	104059606	104061412	104061571
PRPF19	8.23327e-05	-0.895454	EMC9	24608753	24609025	24608753	24608823	24610097	24610174
PRPF19	0.000298954	-0.86316	EMC9	24608753	24608998	24608753	24608823	24610097	24610174
PPIL1	0.000175911	-0.87755	DDX39A	14520553	14520793	14520553	14520685	14521027	14521146
PPIL1	2.53699e-05	-0.918027	ITGB1BP1	9546789	9547727	9546789	9547034	9548241	9548334
PPIL1	6.49337e-07	0.961194	FAM211A-AS1	16342841	16343017	16342894	16343017	16342640	16342728
PPIL1	2.747e-05	-0.916674	MKNK2	2037469	2039855	2037469	2037828	2040132	2040176
PPIL1	6.05243e-05	0.901914	CENPE	104059507	104059609	104059507	104059606	104061412	104061571
PPIL1	2.88584e-05	0.915824	DDX11	31242773	31243028	31242819	31243028	31242336	31242424
SNRNP200	2.47136e-05	-0.918468	DDX39A	14520553	14520793	14520553	14520685	14521027	14521146
SNRNP200	4.13952e-05	0.909323	FAM211A-AS1	16342841	16343017	16342894	16343017	16342640	16342728
SNRNP200	4.36225e-05	-0.908336	MKNK2	2037469	2039855	2037469	2037828	2040132	2040176
SNRNP200	0.000211243	0.872772	SLC38A6	61545527	61545645	61545547	61545645	61512784	61512885
SNRNP200	8.61907e-05	0.894456	CENPE	104059507	104059609	104059507	104059606	104061412	104061571
SNRNP200	0.000271445	-0.865906	EMC9	24608753	24609025	24608753	24608823	24610097	24610174
SNRNP200	0.000332004	-0.86011	EMC9	24608753	24608998	24608753	24608823	24610097	24610174
SNRNP200	0.000472424	-0.849312	CIT	120156503	120156666	120156503	120156621	120158282	120158390
SNRPD1	0.000518645	-0.84631	CCNL2	1326145	1328183	1326145	1326245	1328775	1328840
SNRPD1	0.000293619	-0.863677	APRT	88875876	88876248	88875876	88876114	88876477	88876556
SNRPD1	8.15636e-05	-0.895657	ITGB1BP1	9546789	9547727	9546789	9547034	9548241	9548334
SNRPD1	0.000111734	0.888605	FAM211A-AS1	16342841	16343017	16342894	16343017	16342640	16342728
SNRPD1	0.000214677	0.872341	KIRREL	158059243	158059418	158059291	158059418	158058116	158058244
SNRPD1	0.000428133	0.852412	DDX11	31242773	31243028	31242819	31243028	31242336	31242424
CSTF2	0.000113061	-0.888332	DDX39A	14520553	14520793	14520553	14520685	14521027	14521146
CSTF2	0.000545429	0.844663	PLD3	40871459	40871837	40871624	40871837	40854596	40854675
CSTF2	4.07783e-05	-0.909603	ITGB1BP1	9546789	9547727	9546789	9547034	9548241	9548334
CSTF2	0.000570364	0.843186	SLC2A11	24219571	24220056	24219907	24220056	24219228	24219358
CSTF2	1.12835e-05	0.93059	FAM211A-AS1	16342841	16343017	16342894	16343017	16342640	16342728
CSTF2	0.000211556	0.872732	NBPF3	21793488	21793802	21793674	21793802	21792579	21792649
CSTF2	1.51691e-05	-0.926249	MKNK2	2037469	2039855	2037469	2037828	2040132	2040176
CSTF2	8.1305e-05	0.895726	CENPE	104059507	104059609	104059507	104059606	104061412	104061571
CSTF2	0.000696144	-0.836418	EMC9	24608753	24609025	24608753	24608823	24610097	24610174
CSTF2	3.37836e-05	0.913046	DDX11	31242773	31243028	31242819	31243028	31242336	31242424
SNW1	9.29693e-06	0.933289	TAZ	153647881	153648433	153648370	153648433	153641818	153641904
SNW1	0.000420727	0.852954	TRIQK	93929156	93929238	93929156	93929235	93933730	93933888
DNAJC8	0.00039395	0.854979	DDIT3	57911051	57911378	57911051	57911221	57911488	57911536
LSM3	8.86962e-05	-0.893826	CCNL2	1326145	1328183	1326145	1326245	1328775	1328840
LSM3	9.95788e-05	-0.891242	ITGB1BP1	9546789	9547727	9546789	9547034	9548241	9548334
LSM3	0.000535085	-0.845292	WSB1	25634769	25636298	25636125	25636298	25633807	25633908
LSM3	0.000212181	0.872654	DDIT3	57911051	57911378	57911051	57911221	57911488	57911536
LSM3	0.000510778	0.846806	SLC2A11	24219571	24220056	24219907	24220056	24219228	24219358
LSM3	0.000410138	0.853742	FAM211A-AS1	16342841	16343017	16342894	16343017	16342640	16342728
LSM3	0.000584654	0.842362	KIRREL	158059243	158059418	158059291	158059418	158058116	158058244
LSM3	0.000496432	0.847725	NBPF3	21793488	21793802	21793674	21793802	21792579	21792649
LSM3	0.000429538	0.85231	DDX11	31242773	31243028	31242819	31243028	31242336	31242424
RBM4B	0.000159936	0.87996	INCA1	4892722	4892919	4892722	4892874	4893184	4893224
PUF60	0.000462279	-0.850002	SUPT20H	37596147	37597181	37596147	37596454	37598171	37598330
DEK	0.000189757	0.875595	FAM211A-AS1	16342841	16343017	16342894	16343017	16342640	16342728
DEK	0.00058777	0.842185	SLC35B1	47783565	47783696	47783565	47783671	47784326	47784430
DEK	0.000616939	0.840557	TAF1D	93466515	93466671	93466515	93466563	93467790	93467826
DEK	0.00037041	-0.856849	MKNK2	2037469	2039855	2037469	2037828	2040132	2040176
DEK	0.000660153	0.838251	DDX11	31242773	31243028	31242819	31243028	31242336	31242424
CSTF1	3.19235e-05	-0.914055	CCNL2	1326145	1328183	1326145	1326245	1328775	1328840

## Sheet: A5SS(Alternative 5 splice site)
Supplementary Table S5. List of associations between expression of splicing factor and PSI of AS exons (A5SS)
Splicing factor	P-value	Correlation	AS genes	longExonStart	longExonEnd	shortES	shortEE	flankingES	flankingEE
HNRNPH1	0.000577586	0.842768	HNRNPC	21699116	21699231	21699155	21699231	21698477	21698525
HNRNPH1	5.29185e-06	0.940547	NOP56	2636579	2636860	2636579	2636680	2637046	2637195
RBM5	0.000217511	0.87199	ACAA1	38167652	38168191	38168000	38168191	38167316	38167372
RBM5	0.000414503	-0.853416	P4HA2	131562624	131562914	131562778	131562914	131554237	131554337
GEMIN6	0.000296444	0.863402	SMARCC2	56558086	56558515	56558431	56558515	56557128	56557549
GEMIN6	0.000156092	0.880568	SNHG17	37063669	37063976	37063839	37063976	37063146	37063269
GEMIN6	0.000405397	-0.854101	ANXA2	60688349	60688626	60688478	60688626	60678226	60678285
STRAP	0.000533403	-0.845395	BDH2	104006855	104007697	104007636	104007697	104006505	104006619
STRAP	0.000617643	0.840518	TPM1	63335904	63336351	63335904	63336030	63349183	63349317
STRAP	0.000710322	-0.835716	PARK7	8021722	8021853	8021722	8021795	8022822	8022935
STRAP	2.14946e-05	0.920775	HNRNPC	21699116	21699231	21699155	21699231	21698477	21698525
STRAP	0.000633093	0.83968	P4HA2	131562624	131562914	131562778	131562914	131554237	131554337
STRAP	0.000463848	0.849894	WDR4	44293660	44293801	44293712	44293801	44283549	44283706
STRAP	4.74727e-05	0.90672	NOP56	2636579	2636860	2636579	2636680	2637046	2637195
STRAP	0.000273629	-0.86568	NFS1	34287113	34287277	34287231	34287277	34286402	34286512
DHX9	3.24832e-05	-0.913746	TMEM175	941903	942403	941903	941942	944208	944306
DHX9	0.000130962	0.884861	TPM1	63335904	63336351	63335904	63336030	63349183	63349317
DHX9	3.16139e-05	0.914227	HNRNPC	21699116	21699231	21699155	21699231	21698477	21698525
DHX9	0.00040934	-0.853803	DPP7	140006324	140006481	140006392	140006481	140006141	140006206
DHX9	7.77044e-05	0.896701	NOP56	2636579	2636860	2636579	2636680	2637046	2637195
PRPF38B	0.000178232	-0.877214	TMEM175	941903	942403	941903	941942	944208	944306
PRPF38B	9.84942e-05	0.891489	HMGN3	79911992	79912106	79912033	79912106	79910961	79911443
SNRPB	0.000185306	0.876211	HNRNPC	21699116	21699231	21699155	21699231	21698477	21698525
SNRPB	8.34393e-05	-0.895164	ACAA1	38167652	38168191	38168000	38168191	38167316	38167372
SRRM1	0.000140201	-0.883214	TMEM175	941903	942403	941903	941942	944208	944306
SRRM1	0.000128926	0.885236	HNRNPC	21699116	21699231	21699155	21699231	21698477	21698525
SRRM1	1.22687e-05	0.929389	NOP56	2636579	2636860	2636579	2636680	2637046	2637195
PTBP1	2.5329e-05	0.918055	HNRNPC	21699116	21699231	21699155	21699231	21698477	21698525
PTBP1	0.000262535	-0.866842	ACAA1	38167652	38168191	38168000	38168191	38167316	38167372
PTBP1	9.77186e-05	-0.891667	CENPK	64857289	64857391	64857323	64857391	64848319	64848376
PTBP1	0.000336195	0.85974	TTC31	74710448	74710690	74710448	74710537	74717370	74717600
PTBP1	0.000314534	0.861691	UGGT1	128848781	128849170	128848781	128848956	128855002	128855138
PTBP1	0.000439447	0.851597	COL16A1	32136156	32136247	32136202	32136247	32134402	32134456
PTBP1	0.000136315	-0.883896	MTX1	155180338	155182010	155180338	155180418	155182175	155182358
USP39	0.000113652	0.88821	SMARCC2	56558086	56558515	56558431	56558515	56557128	56557549
USP39	0.000466856	-0.849689	TMEM256-PLSCR3	7296462	7296828	7296785	7296828	7296109	7296271
USP39	0.000714382	0.835517	SNHG17	37063669	37063976	37063839	37063976	37063146	37063269
USP39	0.000188332	-0.875791	ANXA2	60688349	60688626	60688478	60688626	60678226	60678285
TRA2B	4.68206e-06	0.942014	HNRNPC	21699116	21699231	21699155	21699231	21698477	21698525
TRA2B	0.000310817	-0.862036	CENPK	64857289	64857391	64857323	64857391	64848319	64848376
TRA2B	0.000309461	-0.862163	HMGN1	40717755	40719218	40719172	40719218	40717071	40717200
TRA2B	4.69478e-05	-0.906934	TMEM256-PLSCR3	7296462	7296828	7296785	7296828	7296109	7296271
TRA2B	0.000403828	0.85422	NOP56	2636579	2636860	2636579	2636680	2637046	2637195
TNPO3	0.000694571	0.836496	HNRNPC	21699116	21699231	21699155	21699231	21698477	21698525
TNPO3	0.000193851	0.875039	P4HA2	131562624	131562914	131562778	131562914	131554237	131554337
TNPO3	0.000444102	-0.851267	TMEM256-PLSCR3	7296462	7296828	7296785	7296828	7296109	7296271
TNPO3	0.000365684	0.857236	SH2B1	28883854	28884079	28883854	28884026	28884490	28884590
TNPO3	0.000385764	-0.855619	SUN2	39136893	39137055	39137011	39137055	39136271	39136437
TNPO3	5.44516e-06	-0.940199	ANXA2	60688349	60688626	60688478	60688626	60678226	60678285
TNPO3	0.000434658	-0.85194	C7orf49	134853496	134853812	134853537	134853812	134852483	134852559
TNPO3	6.50223e-05	0.900447	SERHL2	42967126	42967907	42967126	42967209	42968441	42968535
TNPO3	4.77249e-05	0.906618	ALMS1	73716760	73718625	73716760	73717285	73746901	73747143
SNRNP40	0.000454854	-0.850514	TMEM256-PLSCR3	7296462	7296828	7296785	7296828	7296109	7296271
SNRNP40	7.41254e-05	0.897707	NOP56	2636579	2636860	2636579	2636680	2637046	2637195
SNRPN	0.000708428	-0.835809	NEK11	130745722	130746846	130745722	130745850	130748456	130748722
MAGOHB	0.000427603	0.85245	SERHL2	42967126	42967907	42967126	42967209	42968441	42968535
HNRNPA1	0.000490944	-0.848083	PARK7	8021722	8021853	8021722	8021795	8022822	8022935
HNRNPA1	0.000242843	0.869002	HNRNPC	21699116	21699231	21699155	21699231	21698477	21698525
HNRNPA1	2.55309e-06	-0.948755	TMEM256-PLSCR3	7296462	7296828	7296785	7296828	7296109	7296271
HNRNPA1	0.000246705	0.868567	SH2B1	28883854	28884079	28883854	28884026	28884490	28884590
HNRNPA1	0.000637477	0.839446	NOP56	2636579	2636860	2636579	2636680	2637046	2637195
HNRNPA1	0.000402406	-0.854328	ZNF652	47394187	47395345	47394727	47395345	47390059	47390207
TRA2A	0.000193964	0.875023	TTC31	74710448	74710690	74710448	74710537	74717370	74717600
HNRNPD	0.000445821	-0.851145	TMEM175	941903	942403	941903	941942	944208	944306
HNRNPD	0.000165509	0.879099	HNRNPC	21699116	21699231	21699155	21699231	21698477	21698525
HNRNPD	0.00040465	-0.854157	TMEM256-PLSCR3	7296462	7296828	7296785	7296828	7296109	7296271
HNRNPD	1.42037e-05	0.927237	NOP56	2636579	2636860	2636579	2636680	2637046	2637195
BARD1	0.000402764	-0.854301	TMEM175	941903	942403	941903	941942	944208	944306
SNRPA	1.43951e-06	-0.954391	TMEM256-PLSCR3	7296462	7296828	7296785	7296828	7296109	7296271
SNRPA	0.000465501	0.849781	SH2B1	28883854	28884079	28883854	28884026	28884490	28884590
SNRPA	0.000376929	0.856322	NOP56	2636579	2636860	2636579	2636680	2637046	2637195
SNRPA	0.00060085	-0.841447	ZNF652	47394187	47395345	47394727	47395345	47390059	47390207
SNRPA	0.000164117	-0.879312	ANXA2	60688349	60688626	60688478	60688626	60678226	60678285
SNRPA	0.000561316	0.843717	SERHL2	42967126	42967907	42967126	42967209	42968441	42968535
CLK1	0.000336017	0.859756	SUN2	39136893	39137055	39137011	39137055	39136271	39136437
CLK1	0.000670055	0.837739	ANXA2	60688349	60688626	60688478	60688626	60678226	60678285
CLK1	6.85884e-05	-0.89934	ANXA2	60688478	60688626	60688571	60688626	60678226	60678285
CLK1	0.000208281	-0.873147	ANXA2	60688349	60688626	60688571	60688626	60678226	60678285
CLK1	9.02284e-05	-0.893447	ALMS1	73716760	73718625	73716760	73717285	73746901	73747143
TCERG1	3.30643e-05	-0.913431	TMEM175	941903	942403	941903	941942	944208	944306
TCERG1	4.98184e-05	0.905786	HNRNPC	21699116	21699231	21699155	21699231	21698477	21698525
TCERG1	1.3192e-06	0.955192	NOP56	2636579	2636860	2636579	2636680	2637046	2637195
PAPOLA	0.000228539	-0.870658	TMEM175	941903	942403	941903	941942	944208	944306
PAPOLA	7.93398e-06	0.935418	TPM1	63335904	63336351	63335904	63336030	63349183	63349317
PAPOLA	8.06059e-06	-0.935208	DPP7	140006324	140006481	140006392	140006481	140006141	140006206
RBM28	0.000724276	0.835036	FNTA	42932358	42935584	42932358	42932507	42938260	42938323
RBM28	9.04006e-05	0.893405	HNRNPC	21699116	21699231	21699155	21699231	21698477	21698525
RBM28	0.000219276	0.871774	SMARCC2	56558086	56558515	56558431	56558515	56557128	56557549
RBM28	0.000548693	-0.844467	TMEM256-PLSCR3	7296462	7296828	7296785	7296828	7296109	7296271
RBM28	0.000427166	0.852482	SH2B1	28883854	28884079	28883854	28884026	28884490	28884590
RBM28	0.000673049	0.837585	NOP56	2636579	2636860	2636579	2636680	2637046	2637195
RBM28	0.000280945	-0.864934	ANXA2	60688349	60688626	60688478	60688626	60678226	60678285
RBM28	2.68601e-05	0.917059	SERHL2	42967126	42967907	42967126	42967209	42968441	42968535
CPSF7	0.000463793	-0.849898	PARK7	8021722	8021853	8021722	8021795	8022822	8022935
CPSF7	0.000522988	0.846038	FNTA	42932358	42935584	42932358	42932507	42938260	42938323
CPSF7	9.19391e-05	0.893031	HNRNPC	21699116	21699231	21699155	21699231	21698477	21698525
CPSF7	5.99263e-05	-0.902116	CENPK	64857289	64857391	64857323	64857391	64848319	64848376
CPSF7	0.000367089	0.857121	UGGT1	128848781	128849170	128848781	128848956	128855002	128855138
CCAR1	9.3458e-05	-0.892666	TMEM175	941903	942403	941903	941942	944208	944306
RBM25	2.60256e-06	-0.948554	TMEM175	941903	942403	941903	941942	944208	944306
RBM25	0.000262381	0.866858	TPM1	63335904	63336351	63335904	63336030	63349183	63349317
SF3B3	0.000700217	-0.836215	PARK7	8021722	8021853	8021722	8021795	8022822	8022935
SF3B3	0.00026372	0.866716	HNRNPC	21699116	21699231	21699155	21699231	21698477	21698525
SF3B3	0.000121353	-0.886674	TMEM256-PLSCR3	7296462	7296828	7296785	7296828	7296109	7296271
SF3B3	0.000131547	0.884754	SH2B1	28883854	28884079	28883854	28884026	28884490	28884590
SF3B3	9.01758e-05	0.89346	NOP56	2636579	2636860	2636579	2636680	2637046	2637195
SF3B3	0.00048719	-0.848329	NFS1	34287113	34287277	34287231	34287277	34286402	34286512
DDX46	0.000339336	-0.859466	BDH2	104006855	104007697	104007636	104007697	104006505	104006619
DDX46	1.19027e-05	-0.929826	TMEM175	941903	942403	941903	941942	944208	944306
DDX46	0.000343739	0.859084	TPM1	63335904	63336351	63335904	63336030	63349183	63349317
DDX46	0.000302896	0.862783	HNRNPC	21699116	21699231	21699155	21699231	21698477	21698525
DDX46	6.78736e-05	0.899558	NOP56	2636579	2636860	2636579	2636680	2637046	2637195
HNRNPA2B1	0.000336677	-0.859698	TMEM175	941903	942403	941903	941942	944208	944306
HNRNPA2B1	0.000427881	-0.85243	TMEM256-PLSCR3	7296462	7296828	7296785	7296828	7296109	7296271
HNRNPA2B1	2.12943e-05	0.920928	NOP56	2636579	2636860	2636579	2636680	2637046	2637195
PPP4R2	0.000100719	-0.890984	TMEM175	941903	942403	941903	941942	944208	944306
PPP4R2	1.51089e-06	0.95394	TPM1	63335904	63336351	63335904	63336030	63349183	63349317
PPP4R2	0.000274208	-0.865621	DPP7	140006324	140006481	140006392	140006481	140006141	140006206
PPP4R2	0.000715692	0.835453	PDDC1	773427	773629	773521	773629	772426	772521
TXNL4A	0.000272336	0.865814	FNTA	42932358	42935584	42932358	42932507	42938260	42938323
TXNL4A	1.43186e-05	0.927116	HNRNPC	21699116	21699231	21699155	21699231	21698477	21698525
TXNL4A	0.000672397	0.837619	SMARCC2	56558086	56558515	56558431	56558515	56557128	56557549
TXNL4A	0.000696647	0.836393	P4HA2	131562624	131562914	131562778	131562914	131554237	131554337
TXNL4A	0.00070581	-0.835938	TMEM256-PLSCR3	7296462	7296828	7296785	7296828	7296109	7296271
TXNL4A	0.000624716	0.840133	SH2B1	28883854	28884079	28883854	28884026	28884490	28884590
CCBL2	6.20874e-05	-0.901395	SERHL2	42967126	42967907	42967126	42967209	42968441	42968535
HNRNPUL1	4.31264e-05	-0.908552	PARK7	8021722	8021853	8021722	8021795	8022822	8022935
HNRNPUL1	2.32859e-05	0.91946	HNRNPC	21699116	21699231	21699155	21699231	21698477	21698525
HNRNPUL1	0.000297595	0.863291	TTC31	74710448	74710690	74710448	74710537	74717370	74717600
HNRNPUL1	0.000159286	0.880062	P4HA2	131562624	131562914	131562778	131562914	131554237	131554337
HNRNPUL1	5.57892e-05	-0.903554	MTX1	155180338	155182010	155180338	155180418	155182175	155182358
HNRNPUL1	0.000447611	0.851019	NOP56	2636579	2636860	2636579	2636680	2637046	2637195
HNRNPUL1	0.000592458	-0.841919	NFS1	34287113	34287277	34287231	34287277	34286402	34286512
HNRNPK	0.000129755	-0.885083	BDH2	104006855	104007697	104007636	104007697	104006505	104006619
HNRNPK	0.000214998	0.872302	C14orf159	91580406	91580872	91580406	91580627	91623982	91624034
SYNCRIP	0.000172325	-0.878075	BDH2	104006855	104007697	104007636	104007697	104006505	104006619
SYNCRIP	0.000319868	-0.861201	TMEM175	941903	942403	941903	941942	944208	944306
SYNCRIP	0.000374634	0.856507	TPM1	63335904	63336351	63335904	63336030	63349183	63349317
SYNCRIP	0.000336972	0.859672	HNRNPC	21699116	21699231	21699155	21699231	21698477	21698525
SYNCRIP	5.44182e-05	0.904049	NOP56	2636579	2636860	2636579	2636680	2637046	2637195
NONO	3.04053e-05	0.914914	SNHG17	37063669	37063976	37063839	37063976	37063146	37063269
NONO	0.000729923	0.834763	ABHD17A	1878662	1880114	1879919	1880114	1877506	1877686
WDR25	0.000341739	-0.859257	HNRNPC	21699116	21699231	21699155	21699231	21698477	21698525
WDR25	0.000130141	-0.885012	SMARCC2	56558086	56558515	56558431	56558515	56557128	56557549
WDR25	0.000465062	0.849811	TMEM256-PLSCR3	7296462	7296828	7296785	7296828	7296109	7296271
WDR25	4.29338e-05	-0.908637	SH2B1	28883854	28884079	28883854	28884026	28884490	28884590
WDR25	0.000426107	-0.852559	NOP56	2636579	2636860	2636579	2636680	2637046	2637195
MELK	0.000128781	-0.885263	TMEM175	941903	942403	941903	941942	944208	944306
MELK	2.97929e-05	0.915269	HNRNPC	21699116	21699231	21699155	21699231	21698477	21698525
MELK	0.000205617	-0.873488	CENPK	64857289	64857391	64857323	64857391	64848319	64848376
MELK	0.00014186	0.882927	NOP56	2636579	2636860	2636579	2636680	2637046	2637195
PRPF18	9.18987e-05	-0.893041	BDH2	104006855	104007697	104007636	104007697	104006505	104006619
PRPF18	2.18635e-05	-0.920498	PARK7	8021722	8021853	8021722	8021795	8022822	8022935
PRPF18	0.000131898	0.88469	HNRNPC	21699116	21699231	21699155	21699231	21698477	21698525
PRPF18	0.000413862	0.853463	TMEM150A	85828428	85828605	85828557	85828605	85828143	85828230
PRPF18	0.000705303	0.835963	WDR4	44293660	44293801	44293712	44293801	44283549	44283706
PRPF18	0.000110627	-0.888836	NFS1	34287113	34287277	34287231	34287277	34286402	34286512
TFIP11	0.000726855	-0.834911	PFKM	48528725	48529166	48528725	48528821	48531503	48531629
SYF2	0.000572235	-0.843078	P4HA2	131562624	131562914	131562778	131562914	131554237	131554337
SYF2	4.25131e-05	-0.908822	SH2B1	28883854	28884079	28883854	28884026	28884490	28884590
SYF2	0.000571098	-0.843144	NOP56	2636579	2636860	2636579	2636680	2637046	2637195
SYF2	4.06878e-05	0.909645	ANXA2	60688349	60688626	60688478	60688626	60678226	60678285
SYF2	2.07504e-05	-0.921347	SERHL2	42967126	42967907	42967126	42967209	42968441	42968535
SYF2	0.000472384	-0.849315	ALMS1	73716760	73718625	73716760	73717285	73746901	73747143
DHX35	0.000730129	-0.834753	BRF1	105766782	105781926	105781658	105781926	105752632	105752713
HNRNPR	0.000204685	-0.873609	BDH2	104006855	104007697	104007636	104007697	104006505	104006619
HNRNPR	0.000207057	-0.873304	TMEM175	941903	942403	941903	941942	944208	944306
HNRNPR	0.000178479	0.877178	TPM1	63335904	63336351	63335904	63336030	63349183	63349317
HNRNPR	0.000317097	-0.861455	PARK7	8021722	8021853	8021722	8021795	8022822	8022935
HNRNPR	1.65722e-05	0.924897	HNRNPC	21699116	21699231	21699155	21699231	21698477	21698525
HNRNPR	0.000479578	-0.848833	DPP7	140006324	140006481	140006392	140006481	140006141	140006206
HNRNPR	9.83243e-05	0.891528	NOP56	2636579	2636860	2636579	2636680	2637046	2637195
CELF1	0.000653512	-0.838597	TMEM175	941903	942403	941903	941942	944208	944306
CELF1	0.00067447	0.837513	TPM1	63335904	63336351	63335904	63336030	63349183	63349317
SF1	2.11474e-05	0.92104	HNRNPC	21699116	21699231	21699155	21699231	21698477	21698525
SF1	0.000242556	-0.869034	CENPK	64857289	64857391	64857323	64857391	64848319	64848376
SF1	0.000711743	0.835646	TTC31	74710448	74710690	74710448	74710537	74717370	74717600
SF1	0.000726715	0.834918	UGGT1	128848781	128849170	128848781	128848956	128855002	128855138
SF1	0.000575711	0.842876	P4HA2	131562624	131562914	131562778	131562914	131554237	131554337
SF1	7.80708e-05	-0.896601	MTX1	155180338	155182010	155180338	155180418	155182175	155182358
SF1	0.000527579	0.845753	NOP56	2636579	2636860	2636579	2636680	2637046	2637195
HNRNPM	0.000239089	0.869429	HNRNPC	21699116	21699231	21699155	21699231	21698477	21698525
HNRNPM	1.44567e-05	-0.926973	TMEM256-PLSCR3	7296462	7296828	7296785	7296828	7296109	7296271
HNRNPM	8.93101e-05	0.893673	NOP56	2636579	2636860	2636579	2636680	2637046	2637195
RNPS1	5.37369e-06	0.94036	HNRNPC	21699116	21699231	21699155	21699231	21698477	21698525
RNPS1	0.000396477	-0.854783	CENPK	64857289	64857391	64857323	64857391	64848319	64848376
RNPS1	0.00055509	0.844085	TTC31	74710448	74710690	74710448	74710537	74717370	74717600
RNPS1	0.000310314	0.862083	P4HA2	131562624	131562914	131562778	131562914	131554237	131554337
RNPS1	0.000576011	-0.842859	MTX1	155180338	155182010	155180338	155180418	155182175	155182358
SON	8.91827e-06	-0.933854	TMEM175	941903	942403	941903	941942	944208	944306
PTBP2	0.000181354	-0.876767	BDH2	104006855	104007697	104007636	104007697	104006505	104006619
GEMIN4	0.000638028	0.839416	FNTA	42932358	42935584	42932358	42932507	42938260	42938323
GEMIN4	0.000116772	0.887578	HNRNPC	21699116	21699231	21699155	21699231	21698477	21698525
GEMIN4	0.000499962	0.847497	P4HA2	131562624	131562914	131562778	131562914	131554237	131554337
GEMIN4	0.000460538	-0.850121	ANXA2	60688349	60688626	60688478	60688626	60678226	60678285
GEMIN4	0.000195053	0.874877	ALMS1	73716760	73718625	73716760	73717285	73746901	73747143
WDR77	1.65829e-05	0.924887	HNRNPC	21699116	21699231	21699155	21699231	21698477	21698525
WDR77	0.000712547	0.835607	P4HA2	131562624	131562914	131562778	131562914	131554237	131554337
WDR77	0.000107836	-0.889425	TMEM256-PLSCR3	7296462	7296828	7296785	7296828	7296109	7296271
WDR77	0.00028005	0.865025	SH2B1	28883854	28884079	28883854	28884026	28884490	28884590
WDR77	6.40704e-06	0.938179	NOP56	2636579	2636860	2636579	2636680	2637046	2637195
WDR77	0.000198306	-0.874443	ANXA2	60688349	60688626	60688478	60688626	60678226	60678285
WDR77	9.65613e-05	0.891935	SERHL2	42967126	42967907	42967126	42967209	42968441	42968535
SRPK1	0.000418861	-0.853092	TMEM256-PLSCR3	7296462	7296828	7296785	7296828	7296109	7296271
SRPK1	9.1156e-05	0.893221	SH2B1	28883854	28884079	28883854	28884026	28884490	28884590
SRPK1	0.000422181	0.852847	NOP56	2636579	2636860	2636579	2636680	2637046	2637195
SRPK1	0.000486465	-0.848377	ANXA2	60688349	60688626	60688478	60688626	60678226	60678285
SRPK1	8.57681e-05	0.894563	SERHL2	42967126	42967907	42967126	42967209	42968441	42968535
SNRPC	0.000684653	0.836995	FNTA	42932358	42935584	42932358	42932507	42938260	42938323
SNRPC	1.586e-05	0.925571	HNRNPC	21699116	21699231	21699155	21699231	21698477	21698525
SNRPC	0.000321871	-0.861019	HMGN1	40717755	40719218	40719172	40719218	40717071	40717200
SNRPC	0.000354973	0.858127	P4HA2	131562624	131562914	131562778	131562914	131554237	131554337
SNUPN	0.000578778	0.842699	TMEM175	941903	942403	941903	941942	944208	944306
SNUPN	0.000434878	-0.851924	TPM1	63335904	63336351	63335904	63336030	63349183	63349317
POLR2E	0.000351379	0.858431	ANXA2	60688478	60688626	60688571	60688626	60678226	60678285
POLR2E	0.000688401	0.836806	ANXA2	60688349	60688626	60688571	60688626	60678226	60678285
POLR2F	0.000562274	-0.84366	ACAA1	38167652	38168191	38168000	38168191	38167316	38167372
POLR2F	0.000365376	0.857261	P4HA2	131562624	131562914	131562778	131562914	131554237	131554337
U2AF1L4	0.000169376	0.878514	DPP7	140006324	140006481	140006392	140006481	140006141	140006206
CELF6	9.33215e-05	0.892699	C7orf49	134853496	134853812	134853537	134853812	134852483	134852559
PPIG	0.000718317	0.835325	HMGN3	79911992	79912106	79912033	79912106	79910961	79911443
POLR2I	0.000222891	0.871334	TTC31	74710448	74710690	74710448	74710537	74717370	74717600
SCNM1	0.000665856	-0.837955	ERI2	20817331	20817772	20817368	20817772	20814924	20814992
HNRNPH3	0.000179169	-0.877079	TMEM175	941903	942403	941903	941942	944208	944306
HNRNPH3	0.000115767	0.88778	HNRNPC	21699116	21699231	21699155	21699231	21698477	21698525
HNRNPH3	8.07646e-05	-0.89587	TMEM256-PLSCR3	7296462	7296828	7296785	7296828	7296109	7296271
HNRNPH3	6.82032e-06	0.937384	NOP56	2636579	2636860	2636579	2636680	2637046	2637195
WBP11	0.000302857	-0.862787	TMEM175	941903	942403	941903	941942	944208	944306
WBP11	3.88097e-06	0.944191	HNRNPC	21699116	21699231	21699155	21699231	21698477	21698525
WBP11	8.44379e-06	-0.93459	CENPK	64857289	64857391	64857323	64857391	64848319	64848376
WBP11	0.000234206	0.869992	UGGT1	128848781	128849170	128848781	128848956	128855002	128855138
WBP11	0.0002485	-0.868368	MTX1	155180338	155182010	155180338	155180418	155182175	155182358
WBP11	0.000164004	0.879329	NOP56	2636579	2636860	2636579	2636680	2637046	2637195
CELF2	0.000310927	-0.862026	HNRNPC	21699116	21699231	21699155	21699231	21698477	21698525
CELF2	0.00055127	-0.844313	COL16A1	32136156	32136247	32136202	32136247	32134402	32134456
SNRPD3	0.000605653	-0.841179	CENPK	64857289	64857391	64857323	64857391	64848319	64848376
SNRPD3	0.000715356	0.835469	UGGT1	128848781	128849170	128848781	128848956	128855002	128855138
U2AF2	8.26931e-05	0.895359	HNRNPC	21699116	21699231	21699155	21699231	21698477	21698525
U2AF2	0.000314437	0.8617	TTC31	74710448	74710690	74710448	74710537	74717370	74717600
U2AF2	0.000208005	0.873182	P4HA2	131562624	131562914	131562778	131562914	131554237	131554337
U2AF2	0.000374161	-0.856545	MTX1	155180338	155182010	155180338	155180418	155182175	155182358
U2AF2	0.000494177	0.847872	ALMS1	73716760	73718625	73716760	73717285	73746901	73747143
LSM10	0.000249566	0.868249	EEF1D	144676044	144676241	144676062	144676241	144668898	144669022
EFTUD2	1.21119e-05	0.929575	HNRNPC	21699116	21699231	21699155	21699231	21698477	21698525
EFTUD2	5.21849e-05	0.904877	P4HA2	131562624	131562914	131562778	131562914	131554237	131554337
EFTUD2	0.000122763	-0.886401	TMEM256-PLSCR3	7296462	7296828	7296785	7296828	7296109	7296271
EFTUD2	0.000357129	0.857946	NOP56	2636579	2636860	2636579	2636680	2637046	2637195
EFTUD2	0.000412598	-0.853558	ANXA2	60688349	60688626	60688478	60688626	60678226	60678285
EFTUD2	8.27395e-05	0.895347	SERHL2	42967126	42967907	42967126	42967209	42968441	42968535
PPAN	6.9423e-05	-0.899087	ACAA1	38167652	38168191	38168000	38168191	38167316	38167372
SF3B2	0.000108416	-0.889302	PARK7	8021722	8021853	8021722	8021795	8022822	8022935
SF3B2	8.99217e-07	0.958545	HNRNPC	21699116	21699231	21699155	21699231	21698477	21698525
SF3B2	0.000625509	-0.84009	HMGN1	40717755	40719218	40719172	40719218	40717071	40717200
SF3B2	0.000213538	0.872484	P4HA2	131562624	131562914	131562778	131562914	131554237	131554337
SF3B2	7.87404e-05	-0.896417	TMEM256-PLSCR3	7296462	7296828	7296785	7296828	7296109	7296271
SF3B2	0.000541156	0.844922	WDR4	44293660	44293801	44293712	44293801	44283549	44283706
SF3B2	0.000154603	-0.880807	MTX1	155180338	155182010	155180338	155180418	155182175	155182358
SF3B2	5.59322e-05	0.903503	NOP56	2636579	2636860	2636579	2636680	2637046	2637195
GEMIN5	0.000196207	-0.874722	TMEM256-PLSCR3	7296462	7296828	7296785	7296828	7296109	7296271
GEMIN5	2.65953e-05	-0.917228	ANXA2	60688349	60688626	60688478	60688626	60678226	60678285
GEMIN5	0.000301788	0.862889	SERHL2	42967126	42967907	42967126	42967209	42968441	42968535
SNRNP48	0.00039517	-0.854884	TMEM175	941903	942403	941903	941942	944208	944306
SNRNP48	0.000341051	-0.859317	PARK7	8021722	8021853	8021722	8021795	8022822	8022935
SNRNP48	0.000232118	0.870236	HNRNPC	21699116	21699231	21699155	21699231	21698477	21698525
SNRNP48	0.000242882	0.868997	SMARCC2	56558086	56558515	56558431	56558515	56557128	56557549
SNRNP48	0.000181098	-0.876804	DPP7	140006324	140006481	140006392	140006481	140006141	140006206
SNRNP48	0.000685689	-0.836943	CENPK	64857289	64857391	64857323	64857391	64848319	64848376
SNRNP48	0.000701323	0.83616	UGGT1	128848781	128849170	128848781	128848956	128855002	128855138
CDC5L	0.000210157	-0.872909	TMEM175	941903	942403	941903	941942	944208	944306
CDC5L	9.4008e-05	0.892535	TPM1	63335904	63336351	63335904	63336030	63349183	63349317
CDC5L	0.000130972	-0.884859	DPP7	140006324	140006481	140006392	140006481	140006141	140006206
U2AF1	6.6231e-06	0.937758	HNRNPC	21699116	21699231	21699155	21699231	21698477	21698525
U2AF1	0.000248107	-0.868411	CENPK	64857289	64857391	64857323	64857391	64848319	64848376
U2AF1	0.000392728	-0.855074	TMEM256-PLSCR3	7296462	7296828	7296785	7296828	7296109	7296271
U2AF1	0.00040049	0.854475	WDR4	44293660	44293801	44293712	44293801	44283549	44283706
U2AF1	0.000708023	-0.835829	MTX1	155180338	155182010	155180338	155180418	155182175	155182358
U2AF1	0.000105858	0.88985	NOP56	2636579	2636860	2636579	2636680	2637046	2637195
LSM4	1.26065e-05	0.928995	HNRNPC	21699116	21699231	21699155	21699231	21698477	21698525
LSM4	0.000730359	-0.834742	ACAA1	38167652	38168191	38168000	38168191	38167316	38167372
LSM4	8.98432e-05	0.893542	P4HA2	131562624	131562914	131562778	131562914	131554237	131554337
LSM4	2.37176e-05	-0.919155	TMEM256-PLSCR3	7296462	7296828	7296785	7296828	7296109	7296271
LSM4	0.0003929	-0.855061	MTX1	155180338	155182010	155180338	155180418	155182175	155182358
LSM4	0.000145759	0.882263	NOP56	2636579	2636860	2636579	2636680	2637046	2637195
LSM4	0.000325823	-0.860662	ANXA2	60688349	60688626	60688478	60688626	60678226	60678285
LSM4	0.000506357	0.847087	ANXA2	60688478	60688626	60688571	60688626	60678226	60678285
PCF11	0.000691286	-0.836661	P4HA2	131562624	131562914	131562778	131562914	131554237	131554337
TSEN2	0.000700728	-0.83619	ANXA2	60688349	60688626	60688478	60688626	60678226	60678285
HNRNPU	2.41395e-05	-0.918862	TMEM175	941903	942403	941903	941942	944208	944306
HNRNPU	0.000184204	0.876365	TPM1	63335904	63336351	63335904	63336030	63349183	63349317
HNRNPU	0.000342836	-0.859162	DPP7	140006324	140006481	140006392	140006481	140006141	140006206
HNRNPU	0.000204942	0.873575	NOP56	2636579	2636860	2636579	2636680	2637046	2637195
GEMIN8	0.000145151	0.882365	TMEM175	941903	942403	941903	941942	944208	944306
GEMIN8	0.000693864	-0.836532	TPM1	63335904	63336351	63335904	63336030	63349183	63349317
LSM5	0.000125096	0.885955	FNTA	42932358	42935584	42932358	42932507	42938260	42938323
LSM5	1.5001e-05	0.926417	HNRNPC	21699116	21699231	21699155	21699231	21698477	21698525
LSM5	0.000558475	0.843884	SMARCC2	56558086	56558515	56558431	56558515	56557128	56557549
LSM5	0.000181601	-0.876732	HMGN1	40717755	40719218	40719172	40719218	40717071	40717200
LSM5	0.000722764	0.835109	P4HA2	131562624	131562914	131562778	131562914	131554237	131554337
LSM5	2.95342e-05	-0.915422	TMEM256-PLSCR3	7296462	7296828	7296785	7296828	7296109	7296271
LSM5	0.00068886	0.836783	ABHD17A	1878662	1880114	1879919	1880114	1877506	1877686
LSM5	0.00026432	-0.866652	ANXA2	60688349	60688626	60688478	60688626	60678226	60678285
LGALS3	0.000535926	0.84524	CENPK	64857289	64857391	64857323	64857391	64848319	64848376
LGALS3	0.000198981	-0.874354	UGGT1	128848781	128849170	128848781	128848956	128855002	128855138
LGALS3	0.000371179	-0.856787	COL16A1	32136156	32136247	32136202	32136247	32134402	32134456
UBL5	0.000116959	0.887541	EEF1D	144676044	144676241	144676062	144676241	144668898	144669022
SNRNP27	0.000109078	-0.889162	CENPK	64857289	64857391	64857323	64857391	64848319	64848376
PRPF8	0.000259404	0.867177	HNRNPC	21699116	21699231	21699155	21699231	21698477	21698525
PRPF8	5.30136e-05	-0.904567	TMEM256-PLSCR3	7296462	7296828	7296785	7296828	7296109	7296271
PRPF8	0.0002051	0.873555	SH2B1	28883854	28884079	28883854	28884026	28884490	28884590
PRPF8	3.61428e-05	0.911827	NOP56	2636579	2636860	2636579	2636680	2637046	2637195
PRPF8	0.000498502	-0.847591	SUN2	39136893	39137055	39137011	39137055	39136271	39136437
PRPF8	0.00022582	-0.870981	ANXA2	60688349	60688626	60688478	60688626	60678226	60678285
POLR2C	2.66858e-05	0.91717	HNRNPC	21699116	21699231	21699155	21699231	21698477	21698525
POLR2C	0.00048889	0.848217	TTC31	74710448	74710690	74710448	74710537	74717370	74717600
POLR2C	9.82191e-06	0.932534	P4HA2	131562624	131562914	131562778	131562914	131554237	131554337
PRPF38A	0.000220334	-0.871644	BDH2	104006855	104007697	104007636	104007697	104006505	104006619
PRPF38A	4.95625e-05	-0.905886	TMEM175	941903	942403	941903	941942	944208	944306
PRPF38A	1.80623e-05	0.923558	TPM1	63335904	63336351	63335904	63336030	63349183	63349317
PRPF38A	0.00036463	-0.857323	PARK7	8021722	8021853	8021722	8021795	8022822	8022935
PRPF38A	0.000151703	0.881277	HNRNPC	21699116	21699231	21699155	21699231	21698477	21698525
PRPF38A	0.000257434	-0.867389	DPP7	140006324	140006481	140006392	140006481	140006141	140006206
PRPF38A	0.000524341	0.845954	NOP56	2636579	2636860	2636579	2636680	2637046	2637195
KHSRP	5.1256e-05	0.90523	HNRNPC	21699116	21699231	21699155	21699231	21698477	21698525
KHSRP	0.000149518	0.881636	P4HA2	131562624	131562914	131562778	131562914	131554237	131554337
KHSRP	8.68122e-05	-0.894298	MTX1	155180338	155182010	155180338	155180418	155182175	155182358
KHSRP	0.000226482	0.870902	NOP56	2636579	2636860	2636579	2636680	2637046	2637195
CLN5	0.000494683	0.847839	TMEM256-PLSCR3	7296462	7296828	7296785	7296828	7296109	7296271
CLN5	0.000556166	-0.844021	SH2B1	28883854	28884079	28883854	28884026	28884490	28884590
CLN5	0.000395644	-0.854848	NOP56	2636579	2636860	2636579	2636680	2637046	2637195
CLN5	0.000181355	0.876767	SUN2	39136893	39137055	39137011	39137055	39136271	39136437
CLN5	4.59201e-05	0.907359	ANXA2	60688349	60688626	60688478	60688626	60678226	60678285
CLN5	0.000521574	-0.846126	ANXA2	60688478	60688626	60688571	60688626	60678226	60678285
CLN5	0.000699866	-0.836233	ALMS1	73716760	73718625	73716760	73717285	73746901	73747143
POLR2D	5.2606e-05	0.904719	HNRNPC	21699116	21699231	21699155	21699231	21698477	21698525
POLR2D	0.000370782	0.856819	SMARCC2	56558086	56558515	56558431	56558515	56557128	56557549
POLR2D	0.000359893	0.857715	P4HA2	131562624	131562914	131562778	131562914	131554237	131554337
POLR2D	0.000699976	-0.836227	NFS1	34287113	34287277	34287231	34287277	34286402	34286512
LSM11	0.000192572	0.875211	NABP1	192542861	192543431	192542861	192542967	192543715	192543854
LSM11	0.000579211	0.842674	HNRNPC	21699116	21699231	21699155	21699231	21698477	21698525
LSM11	7.32805e-07	-0.960231	CENPK	64857289	64857391	64857323	64857391	64848319	64848376
LSM11	1.09017e-05	0.931078	UGGT1	128848781	128849170	128848781	128848956	128855002	128855138
LSM11	0.000230567	0.870418	COL16A1	32136156	32136247	32136202	32136247	32134402	32134456
LSM11	0.00069458	0.836496	SNHG17	37063669	37063976	37063839	37063976	37063146	37063269
SF3A3	4.76108e-05	0.906664	HNRNPC	21699116	21699231	21699155	21699231	21698477	21698525
SF3A3	0.000186618	-0.876028	TMEM256-PLSCR3	7296462	7296828	7296785	7296828	7296109	7296271
SF3A3	0.000209506	0.872991	WDR4	44293660	44293801	44293712	44293801	44283549	44283706
SF3A3	0.000504013	0.847237	SH2B1	28883854	28884079	28883854	28884026	28884490	28884590
SF3A3	3.23457e-05	0.913822	NOP56	2636579	2636860	2636579	2636680	2637046	2637195
PNN	5.82793e-06	-0.939364	TMEM175	941903	942403	941903	941942	944208	944306
NHP2L1	0.000319394	-0.861245	SUN2	39136893	39137055	39137011	39137055	39136271	39136437
NHP2L1	2.73666e-05	-0.916739	ANXA2	60688349	60688626	60688478	60688626	60678226	60678285
NHP2L1	7.17098e-07	0.960405	ALMS1	73716760	73718625	73716760	73717285	73746901	73747143
NCBP1	0.000523493	0.846007	HNRNPC	21699116	21699231	21699155	21699231	21698477	21698525
NCBP1	7.01655e-05	0.898864	SMARCC2	56558086	56558515	56558431	56558515	56557128	56557549
NCBP1	0.000385445	-0.855644	TMEM256-PLSCR3	7296462	7296828	7296785	7296828	7296109	7296271
NCBP1	3.7202e-05	0.9113	SH2B1	28883854	28884079	28883854	28884026	28884490	28884590
NCBP1	0.000626095	-0.840058	ANXA2	60688349	60688626	60688478	60688626	60678226	60678285
NCBP1	0.000150082	0.881543	SERHL2	42967126	42967907	42967126	42967209	42968441	42968535
FUS	1.31747e-05	0.92835	HNRNPC	21699116	21699231	21699155	21699231	21698477	21698525
FUS	0.000147178	0.882025	P4HA2	131562624	131562914	131562778	131562914	131554237	131554337
FUS	3.18318e-05	-0.914106	TMEM256-PLSCR3	7296462	7296828	7296785	7296828	7296109	7296271
FUS	0.000358405	-0.857839	MTX1	155180338	155182010	155180338	155180418	155182175	155182358
FUS	3.83972e-05	0.910719	NOP56	2636579	2636860	2636579	2636680	2637046	2637195
FUS	0.000217248	-0.872023	SUN2	39136893	39137055	39137011	39137055	39136271	39136437
FUS	0.000131503	-0.884762	ANXA2	60688349	60688626	60688478	60688626	60678226	60678285
FUS	0.000309886	0.862123	ANXA2	60688478	60688626	60688571	60688626	60678226	60678285
FUS	0.000714817	0.835496	ANXA2	60688349	60688626	60688571	60688626	60678226	60678285
FUS	0.000580108	0.842623	SERHL2	42967126	42967907	42967126	42967209	42968441	42968535
FUS	0.000552107	0.844263	ALMS1	73716760	73718625	73716760	73717285	73746901	73747143
SFPQ	0.00042258	-0.852818	BDH2	104006855	104007697	104007636	104007697	104006505	104006619
SFPQ	0.000580887	-0.842578	TMEM175	941903	942403	941903	941942	944208	944306
SFPQ	2.24196e-05	-0.920086	PARK7	8021722	8021853	8021722	8021795	8022822	8022935
SFPQ	2.84119e-06	0.947627	HNRNPC	21699116	21699231	21699155	21699231	21698477	21698525
SFPQ	0.000700357	0.836208	SMARCC2	56558086	56558515	56558431	56558515	56557128	56557549
SFPQ	0.000178784	-0.877134	CENPK	64857289	64857391	64857323	64857391	64848319	64848376
SFPQ	0.000541944	0.844874	UGGT1	128848781	128849170	128848781	128848956	128855002	128855138
SFPQ	0.000691631	0.836644	P4HA2	131562624	131562914	131562778	131562914	131554237	131554337
SFPQ	0.000335509	-0.859801	TMEM256-PLSCR3	7296462	7296828	7296785	7296828	7296109	7296271
SFPQ	0.000329416	-0.86034	MTX1	155180338	155182010	155180338	155180418	155182175	155182358
SFPQ	0.000309243	0.862184	NOP56	2636579	2636860	2636579	2636680	2637046	2637195
DDX20	0.00053914	-0.845044	TMEM175	941903	942403	941903	941942	944208	944306
DDX20	0.000105075	0.89002	TPM1	63335904	63336351	63335904	63336030	63349183	63349317
DDX20	5.22897e-05	0.904838	HNRNPC	21699116	21699231	21699155	21699231	21698477	21698525
EIF4A3	0.00030475	-0.862607	PARK7	8021722	8021853	8021722	8021795	8022822	8022935
EIF4A3	0.000300324	0.863029	HNRNPC	21699116	21699231	21699155	21699231	21698477	21698525
EIF4A3	5.2103e-06	-0.940735	CENPK	64857289	64857391	64857323	64857391	64848319	64848376
EIF4A3	0.000506068	-0.847105	HMGN1	40717755	40719218	40719172	40719218	40717071	40717200
EIF4A3	0.000175135	0.877663	UGGT1	128848781	128849170	128848781	128848956	128855002	128855138
EIF4A3	0.000330681	-0.860228	MTX1	155180338	155182010	155180338	155180418	155182175	155182358
EIF4A3	0.000435424	0.851885	SNHG17	37063669	37063976	37063839	37063976	37063146	37063269
PHF5A	0.000732388	0.834645	SNHG17	37063669	37063976	37063839	37063976	37063146	37063269
PHF5A	0.000193804	-0.875045	ALDH16A1	49964875	49965293	49964875	49965057	49965826	49966012
SKIV2L2	0.000143376	-0.882667	TMEM175	941903	942403	941903	941942	944208	944306
SKIV2L2	0.000312448	0.861885	TPM1	63335904	63336351	63335904	63336030	63349183	63349317
SART3	0.000607891	-0.841055	C14orf159	91580406	91580872	91580406	91580627	91623982	91624034
RBM17	0.000529875	0.845612	HNRNPC	21699116	21699231	21699155	21699231	21698477	21698525
RBM17	0.000316519	-0.861508	CENPK	64857289	64857391	64857323	64857391	64848319	64848376
RBM17	0.000702015	0.836126	NOP56	2636579	2636860	2636579	2636680	2637046	2637195
TARDBP	2.09303e-05	0.921207	HNRNPC	21699116	21699231	21699155	21699231	21698477	21698525
TARDBP	0.000584747	0.842357	SMARCC2	56558086	56558515	56558431	56558515	56557128	56557549
TARDBP	0.000187076	-0.875965	TMEM256-PLSCR3	7296462	7296828	7296785	7296828	7296109	7296271
TARDBP	0.000349044	0.858629	SH2B1	28883854	28884079	28883854	28884026	28884490	28884590
TARDBP	4.05431e-05	0.909711	NOP56	2636579	2636860	2636579	2636680	2637046	2637195
TARDBP	0.000295721	0.863472	SERHL2	42967126	42967907	42967126	42967209	42968441	42968535
SNRPF	0.000124123	0.88614	HNRNPC	21699116	21699231	21699155	21699231	21698477	21698525
SNRPF	0.000670115	0.837736	NOP56	2636579	2636860	2636579	2636680	2637046	2637195
SNRPF	0.000534759	-0.845312	SUN2	39136893	39137055	39137011	39137055	39136271	39136437
ZMAT5	0.000443901	0.851281	TMEM175	941903	942403	941903	941942	944208	944306
ZMAT5	0.000686728	-0.83689	TPM1	63335904	63336351	63335904	63336030	63349183	63349317
PPIH	0.000381752	-0.855937	PARK7	8021722	8021853	8021722	8021795	8022822	8022935
PPIH	2.37573e-08	0.980102	HNRNPC	21699116	21699231	21699155	21699231	21698477	21698525
PPIH	0.00029896	-0.86316	CENPK	64857289	64857391	64857323	64857391	64848319	64848376
PPIH	0.000381519	0.855956	P4HA2	131562624	131562914	131562778	131562914	131554237	131554337
PPIH	0.000112631	-0.88842	TMEM256-PLSCR3	7296462	7296828	7296785	7296828	7296109	7296271
PPIH	0.000457039	0.850362	WDR4	44293660	44293801	44293712	44293801	44283549	44283706
PPIH	0.000310335	-0.862082	MTX1	155180338	155182010	155180338	155180418	155182175	155182358
PPIH	5.80487e-05	0.902758	NOP56	2636579	2636860	2636579	2636680	2637046	2637195
THOC1	2.04841e-05	-0.921556	TMEM175	941903	942403	941903	941942	944208	944306
THOC1	0.000525801	0.845863	TPM1	63335904	63336351	63335904	63336030	63349183	63349317
THOC1	0.000199389	-0.8743	DPP7	140006324	140006481	140006392	140006481	140006141	140006206
PPP1R8	0.000305876	0.8625	NABP1	192542861	192543431	192542861	192542967	192543715	192543854
PPP1R8	0.00058526	-0.842328	CENPK	64857289	64857391	64857323	64857391	64848319	64848376
DHX38	0.000154417	-0.880837	MTX1	155180338	155182010	155180338	155180418	155182175	155182358
YBX1	0.000157776	0.880301	HNRNPC	21699116	21699231	21699155	21699231	21698477	21698525
YBX1	0.000513968	-0.846604	TMEM256-PLSCR3	7296462	7296828	7296785	7296828	7296109	7296271
YBX1	0.000527962	0.84573	WDR4	44293660	44293801	44293712	44293801	44283549	44283706
YBX1	6.4481e-06	0.938098	NOP56	2636579	2636860	2636579	2636680	2637046	2637195
CPSF3	0.00062441	0.840149	HNRNPC	21699116	21699231	21699155	21699231	21698477	21698525
CPSF3	0.000430157	-0.852265	DPP7	140006324	140006481	140006392	140006481	140006141	140006206
CPSF3	0.000557583	-0.843937	TMEM256-PLSCR3	7296462	7296828	7296785	7296828	7296109	7296271
CPSF3	0.000707011	0.835879	NOP56	2636579	2636860	2636579	2636680	2637046	2637195
AQR	1.58538e-05	-0.925577	DPP7	140006324	140006481	140006392	140006481	140006141	140006206
AQR	0.000494685	0.847839	PDDC1	773427	773629	773521	773629	772426	772521
KHDRBS3	0.000328118	0.860456	HNRNPC	21699116	21699231	21699155	21699231	21698477	21698525
KHDRBS3	0.000348829	0.858647	SH2B1	28883854	28884079	28883854	28884026	28884490	28884590
KHDRBS3	0.000151823	0.881258	NOP56	2636579	2636860	2636579	2636680	2637046	2637195
KHDRBS3	0.000659589	-0.83828	C7orf49	134853496	134853812	134853537	134853812	134852483	134852559
KHDRBS3	0.000273659	0.865677	SERHL2	42967126	42967907	42967126	42967209	42968441	42968535
CIR1	0.000516786	0.846426	STAG3L5P	99933747	99933960	99933747	99933843	99935801	99935887
CIR1	0.000658436	-0.83834	NOP56	2636579	2636860	2636579	2636680	2637046	2637195
CIR1	1.49556e-05	0.926463	SUN2	39136893	39137055	39137011	39137055	39136271	39136437
CIR1	1.98701e-05	0.922045	ANXA2	60688349	60688626	60688478	60688626	60678226	60678285
CIR1	0.000660535	-0.838231	ANXA2	60688478	60688626	60688571	60688626	60678226	60678285
CIR1	0.00015229	-0.881181	ALMS1	73716760	73718625	73716760	73717285	73746901	73747143
SNRNP25	4.30798e-05	0.908573	HNRNPC	21699116	21699231	21699155	21699231	21698477	21698525
SNRNP25	0.000161068	0.879783	SMARCC2	56558086	56558515	56558431	56558515	56557128	56557549
SNRNP25	1.22182e-05	0.929449	P4HA2	131562624	131562914	131562778	131562914	131554237	131554337
SNRNP25	4.85281e-05	-0.906295	TMEM256-PLSCR3	7296462	7296828	7296785	7296828	7296109	7296271
SNRNP25	2.65489e-05	0.917257	SH2B1	28883854	28884079	28883854	28884026	28884490	28884590
SNRNP25	0.000124712	-0.886028	ANXA2	60688349	60688626	60688478	60688626	60678226	60678285
SNRNP25	0.000318232	0.861351	SERHL2	42967126	42967907	42967126	42967209	42968441	42968535
ZRSR2	0.000621313	0.840318	ANXA2	60688349	60688626	60688478	60688626	60678226	60678285
ZRSR2	0.000567199	-0.843371	ANXA2	60688478	60688626	60688571	60688626	60678226	60678285
DBR1	0.000465743	0.849765	NABP1	192542861	192543431	192542861	192542967	192543715	192543854
UPF3B	8.28919e-05	-0.895307	TMEM175	941903	942403	941903	941942	944208	944306
UPF3B	0.000389153	0.855353	TPM1	63335904	63336351	63335904	63336030	63349183	63349317
UPF3B	0.000718747	-0.835304	DPP7	140006324	140006481	140006392	140006481	140006141	140006206
HNRNPL	0.000434918	0.851921	FNTA	42932358	42935584	42932358	42932507	42938260	42938323
HNRNPL	7.49867e-05	0.897461	HNRNPC	21699116	21699231	21699155	21699231	21698477	21698525
HNRNPL	0.000188729	0.875736	SMARCC2	56558086	56558515	56558431	56558515	56557128	56557549
HNRNPL	0.000347621	-0.858751	CENPK	64857289	64857391	64857323	64857391	64848319	64848376
HNRNPL	0.000230954	0.870372	TTC31	74710448	74710690	74710448	74710537	74717370	74717600
HNRNPL	0.000567236	0.843369	P4HA2	131562624	131562914	131562778	131562914	131554237	131554337
HNRNPL	0.000359728	0.857729	SNHG17	37063669	37063976	37063839	37063976	37063146	37063269
HNRNPL	0.000727433	-0.834883	ANXA2	60688349	60688626	60688478	60688626	60678226	60678285
HNRNPL	0.00016246	0.879567	SERHL2	42967126	42967907	42967126	42967209	42968441	42968535
HNRNPL	0.000401302	0.854413	ALMS1	73716760	73718625	73716760	73717285	73746901	73747143
SNRPB2	0.000106094	-0.889799	BDH2	104006855	104007697	104007636	104007697	104006505	104006619
SNRPB2	0.000438876	0.851638	LMF1	984189	984254	984243	984254	960930	961079
C1QBP	0.000259314	-0.867186	BDH2	104006855	104007697	104007636	104007697	104006505	104006619
C1QBP	0.000341421	-0.859285	TMEM175	941903	942403	941903	941942	944208	944306
C1QBP	0.000388613	0.855395	TPM1	63335904	63336351	63335904	63336030	63349183	63349317
C1QBP	2.92916e-05	0.915565	HNRNPC	21699116	21699231	21699155	21699231	21698477	21698525
C1QBP	8.30184e-05	0.895274	NOP56	2636579	2636860	2636579	2636680	2637046	2637195
PPM1G	1.06216e-06	0.957121	HNRNPC	21699116	21699231	21699155	21699231	21698477	21698525
PPM1G	0.000558029	-0.843911	CENPK	64857289	64857391	64857323	64857391	64848319	64848376
PPM1G	0.000679066	-0.837278	TMEM256-PLSCR3	7296462	7296828	7296785	7296828	7296109	7296271
PPM1G	0.000324462	0.860785	WDR4	44293660	44293801	44293712	44293801	44283549	44283706
PPM1G	0.00071401	-0.835535	MTX1	155180338	155182010	155180338	155180418	155182175	155182358
PPM1G	7.53026e-06	0.936104	NOP56	2636579	2636860	2636579	2636680	2637046	2637195
PPM1G	0.000439563	-0.851589	ANXA2	60688349	60688626	60688478	60688626	60678226	60678285
PPM1G	0.000330955	0.860203	SERHL2	42967126	42967907	42967126	42967209	42968441	42968535
FRG1	0.00011182	0.888588	AP4M1	99699502	99700016	99699502	99699591	99700297	99700404
FRG1	9.76263e-05	-0.891689	PFKM	48528725	48529166	48528725	48528821	48531503	48531629
PRPF40A	2.86561e-05	-0.915946	TMEM175	941903	942403	941903	941942	944208	944306
PRPF40A	0.000324087	-0.860818	DPP7	140006324	140006481	140006392	140006481	140006141	140006206
PRPF19	0.000201115	0.874073	HNRNPC	21699116	21699231	21699155	21699231	21698477	21698525
PRPF19	0.0002657	0.866507	P4HA2	131562624	131562914	131562778	131562914	131554237	131554337
PRPF19	3.43493e-05	-0.912747	TMEM256-PLSCR3	7296462	7296828	7296785	7296828	7296109	7296271
PRPF19	0.000673659	0.837554	SH2B1	28883854	28884079	28883854	28884026	28884490	28884590
PRPF19	0.000134735	-0.884178	SUN2	39136893	39137055	39137011	39137055	39136271	39136437
PRPF19	1.5372e-06	-0.953778	ANXA2	60688349	60688626	60688478	60688626	60678226	60678285
PRPF19	0.000148995	0.881722	ANXA2	60688478	60688626	60688571	60688626	60678226	60678285
PRPF19	0.000694476	0.836501	ANXA2	60688349	60688626	60688571	60688626	60678226	60678285
PRPF19	0.000204099	0.873685	SERHL2	42967126	42967907	42967126	42967209	42968441	42968535
PRPF19	5.60848e-05	0.903449	ALMS1	73716760	73718625	73716760	73717285	73746901	73747143
PPIL1	5.59277e-05	0.903505	HNRNPC	21699116	21699231	21699155	21699231	21698477	21698525
PPIL1	0.000108776	-0.889226	TMEM256-PLSCR3	7296462	7296828	7296785	7296828	7296109	7296271
PPIL1	0.000655561	0.83849	WDR4	44293660	44293801	44293712	44293801	44283549	44283706
PPIL1	0.000286972	0.864331	SH2B1	28883854	28884079	28883854	28884026	28884490	28884590
PPIL1	0.000189498	0.875631	NOP56	2636579	2636860	2636579	2636680	2637046	2637195
PPIL1	0.000511582	-0.846755	SUN2	39136893	39137055	39137011	39137055	39136271	39136437
PPIL1	4.9379e-05	-0.905958	ANXA2	60688349	60688626	60688478	60688626	60678226	60678285
PPIL1	0.000545152	0.84468	SERHL2	42967126	42967907	42967126	42967209	42968441	42968535
SNRNP200	8.73184e-05	-0.89417	TMEM256-PLSCR3	7296462	7296828	7296785	7296828	7296109	7296271
SNRNP200	0.000569448	0.84324	NOP56	2636579	2636860	2636579	2636680	2637046	2637195
SNRNP200	0.000285806	-0.864447	SUN2	39136893	39137055	39137011	39137055	39136271	39136437
SNRNP200	0.000617931	-0.840502	UBE2J2	1197549	1197770	1197648	1197770	1192587	1192690
SNRNP200	2.28235e-05	-0.919792	ANXA2	60688349	60688626	60688478	60688626	60678226	60678285
SNRNP200	0.000343718	0.859086	ANXA2	60688478	60688626	60688571	60688626	60678226	60678285
SNRNP200	0.000495791	0.847767	ALMS1	73716760	73718625	73716760	73717285	73746901	73747143
SNRPD1	2.14392e-06	0.950544	HNRNPC	21699116	21699231	21699155	21699231	21698477	21698525
SNRPD1	0.000105659	0.889893	WDR4	44293660	44293801	44293712	44293801	44283549	44283706
SNRPD1	7.68373e-05	0.896942	NOP56	2636579	2636860	2636579	2636680	2637046	2637195
CSTF2	3.53168e-06	0.945254	HNRNPC	21699116	21699231	21699155	21699231	21698477	21698525
CSTF2	0.000288536	0.864176	SMARCC2	56558086	56558515	56558431	56558515	56557128	56557549
CSTF2	0.000605377	0.841195	TTC31	74710448	74710690	74710448	74710537	74717370	74717600
CSTF2	0.000120255	0.886888	P4HA2	131562624	131562914	131562778	131562914	131554237	131554337
CSTF2	0.000361447	-0.857586	TMEM256-PLSCR3	7296462	7296828	7296785	7296828	7296109	7296271
CSTF2	0.000264577	0.866625	SH2B1	28883854	28884079	28883854	28884026	28884490	28884590
CSTF2	0.000261941	0.866905	NOP56	2636579	2636860	2636579	2636680	2637046	2637195
CSTF2	0.000128173	-0.885376	ANXA2	60688349	60688626	60688478	60688626	60678226	60678285
CSTF2	0.000106399	0.889733	SERHL2	42967126	42967907	42967126	42967209	42968441	42968535
CSTF2	0.000443507	0.851309	ALMS1	73716760	73718625	73716760	73717285	73746901	73747143
DNAJC8	0.000474628	0.849164	CDK11A	1654026	1654270	1654146	1654270	1653034	1653150
DNAJC8	0.000654143	-0.838564	TMEM256-PLSCR3	7296462	7296828	7296785	7296828	7296109	7296271
LSM3	0.000144849	-0.882416	PARK7	8021722	8021853	8021722	8021795	8022822	8022935
LSM3	0.000610722	0.840899	FNTA	42932358	42935584	42932358	42932507	42938260	42938323
LSM3	3.25881e-06	0.946143	HNRNPC	21699116	21699231	21699155	21699231	21698477	21698525
LSM3	0.000540264	0.844976	SMARCC2	56558086	56558515	56558431	56558515	56557128	56557549
LSM3	0.000183893	-0.876409	CENPK	64857289	64857391	64857323	64857391	64848319	64848376
LSM3	0.000502048	0.847363	P4HA2	131562624	131562914	131562778	131562914	131554237	131554337
LSM3	0.000465715	-0.849767	TMEM256-PLSCR3	7296462	7296828	7296785	7296828	7296109	7296271
LSM3	0.000547695	0.844527	WDR4	44293660	44293801	44293712	44293801	44283549	44283706
SNRPD2	2.28633e-05	0.919763	EEF1D	144676044	144676241	144676062	144676241	144668898	144669022
SLU7	0.000589569	0.842083	ANXA2	60688349	60688626	60688478	60688626	60678226	60678285
SLU7	0.000209256	-0.873023	ALMS1	73716760	73718625	73716760	73717285	73746901	73747143
PUF60	0.000303797	0.862697	ANXA2	60688478	60688626	60688571	60688626	60678226	60678285
PUF60	0.000591437	0.841977	ANXA2	60688349	60688626	60688571	60688626	60678226	60678285
PUF60	0.000180334	0.876913	ALMS1	73716760	73718625	73716760	73717285	73746901	73747143
DEK	6.0638e-05	-0.901876	TMEM175	941903	942403	941903	941942	944208	944306
CSTF1	0.00044824	-0.850975	PARK7	8021722	8021853	8021722	8021795	8022822	8022935
CSTF1	6.20887e-05	-0.901395	NFS1	34287113	34287277	34287231	34287277	34286402	34286512

## Sheet: IR (Intron retention)
Supplementary Table S5. List of associations between expression of splicing factor and PSI of AS exons (IR)
Splicing factor	P-value	Correlation	AS genes	riExonStart	riExonEnd	upstreamES	upstreamEE	downstreamES	downstreamEE
HNRNPH1	0.000541231	0.844917	GAS5	173834366	173834685	173834366	173834420	173834608	173834685
HNRNPH1	0.000392178	0.855117	GAS5	173833621	173833842	173833621	173833644	173833812	173833842
HNRNPH1	0.000617189	0.840543	GAS5	173833394	173834420	173833394	173833842	173834366	173834420
HNRNPH1	0.000462471	0.849988	PFDN5	53690213	53691708	53690213	53690335	53691633	53691708
HNRNPH1	0.000341902	0.859243	BAX	49464066	49465055	49464066	49464171	49464788	49465055
HNRNPH1	0.000504996	0.847174	RPL10A	35436723	35437306	35436723	35437062	35437157	35437306
HNRNPH1	1.50494e-05	0.926368	FAM211A-AS1	16342640	16343567	16342640	16342728	16342894	16343567
HNRNPH1	1.66937e-05	0.924784	SNHG12	28906044	28906493	28906044	28906099	28906423	28906493
RBM5	0.000575096	0.842912	CCDC14	123675201	123675642	123675201	123675274	123675586	123675642
RBM5	0.00072993	0.834763	ARMC10	102724128	102724509	102724128	102724277	102724476	102724509
GEMIN6	0.00059564	-0.841739	SRRM1	24973157	24975520	24973157	24973280	24975349	24975520
GEMIN6	0.000471897	-0.849348	TCEB2	2821414	2822103	2821414	2821605	2821994	2822103
GEMIN6	0.000699543	-0.836249	C9orf72	27558488	27560297	27558488	27558605	27560224	27560297
STRAP	1.0743e-05	0.931284	GAS5	173834366	173834685	173834366	173834420	173834608	173834685
STRAP	0.000196525	0.87468	GAS5	173833394	173833644	173833394	173833442	173833621	173833644
STRAP	5.25152e-06	0.940639	GAS5	173833621	173833842	173833621	173833644	173833812	173833842
STRAP	2.31051e-05	0.919589	GAS5	173833394	173834420	173833394	173833842	173834366	173834420
STRAP	0.00023191	-0.87026	BDH2	104006505	104007697	104006505	104006619	104007636	104007697
STRAP	0.000220926	0.871572	GAS5	173833394	173833842	173833394	173833442	173833812	173833842
STRAP	9.50057e-06	0.932992	PFDN5	53690213	53691708	53690213	53690335	53691633	53691708
STRAP	1.56556e-05	0.925769	BAX	49464066	49465055	49464066	49464171	49464788	49465055
STRAP	6.91551e-05	0.899168	RPL10A	35436723	35437306	35436723	35437062	35437157	35437306
STRAP	9.18075e-05	0.893063	FAM211A-AS1	16342640	16343567	16342640	16342728	16342894	16343567
STRAP	0.000139034	0.883417	SNHG12	28906044	28906493	28906044	28906099	28906423	28906493
DHX9	1.03653e-05	0.931786	GAS5	173834366	173834685	173834366	173834420	173834608	173834685
DHX9	8.94051e-05	0.89365	GAS5	173833394	173833644	173833394	173833442	173833621	173833644
DHX9	1.57731e-05	0.925655	GAS5	173833621	173833842	173833621	173833644	173833812	173833842
DHX9	7.35953e-05	0.897859	GAS5	173833394	173834420	173833394	173833842	173834366	173834420
DHX9	0.000479628	-0.84883	DUS1L	80016216	80016694	80016216	80016292	80016656	80016694
DHX9	0.000293807	-0.863658	CDK5RAP3	46051765	46052703	46051765	46051814	46052524	46052703
DHX9	0.000415221	0.853362	GAS5	173833394	173833842	173833394	173833442	173833812	173833842
DHX9	3.16042e-05	0.914233	PFDN5	53690213	53691708	53690213	53690335	53691633	53691708
DHX9	0.000544505	0.844719	BAX	49464066	49465055	49464066	49464171	49464788	49465055
DHX9	6.01107e-06	0.938979	FAM211A-AS1	16342640	16343567	16342640	16342728	16342894	16343567
DHX9	0.000700942	0.836179	CYP4V2	187122310	187126456	187122310	187122496	187126353	187126456
DHX9	0.000223016	0.871319	SNHG12	28906044	28906493	28906044	28906099	28906423	28906493
PRPF38B	0.000724562	-0.835022	MATR3	138650363	138651877	138650363	138650425	138651764	138651877
PRPF38B	0.000538563	0.845079	FAM211A-AS1	16342640	16343567	16342640	16342728	16342894	16343567
SNRPB	0.000596095	0.841714	GAS5	173834366	173834685	173834366	173834420	173834608	173834685
SNRPB	0.000344412	0.859026	GAS5	173833394	173833644	173833394	173833442	173833621	173833644
SNRPB	0.000639381	-0.839344	RBM39	34326889	34328809	34326889	34326939	34328745	34328809
SNRPB	0.000163037	0.879478	NPHP4	5922870	5924093	5922870	5923465	5923949	5924093
SNRPB	0.000675103	-0.83748	AP1G2	24032924	24033430	24032924	24033065	24033254	24033430
SRRM1	5.25132e-05	0.904754	GAS5	173834366	173834685	173834366	173834420	173834608	173834685
SRRM1	0.000160436	0.879882	GAS5	173833394	173833644	173833394	173833442	173833621	173833644
SRRM1	0.000108107	0.889368	GAS5	173833621	173833842	173833621	173833644	173833812	173833842
SRRM1	0.000126374	0.885713	GAS5	173833394	173834420	173833394	173833842	173834366	173834420
SRRM1	0.000730874	0.834717	PFDN5	53690213	53691708	53690213	53690335	53691633	53691708
SRRM1	2.76248e-07	0.967359	FAM211A-AS1	16342640	16343567	16342640	16342728	16342894	16343567
SRRM1	0.000673668	0.837554	SNHG12	28906044	28906493	28906044	28906099	28906423	28906493
PTBP1	4.73703e-05	0.906762	GAS5	173834366	173834685	173834366	173834420	173834608	173834685
PTBP1	9.25813e-06	0.933346	GAS5	173833394	173833644	173833394	173833442	173833621	173833644
PTBP1	0.000130003	0.885037	GAS5	173833621	173833842	173833621	173833644	173833812	173833842
PTBP1	2.19709e-05	0.920417	GAS5	173833394	173834420	173833394	173833842	173834366	173834420
PTBP1	0.000122311	-0.886489	RBM39	34326889	34328809	34326889	34326939	34328745	34328809
PTBP1	0.000213615	-0.872474	ATXN2L	28847253	28847806	28847253	28847443	28847769	28847806
USP39	0.000515827	0.846487	GAS5	173834366	173834685	173834366	173834420	173834608	173834685
USP39	0.000175667	-0.877585	DDX39A	14520114	14520457	14520114	14520259	14520347	14520457
USP39	0.000258603	-0.867263	CDK5RAP3	46051765	46052703	46051765	46051814	46052524	46052703
USP39	2.51748e-05	0.918157	GAS5	173833394	173833842	173833394	173833442	173833812	173833842
USP39	1.39177e-05	0.92754	PFDN5	53690213	53691708	53690213	53690335	53691633	53691708
USP39	0.000216461	0.87212	RPL10A	35436723	35437306	35436723	35437062	35437157	35437306
USP39	0.000484682	-0.848494	LIMS2	128398470	128400647	128398470	128398563	128400497	128400647
TRA2B	0.000252756	-0.867898	DDX39A	14520553	14521146	14520553	14520685	14521027	14521146
TRA2B	5.33514e-06	0.940448	GAS5	173834366	173834685	173834366	173834420	173834608	173834685
TRA2B	1.5059e-05	0.926359	GAS5	173833394	173833644	173833394	173833442	173833621	173833644
TRA2B	3.72579e-06	0.944653	GAS5	173833621	173833842	173833621	173833644	173833812	173833842
TRA2B	1.9789e-05	0.92211	GAS5	173833394	173834420	173833394	173833842	173834366	173834420
TRA2B	0.000312224	-0.861905	BDH2	104006505	104007697	104006505	104006619	104007636	104007697
TRA2B	0.000278344	-0.865198	DUS1L	80016216	80016694	80016216	80016292	80016656	80016694
TRA2B	1.58792e-05	-0.925553	CDK5RAP3	46051765	46052703	46051765	46051814	46052524	46052703
TRA2B	0.000297724	-0.863279	PTPRS	5218430	5219478	5218430	5218543	5219320	5219478
TRA2B	0.000242572	0.869032	GAS5	173833394	173833842	173833394	173833442	173833812	173833842
TRA2B	0.000696215	0.836414	GNB2L1	180668491	180669345	180668491	180668639	180669169	180669345
TRA2B	5.22375e-05	0.904857	PFDN5	53690213	53691708	53690213	53690335	53691633	53691708
TRA2B	0.000119841	0.88697	RPL10A	35436723	35437306	35436723	35437062	35437157	35437306
TRA2B	0.000455545	0.850466	CIRBP	1274305	1274809	1274305	1274439	1274647	1274809
TRA2B	0.000506704	0.847065	FAM211A-AS1	16342640	16343567	16342640	16342728	16342894	16343567
TRA2B	0.00038733	-0.855496	NOL12	38087180	38089483	38087180	38087431	38089338	38089483
TRA2B	0.000352705	0.858318	ABHD17A	1877506	1880114	1877506	1877686	1879919	1880114
TRA2B	0.000180684	0.876863	SNHG12	28906044	28906493	28906044	28906099	28906423	28906493
TRA2B	0.000730632	-0.834729	GALT	34647085	34647958	34647085	34647255	34647828	34647958
TNPO3	0.000461325	-0.850067	SRRM1	24973157	24975520	24973157	24973280	24975349	24975520
TNPO3	6.91948e-06	-0.937199	DDX39A	14520553	14521146	14520553	14520685	14521027	14521146
TNPO3	2.39287e-05	-0.919008	CDK5RAP3	46051765	46052703	46051765	46051814	46052524	46052703
TNPO3	0.000213357	0.872506	GAS5	173833394	173833842	173833394	173833442	173833812	173833842
TNPO3	0.000181396	0.876761	PFDN5	53690213	53691708	53690213	53690335	53691633	53691708
TNPO3	0.000563059	0.843614	RPL10A	35436723	35437306	35436723	35437062	35437157	35437306
TNPO3	0.00014098	-0.883078	NUP62	50430950	50432761	50430950	50431105	50432582	50432761
TNPO3	0.000586737	0.842244	SNHG12	28906044	28906493	28906044	28906099	28906423	28906493
TNPO3	0.000116027	-0.887728	SUN2	39136271	39137055	39136271	39136437	39137011	39137055
TNPO3	0.000281491	-0.864879	MYO7B	128391750	128392258	128391750	128391864	128392170	128392258
SNRPA1	3.88977e-05	-0.91048	BDH2	104006505	104007697	104006505	104006619	104007636	104007697
DDX42	0.000659506	0.838284	RNF214	117109316	117110576	117109316	117109362	117110516	117110576
SNRNP40	0.00054986	0.844397	GAS5	173834366	173834685	173834366	173834420	173834608	173834685
SNRNP40	0.000640516	0.839284	GAS5	173833394	173833842	173833394	173833442	173833812	173833842
SNRNP40	2.42773e-05	0.918767	PFDN5	53690213	53691708	53690213	53690335	53691633	53691708
SNRNP40	0.000621494	0.840308	BAX	49464066	49465055	49464066	49464171	49464788	49465055
SNRNP40	6.67735e-05	0.899898	FAM211A-AS1	16342640	16343567	16342640	16342728	16342894	16343567
SNRNP40	0.000332622	0.860055	SNHG1	62621272	62621536	62621272	62621305	62621489	62621536
SNRNP40	6.5395e-05	0.900329	SNHG12	28906044	28906493	28906044	28906099	28906423	28906493
MAGOHB	0.000465981	-0.849749	CDK5RAP3	46051765	46052703	46051765	46051814	46052524	46052703
MAGOHB	0.000488507	-0.848243	LIMS2	128398470	128400647	128398470	128398563	128400497	128400647
MAGOHB	0.00058357	-0.842424	CPNE1	34213965	34214725	34213965	34214303	34214484	34214725
HNRNPA1	4.5363e-05	-0.907592	DDX39A	14520553	14521146	14520553	14520685	14521027	14521146
HNRNPA1	0.000354386	0.858176	GAS5	173834366	173834685	173834366	173834420	173834608	173834685
HNRNPA1	0.000162943	0.879493	GAS5	173833621	173833842	173833621	173833644	173833812	173833842
HNRNPA1	0.000347636	0.858749	GAS5	173833394	173834420	173833394	173833842	173834366	173834420
HNRNPA1	2.41729e-05	-0.918839	BDH2	104006505	104007697	104006505	104006619	104007636	104007697
HNRNPA1	0.000637649	-0.839436	CDK5RAP3	46051765	46052703	46051765	46051814	46052524	46052703
HNRNPA1	0.000121638	0.886619	GAS5	173833394	173833842	173833394	173833442	173833812	173833842
HNRNPA1	0.000140472	0.883166	GNB2L1	180668491	180669345	180668491	180668639	180669169	180669345
HNRNPA1	0.000115808	0.887772	PFDN5	53690213	53691708	53690213	53690335	53691633	53691708
HNRNPA1	0.00041453	0.853414	BAX	49464066	49465055	49464066	49464171	49464788	49465055
HNRNPA1	9.79014e-07	0.957824	RPL10A	35436723	35437306	35436723	35437062	35437157	35437306
HNRNPA1	0.000177731	-0.877286	NOL12	38087180	38089483	38087180	38087431	38089338	38089483
HNRNPA1	0.000369396	0.856932	ABHD17A	1877506	1880114	1877506	1877686	1879919	1880114
HNRNPA1	0.000270094	-0.866046	NUP62	50430950	50432761	50430950	50431105	50432582	50432761
HNRNPA1	5.41013e-05	0.904165	SNHG12	28906044	28906493	28906044	28906099	28906423	28906493
HNRNPA1	0.000659244	-0.838298	SUN2	39136271	39137055	39136271	39136437	39137011	39137055
HNRNPA1	0.000717923	-0.835344	KIF18B	43003359	43003867	43003359	43003554	43003781	43003867
TRA2A	0.000705756	0.835941	GAS5	173834366	173834685	173834366	173834420	173834608	173834685
TRA2A	0.000628768	0.839913	GAS5	173833394	173833644	173833394	173833442	173833621	173833644
TRA2A	0.000202293	0.873919	GAS5	173833621	173833842	173833621	173833644	173833812	173833842
TRA2A	0.000197801	0.87451	GAS5	173833394	173834420	173833394	173833842	173834366	173834420
TRA2A	0.000453114	0.850635	RPL10A	35436723	35437306	35436723	35437062	35437157	35437306
TRA2A	0.000408026	-0.853902	WASH6P	155251987	155252499	155251987	155252204	155252363	155252499
HNRNPD	0.000288624	0.864167	GAS5	173834366	173834685	173834366	173834420	173834608	173834685
HNRNPD	0.000269278	0.866131	GAS5	173833621	173833842	173833621	173833644	173833812	173833842
HNRNPD	0.000222339	-0.871401	DUS1L	80016216	80016694	80016216	80016292	80016656	80016694
HNRNPD	0.000324364	-0.860793	PTPRS	5218430	5219478	5218430	5218543	5219320	5219478
HNRNPD	0.000116751	0.887583	PFDN5	53690213	53691708	53690213	53690335	53691633	53691708
HNRNPD	7.73905e-05	0.896788	FAM211A-AS1	16342640	16343567	16342640	16342728	16342894	16343567
HNRNPD	0.000316186	0.861539	BICD2	95473644	95477745	95473644	95475743	95477534	95477745
HNRNPD	0.000105656	0.889894	SNHG1	62621272	62621536	62621272	62621305	62621489	62621536
HNRNPD	4.30626e-06	0.942995	SNHG12	28906044	28906493	28906044	28906099	28906423	28906493
WAC	0.000394039	0.854972	C21orf2	45750345	45751897	45750345	45750799	45751725	45751897
BARD1	0.000214489	-0.872365	DUS1L	80016216	80016694	80016216	80016292	80016656	80016694
BARD1	0.000306149	0.862475	SNHG1	62621272	62621536	62621272	62621305	62621489	62621536
SNRPA	5.90395e-05	-0.902417	DDX39A	14520553	14521146	14520553	14520685	14521027	14521146
SNRPA	0.00067972	-0.837245	BDH2	104006505	104007697	104006505	104006619	104007636	104007697
SNRPA	0.000512259	-0.846712	PTPRS	5218430	5219478	5218430	5218543	5219320	5219478
SNRPA	0.000649528	0.838807	GNB2L1	180668491	180669345	180668491	180668639	180669169	180669345
SNRPA	0.000243298	0.86895	PFDN5	53690213	53691708	53690213	53690335	53691633	53691708
SNRPA	0.000231124	0.870352	RPL10A	35436723	35437306	35436723	35437062	35437157	35437306
SNRPA	0.000142737	-0.882776	NOL12	38087180	38089483	38087180	38087431	38089338	38089483
SNRPA	0.000108621	-0.889258	NUP62	50430950	50432761	50430950	50431105	50432582	50432761
SNRPA	0.000117147	0.887503	SNHG12	28906044	28906493	28906044	28906099	28906423	28906493
SNRPA	0.000374731	-0.856499	SUN2	39136271	39137055	39136271	39136437	39137011	39137055
SNRPA	7.34041e-05	-0.897914	MYO7B	128391750	128392258	128391750	128391864	128392170	128392258
CLK1	0.00032353	0.860869	SRRM1	24973157	24975520	24973157	24973280	24975349	24975520
CLK1	0.000108807	0.889219	PPP2R3B	302041	302666	302041	302131	302617	302666
CLK1	0.000266077	0.866467	C9orf72	27558488	27560297	27558488	27558605	27560224	27560297
CLK1	0.000297288	0.863321	SUN2	39136271	39137055	39136271	39136437	39137011	39137055
CLK1	0.000146162	0.882195	MIF4GD	73263826	73264273	73263826	73263982	73264163	73264273
TCERG1	2.93938e-05	0.915505	GAS5	173834366	173834685	173834366	173834420	173834608	173834685
TCERG1	0.00014554	0.8823	GAS5	173833394	173833644	173833394	173833442	173833621	173833644
TCERG1	3.82954e-05	0.910768	GAS5	173833621	173833842	173833621	173833644	173833812	173833842
TCERG1	8.67003e-05	0.894326	GAS5	173833394	173834420	173833394	173833842	173834366	173834420
TCERG1	7.33018e-05	0.897943	PFDN5	53690213	53691708	53690213	53690335	53691633	53691708
TCERG1	0.000376982	0.856318	BAX	49464066	49465055	49464066	49464171	49464788	49465055
TCERG1	2.94338e-07	0.966937	FAM211A-AS1	16342640	16343567	16342640	16342728	16342894	16343567
TCERG1	0.000473005	0.849273	CYP4V2	187122310	187126456	187122310	187122496	187126353	187126456
TCERG1	0.000497336	0.847667	SNHG1	62621272	62621536	62621272	62621305	62621489	62621536
TCERG1	2.72392e-05	0.916819	SNHG12	28906044	28906493	28906044	28906099	28906423	28906493
DHX15	0.000681197	-0.83717	DUS1L	80016216	80016694	80016216	80016292	80016656	80016694
POLR2J	0.000571592	-0.843115	ADHFE1	67356601	67356983	67356601	67356655	67356828	67356983
PAPOLA	0.000193787	0.875047	GAS5	173834366	173834685	173834366	173834420	173834608	173834685
PAPOLA	0.000107215	0.889558	GAS5	173833621	173833842	173833621	173833644	173833812	173833842
PAPOLA	0.000503886	0.847245	GAS5	173833394	173834420	173833394	173833842	173834366	173834420
PAPOLA	0.000326512	-0.8606	HNRNPH1	179047892	179048398	179047892	179048036	179048242	179048398
PAPOLA	0.000122268	0.886497	BAX	49464066	49465055	49464066	49464171	49464788	49465055
PAPOLA	0.000164408	0.879267	FAM211A-AS1	16342640	16343567	16342640	16342728	16342894	16343567
RBM28	0.000557323	-0.843953	DDX39A	14520553	14521146	14520553	14520685	14521027	14521146
RBM28	3.23696e-05	0.913809	GAS5	173834366	173834685	173834366	173834420	173834608	173834685
RBM28	0.000182578	0.876594	GAS5	173833394	173833644	173833394	173833442	173833621	173833644
RBM28	0.00011194	0.888563	GAS5	173833621	173833842	173833621	173833644	173833812	173833842
RBM28	0.000212619	0.872599	GAS5	173833394	173834420	173833394	173833842	173834366	173834420
RBM28	0.000372509	-0.856679	DDX39A	14520114	14520457	14520114	14520259	14520347	14520457
RBM28	7.88078e-06	-0.935506	CDK5RAP3	46051765	46052703	46051765	46051814	46052524	46052703
RBM28	3.31726e-05	0.913372	GAS5	173833394	173833842	173833394	173833442	173833812	173833842
RBM28	4.50654e-05	0.907718	PFDN5	53690213	53691708	53690213	53690335	53691633	53691708
RBM28	0.0001512	0.881359	FAM211A-AS1	16342640	16343567	16342640	16342728	16342894	16343567
RBM28	0.000643397	-0.839131	NOL12	38087180	38089483	38087180	38087431	38089338	38089483
RBM28	0.00015212	-0.881209	LIMS2	128398470	128400647	128398470	128398563	128400497	128400647
RBM28	0.000340376	0.859375	SNHG12	28906044	28906493	28906044	28906099	28906423	28906493
CPSF7	3.06518e-05	0.914772	GAS5	173834366	173834685	173834366	173834420	173834608	173834685
CPSF7	6.76525e-06	0.937488	GAS5	173833394	173833644	173833394	173833442	173833621	173833644
CPSF7	5.04076e-05	0.905556	GAS5	173833621	173833842	173833621	173833644	173833812	173833842
CPSF7	6.7235e-05	0.899755	GAS5	173833394	173834420	173833394	173833842	173834366	173834420
CPSF7	0.000260684	-0.867039	RBM39	34326889	34328809	34326889	34326939	34328745	34328809
CPSF7	0.00066922	0.837782	GNB2L1	180668491	180669345	180668491	180668639	180669169	180669345
CPSF7	0.000669693	0.837757	PFDN5	53690213	53691708	53690213	53690335	53691633	53691708
CPSF7	0.000610465	-0.840913	TCEB2	2821414	2822103	2821414	2821605	2821994	2822103
CPSF7	0.000512769	0.846679	FAM211A-AS1	16342640	16343567	16342640	16342728	16342894	16343567
CPSF7	0.000436122	0.851835	DDIT3	57911051	57911536	57911051	57911207	57911488	57911536
CPSF7	0.000186179	0.876089	VPS28	145650328	145651155	145650328	145650434	145651065	145651155
CPSF7	0.000232994	-0.870133	PPP4C	30094066	30094888	30094066	30094284	30094714	30094888
CCAR1	0.000708688	0.835796	BAX	49464066	49465055	49464066	49464171	49464788	49465055
CCAR1	0.000212963	0.872556	FAM211A-AS1	16342640	16343567	16342640	16342728	16342894	16343567
RBM25	0.000311545	-0.861969	MATR3	138650363	138651877	138650363	138650425	138651764	138651877
RBM25	0.000104985	0.89004	FAM211A-AS1	16342640	16343567	16342640	16342728	16342894	16343567
SF3B3	8.37619e-05	-0.89508	DDX39A	14520553	14521146	14520553	14520685	14521027	14521146
SF3B3	0.000373334	0.856612	GAS5	173834366	173834685	173834366	173834420	173834608	173834685
SF3B3	0.000198346	0.874438	GAS5	173833621	173833842	173833621	173833644	173833812	173833842
SF3B3	0.000346782	0.858822	GAS5	173833394	173834420	173833394	173833842	173834366	173834420
SF3B3	8.75692e-05	-0.894107	BDH2	104006505	104007697	104006505	104006619	104007636	104007697
SF3B3	0.000451195	0.850768	GAS5	173833394	173833842	173833394	173833442	173833812	173833842
SF3B3	0.000423725	0.852734	GNB2L1	180668491	180669345	180668491	180668639	180669169	180669345
SF3B3	0.000111913	0.888568	PFDN5	53690213	53691708	53690213	53690335	53691633	53691708
SF3B3	0.000483809	0.848552	BAX	49464066	49465055	49464066	49464171	49464788	49465055
SF3B3	8.80024e-06	0.934034	RPL10A	35436723	35437306	35436723	35437062	35437157	35437306
SF3B3	0.000499595	0.847521	FAM211A-AS1	16342640	16343567	16342640	16342728	16342894	16343567
SF3B3	0.00057355	-0.843001	NOL12	38087180	38089483	38087180	38087431	38089338	38089483
SF3B3	3.44292e-05	0.912706	SNHG12	28906044	28906493	28906044	28906099	28906423	28906493
SF3B3	0.000180205	-0.876931	SUN2	39136271	39137055	39136271	39136437	39137011	39137055
SF3B3	0.000476407	-0.849045	KIF18B	43003359	43003867	43003359	43003554	43003781	43003867
DDX46	0.000227679	0.87076	GAS5	173834366	173834685	173834366	173834420	173834608	173834685
DDX46	0.000658076	0.838359	GAS5	173833394	173833644	173833394	173833442	173833621	173833644
DDX46	0.000116593	0.887614	GAS5	173833621	173833842	173833621	173833644	173833812	173833842
DDX46	0.000188125	0.87582	GAS5	173833394	173834420	173833394	173833842	173834366	173834420
DDX46	3.52406e-05	0.912285	BAX	49464066	49465055	49464066	49464171	49464788	49465055
DDX46	7.26423e-05	0.898135	FAM211A-AS1	16342640	16343567	16342640	16342728	16342894	16343567
DDX46	0.0004597	0.850179	CYP4V2	187122310	187126456	187122310	187122496	187126353	187126456
DDX46	0.000404287	0.854185	SNHG12	28906044	28906493	28906044	28906099	28906423	28906493
PCBP2	0.000321463	0.861056	BAX	49464066	49465055	49464066	49464171	49464788	49465055
PCBP2	0.000387797	0.855459	RPL10A	35436723	35437306	35436723	35437062	35437157	35437306
PCBP2	0.000590039	0.842056	ATXN7L2	110031468	110032750	110031468	110031722	110032551	110032750
GEMIN7	0.000535498	-0.845266	PPP2R3B	302041	302666	302041	302131	302617	302666
HNRNPA2B1	0.000730084	0.834755	GAS5	173834366	173834685	173834366	173834420	173834608	173834685
HNRNPA2B1	0.000601257	0.841424	GAS5	173833621	173833842	173833621	173833644	173833812	173833842
HNRNPA2B1	0.00015163	0.881289	PFDN5	53690213	53691708	53690213	53690335	53691633	53691708
HNRNPA2B1	0.000188252	0.875802	BAX	49464066	49465055	49464066	49464171	49464788	49465055
HNRNPA2B1	0.000345159	0.858962	RPL10A	35436723	35437306	35436723	35437062	35437157	35437306
HNRNPA2B1	0.000181944	0.876684	FAM211A-AS1	16342640	16343567	16342640	16342728	16342894	16343567
HNRNPA2B1	8.76609e-05	0.894084	SNHG12	28906044	28906493	28906044	28906099	28906423	28906493
PPP4R2	9.09373e-05	0.893274	FAM211A-AS1	16342640	16343567	16342640	16342728	16342894	16343567
TXNL4A	7.40901e-06	0.936315	GAS5	173834366	173834685	173834366	173834420	173834608	173834685
TXNL4A	1.91337e-05	0.922647	GAS5	173833394	173833644	173833394	173833442	173833621	173833644
TXNL4A	4.69944e-06	0.94197	GAS5	173833621	173833842	173833621	173833644	173833812	173833842
TXNL4A	1.82451e-05	0.923399	GAS5	173833394	173834420	173833394	173833842	173834366	173834420
TXNL4A	0.000194782	-0.874913	BDH2	104006505	104007697	104006505	104006619	104007636	104007697
TXNL4A	0.00062447	-0.840146	CDK5RAP3	46051765	46052703	46051765	46051814	46052524	46052703
TXNL4A	0.000655721	-0.838482	RBM39	34326889	34328809	34326889	34326939	34328745	34328809
TXNL4A	7.62598e-06	0.935938	GAS5	173833394	173833842	173833394	173833442	173833812	173833842
TXNL4A	3.41821e-05	0.912835	GNB2L1	180668491	180669345	180668491	180668639	180669169	180669345
TXNL4A	4.61405e-05	0.907267	PFDN5	53690213	53691708	53690213	53690335	53691633	53691708
TXNL4A	9.65702e-05	0.891933	RPL10A	35436723	35437306	35436723	35437062	35437157	35437306
TXNL4A	0.000294577	-0.863584	TCEB2	2821414	2822103	2821414	2821605	2821994	2822103
TXNL4A	0.000345613	0.858923	FAM211A-AS1	16342640	16343567	16342640	16342728	16342894	16343567
TXNL4A	0.00018819	0.875811	DDIT3	57911051	57911536	57911051	57911207	57911488	57911536
TXNL4A	0.000203906	0.87371	SNHG12	28906044	28906493	28906044	28906099	28906423	28906493
TXNL4A	0.000173396	-0.877918	PPP4C	30094066	30094888	30094066	30094284	30094714	30094888
CCBL2	0.0003772	0.856301	DDX39A	14520114	14520457	14520114	14520259	14520347	14520457
HNRNPUL1	2.50645e-05	0.918231	GAS5	173834366	173834685	173834366	173834420	173834608	173834685
HNRNPUL1	4.60932e-05	0.907287	GAS5	173833394	173833644	173833394	173833442	173833621	173833644
HNRNPUL1	2.01139e-05	0.921849	GAS5	173833621	173833842	173833621	173833644	173833812	173833842
HNRNPUL1	1.18409e-05	0.929901	GAS5	173833394	173834420	173833394	173833842	173834366	173834420
HNRNPUL1	6.18606e-05	-0.90147	BDH2	104006505	104007697	104006505	104006619	104007636	104007697
HNRNPUL1	0.000128448	-0.885325	RBM39	34326889	34328809	34326889	34326939	34328745	34328809
HNRNPUL1	0.000204694	0.873608	GNB2L1	180668491	180669345	180668491	180668639	180669169	180669345
HNRNPUL1	0.000100504	0.891032	PFDN5	53690213	53691708	53690213	53690335	53691633	53691708
HNRNPUL1	0.000171602	0.878183	RPL10A	35436723	35437306	35436723	35437062	35437157	35437306
HNRNPUL1	0.000593772	-0.841845	TXLNG2P	21755284	21759551	21755284	21755479	21759476	21759551
HNRNPUL1	0.000560113	-0.843787	NOL12	38087180	38089483	38087180	38087431	38089338	38089483
HNRNPK	4.68575e-05	-0.906971	BDH2	104006505	104007697	104006505	104006619	104007636	104007697
HNRNPK	0.000357258	0.857935	BAX	49464066	49465055	49464066	49464171	49464788	49465055
SYNCRIP	0.000233396	0.870086	GAS5	173834366	173834685	173834366	173834420	173834608	173834685
SYNCRIP	0.000117986	0.887336	GAS5	173833621	173833842	173833621	173833644	173833812	173833842
SYNCRIP	0.000400789	0.854452	GAS5	173833394	173834420	173833394	173833842	173834366	173834420
SYNCRIP	0.000495811	0.847766	PFDN5	53690213	53691708	53690213	53690335	53691633	53691708
SYNCRIP	8.19617e-05	0.895552	BAX	49464066	49465055	49464066	49464171	49464788	49465055
SYNCRIP	2.71299e-05	0.916888	FAM211A-AS1	16342640	16343567	16342640	16342728	16342894	16343567
SYNCRIP	5.77824e-05	0.902851	SNHG12	28906044	28906493	28906044	28906099	28906423	28906493
NONO	0.000240709	-0.869244	NOL12	38087180	38089483	38087180	38087431	38089338	38089483
NONO	8.13232e-05	-0.895721	LIMS2	128398470	128400647	128398470	128398563	128400497	128400647
NONO	0.000116953	0.887542	ABHD17A	1877506	1880114	1877506	1877686	1879919	1880114
WDR25	8.82367e-05	-0.89394	GAS5	173834366	173834685	173834366	173834420	173834608	173834685
WDR25	0.000468457	-0.84958	GAS5	173833394	173833644	173833394	173833442	173833621	173833644
WDR25	0.000119754	-0.886987	GAS5	173833621	173833842	173833621	173833644	173833812	173833842
WDR25	0.000167608	-0.87878	GAS5	173833394	173834420	173833394	173833842	173834366	173834420
WDR25	2.08357e-05	0.921281	DDX39A	14520114	14520457	14520114	14520259	14520347	14520457
WDR25	0.000425251	0.852622	CDK5RAP3	46051765	46052703	46051765	46051814	46052524	46052703
WDR25	4.81367e-05	-0.906452	GAS5	173833394	173833842	173833394	173833442	173833812	173833842
WDR25	8.12916e-05	-0.89573	PFDN5	53690213	53691708	53690213	53690335	53691633	53691708
WDR25	0.000494441	-0.847855	BAX	49464066	49465055	49464066	49464171	49464788	49465055
WDR25	0.000105697	-0.889885	RPL10A	35436723	35437306	35436723	35437062	35437157	35437306
WDR25	1.80945e-05	-0.92353	FAM211A-AS1	16342640	16343567	16342640	16342728	16342894	16343567
WDR25	0.000190648	0.875473	NOL12	38087180	38089483	38087180	38087431	38089338	38089483
WDR25	0.000407982	-0.853905	SNHG12	28906044	28906493	28906044	28906099	28906423	28906493
WDR25	0.000366643	0.857157	KIF18B	43003359	43003867	43003359	43003554	43003781	43003867
MELK	4.55019e-06	0.942351	GAS5	173834366	173834685	173834366	173834420	173834608	173834685
MELK	3.54369e-05	0.912185	GAS5	173833394	173833644	173833394	173833442	173833621	173833644
MELK	2.91528e-05	0.915648	GAS5	173833621	173833842	173833621	173833644	173833812	173833842
MELK	6.96939e-05	0.899006	GAS5	173833394	173834420	173833394	173833842	173834366	173834420
MELK	0.000130481	-0.884949	DUS1L	80016216	80016694	80016216	80016292	80016656	80016694
MELK	0.00035092	-0.858469	CDK5RAP3	46051765	46052703	46051765	46051814	46052524	46052703
MELK	0.000657879	0.838369	GAS5	173833394	173833842	173833394	173833442	173833812	173833842
MELK	2.78109e-05	0.916462	PFDN5	53690213	53691708	53690213	53690335	53691633	53691708
MELK	2.93901e-05	0.915507	FAM211A-AS1	16342640	16343567	16342640	16342728	16342894	16343567
MELK	0.000695124	-0.836469	LIMS2	128398470	128400647	128398470	128398563	128400497	128400647
MELK	0.000464513	0.849849	SNHG1	62621272	62621536	62621272	62621305	62621489	62621536
MELK	0.000653864	0.838579	SNHG12	28906044	28906493	28906044	28906099	28906423	28906493
PRPF18	5.02369e-05	0.905623	GAS5	173834366	173834685	173834366	173834420	173834608	173834685
PRPF18	0.000120951	0.886753	GAS5	173833394	173833644	173833394	173833442	173833621	173833644
PRPF18	8.92255e-06	0.933847	GAS5	173833621	173833842	173833621	173833644	173833812	173833842
PRPF18	6.22779e-05	0.901332	GAS5	173833394	173834420	173833394	173833842	173834366	173834420
PRPF18	0.000622684	-0.840243	BDH2	104006505	104007697	104006505	104006619	104007636	104007697
PRPF18	0.000443722	0.851294	PFDN5	53690213	53691708	53690213	53690335	53691633	53691708
PRPF18	2.16614e-05	0.920649	BAX	49464066	49465055	49464066	49464171	49464788	49465055
PRPF18	0.00067779	0.837343	DDIT3	57911051	57911536	57911051	57911221	57911488	57911536
TFIP11	0.000635594	0.839546	TMEM91	41888676	41889988	41888676	41888826	41889619	41889988
TFIP11	0.000369783	-0.856901	NMRAL1	4524093	4524793	4524093	4524167	4524554	4524793
SYF2	0.000186557	0.876037	DDX39A	14520553	14521146	14520553	14520685	14521027	14521146
SYF2	8.10901e-05	0.895783	DDX39A	14520114	14520457	14520114	14520259	14520347	14520457
SYF2	0.000698978	0.836277	CDK5RAP3	46051765	46052703	46051765	46051814	46052524	46052703
SYF2	0.000690069	-0.836722	GAS5	173833394	173833842	173833394	173833442	173833812	173833842
SYF2	0.000207051	-0.873304	PFDN5	53690213	53691708	53690213	53690335	53691633	53691708
SYF2	0.000561708	0.843693	NUP62	50430950	50432761	50430950	50431105	50432582	50432761
SYF2	0.00012366	0.886229	SUN2	39136271	39137055	39136271	39136437	39137011	39137055
SYF2	0.000645758	0.839006	MYO7B	128391750	128392258	128391750	128391864	128392170	128392258
SYF2	0.00060676	-0.841118	IFFO1	6657230	6657711	6657230	6657326	6657590	6657711
POLR2H	3.83668e-05	0.910734	IDH3A	78449249	78449973	78449249	78449504	78449889	78449973
HNRNPR	5.28386e-06	0.940565	GAS5	173834366	173834685	173834366	173834420	173834608	173834685
HNRNPR	5.23879e-05	0.904801	GAS5	173833394	173833644	173833394	173833442	173833621	173833644
HNRNPR	1.73768e-06	0.952612	GAS5	173833621	173833842	173833621	173833644	173833812	173833842
HNRNPR	2.107e-05	0.9211	GAS5	173833394	173834420	173833394	173833842	173834366	173834420
HNRNPR	0.000399046	-0.854585	BDH2	104006505	104007697	104006505	104006619	104007636	104007697
HNRNPR	0.000309048	-0.862202	DUS1L	80016216	80016694	80016216	80016292	80016656	80016694
HNRNPR	0.000702375	-0.836108	HNRNPH1	179047892	179048398	179047892	179048036	179048242	179048398
HNRNPR	3.90246e-05	0.91042	PFDN5	53690213	53691708	53690213	53690335	53691633	53691708
HNRNPR	4.32418e-05	0.908502	BAX	49464066	49465055	49464066	49464171	49464788	49465055
HNRNPR	0.000348822	0.858648	RPL10A	35436723	35437306	35436723	35437062	35437157	35437306
HNRNPR	0.000121668	0.886613	FAM211A-AS1	16342640	16343567	16342640	16342728	16342894	16343567
HNRNPR	0.000316852	0.861478	SNHG12	28906044	28906493	28906044	28906099	28906423	28906493
DHX8	0.000278825	-0.865149	RBM39	34326889	34328809	34326889	34326939	34328745	34328809
DHX8	0.000108224	0.889343	ZNF160	53594665	53594973	53594665	53594782	53594889	53594973
CELF1	0.000119258	-0.887084	HNRNPH1	179047892	179048398	179047892	179048036	179048242	179048398
SF1	2.36669e-05	0.919191	GAS5	173834366	173834685	173834366	173834420	173834608	173834685
SF1	1.50413e-05	0.926376	GAS5	173833394	173833644	173833394	173833442	173833621	173833644
SF1	8.79534e-05	0.894011	GAS5	173833621	173833842	173833621	173833644	173833812	173833842
SF1	3.30027e-05	0.913464	GAS5	173833394	173834420	173833394	173833842	173834366	173834420
SF1	4.79987e-05	-0.906508	RBM39	34326889	34328809	34326889	34326939	34328745	34328809
SF1	0.000494035	0.847881	GNB2L1	180668491	180669345	180668491	180668639	180669169	180669345
SF1	0.000208428	0.873128	PFDN5	53690213	53691708	53690213	53690335	53691633	53691708
SF1	0.000569436	0.84324	DDIT3	57911051	57911536	57911051	57911207	57911488	57911536
HNRNPM	0.000164403	-0.879268	DDX39A	14520553	14521146	14520553	14520685	14521027	14521146
HNRNPM	0.000694862	0.836482	GAS5	173834366	173834685	173834366	173834420	173834608	173834685
HNRNPM	0.000463433	0.849923	GAS5	173833621	173833842	173833621	173833644	173833812	173833842
HNRNPM	0.000666923	0.8379	GAS5	173833394	173834420	173833394	173833842	173834366	173834420
HNRNPM	3.49362e-06	-0.945374	BDH2	104006505	104007697	104006505	104006619	104007636	104007697
HNRNPM	7.53417e-05	-0.897361	PTPRS	5218430	5219478	5218430	5218543	5219320	5219478
HNRNPM	0.000629539	0.839872	GNB2L1	180668491	180669345	180668491	180668639	180669169	180669345
HNRNPM	0.000199784	0.874248	PFDN5	53690213	53691708	53690213	53690335	53691633	53691708
HNRNPM	0.000101636	0.890779	RPL10A	35436723	35437306	35436723	35437062	35437157	35437306
HNRNPM	0.000324927	-0.860743	RPL3	39709195	39710213	39709195	39709315	39710111	39710213
HNRNPM	2.95499e-05	0.915412	SNHG12	28906044	28906493	28906044	28906099	28906423	28906493
RNPS1	0.00042457	-0.852672	SRRM1	24973157	24975520	24973157	24973280	24975349	24975520
RNPS1	2.01256e-05	0.92184	GAS5	173834366	173834685	173834366	173834420	173834608	173834685
RNPS1	1.55433e-05	0.925879	GAS5	173833394	173833644	173833394	173833442	173833621	173833644
RNPS1	6.99047e-05	0.898942	GAS5	173833621	173833842	173833621	173833644	173833812	173833842
RNPS1	3.02345e-05	0.915012	GAS5	173833394	173834420	173833394	173833842	173834366	173834420
RNPS1	6.91772e-07	-0.960692	RBM39	34326889	34328809	34326889	34326939	34328745	34328809
RNPS1	0.000332698	0.860049	PFDN5	53690213	53691708	53690213	53690335	53691633	53691708
RNPS1	0.000430755	-0.852221	ORMDL1	190647147	190647849	190647147	190647328	190647739	190647849
RNPS1	0.000219367	-0.871762	ATXN2L	28847253	28847806	28847253	28847443	28847769	28847806
CLNS1A	0.000486915	0.848347	NFATC4	24845499	24847207	24845499	24846084	24846843	24847207
QKI	0.000213647	0.87247	GPR133	131451007	131456125	131451007	131451091	131456002	131456125
SON	0.000328924	0.860384	BAX	49464066	49465055	49464066	49464171	49464788	49465055
SON	0.000276917	0.865343	FAM211A-AS1	16342640	16343567	16342640	16342728	16342894	16343567
TTF2	0.000411745	0.853622	SNHG1	62621272	62621536	62621272	62621305	62621489	62621536
PTBP2	0.000426176	0.852554	GAS5	173833621	173833842	173833621	173833644	173833812	173833842
PTBP2	0.000327066	-0.86055	BDH2	104006505	104007697	104006505	104006619	104007636	104007697
PTBP2	0.000441828	0.851428	BAX	49464066	49465055	49464066	49464171	49464788	49465055
PTBP2	8.55857e-05	0.89461	DDIT3	57911051	57911536	57911051	57911221	57911488	57911536
PTBP2	0.000664906	-0.838004	CYB5R2	7689708	7693754	7689708	7689792	7693681	7693754
PTBP2	0.000281802	0.864848	SNHG12	28906044	28906493	28906044	28906099	28906423	28906493
GEMIN4	0.000272975	-0.865748	SRRM1	24973157	24975520	24973157	24973280	24975349	24975520
GEMIN4	0.00013362	0.884378	GAS5	173834366	173834685	173834366	173834420	173834608	173834685
GEMIN4	0.000144307	0.882508	GAS5	173833394	173833644	173833394	173833442	173833621	173833644
GEMIN4	0.000427652	0.852447	GAS5	173833621	173833842	173833621	173833644	173833812	173833842
GEMIN4	0.000344346	0.859032	GAS5	173833394	173834420	173833394	173833842	173834366	173834420
GEMIN4	2.16062e-05	-0.920691	RBM39	34326889	34328809	34326889	34326939	34328745	34328809
GEMIN4	0.000689062	0.836773	GAS5	173833394	173833842	173833394	173833442	173833812	173833842
GEMIN4	0.0003558	0.858057	PFDN5	53690213	53691708	53690213	53690335	53691633	53691708
GEMIN4	0.000339572	-0.859445	TCEB2	2821414	2822103	2821414	2821605	2821994	2822103
GEMIN4	0.000559939	0.843798	NPHP4	5922870	5924093	5922870	5923465	5923949	5924093
WDR77	2.25641e-05	-0.91998	DDX39A	14520553	14521146	14520553	14520685	14521027	14521146
WDR77	6.18759e-05	0.901465	GAS5	173834366	173834685	173834366	173834420	173834608	173834685
WDR77	0.000462457	0.849989	GAS5	173833394	173833644	173833394	173833442	173833621	173833644
WDR77	0.000152286	0.881182	GAS5	173833621	173833842	173833621	173833644	173833812	173833842
WDR77	0.000193226	0.875123	GAS5	173833394	173834420	173833394	173833842	173834366	173834420
WDR77	7.26131e-05	-0.898143	CDK5RAP3	46051765	46052703	46051765	46051814	46052524	46052703
WDR77	4.31124e-05	-0.908559	PTPRS	5218430	5219478	5218430	5218543	5219320	5219478
WDR77	0.000132306	0.884616	GAS5	173833394	173833842	173833394	173833442	173833812	173833842
WDR77	8.16553e-06	0.935037	PFDN5	53690213	53691708	53690213	53690335	53691633	53691708
WDR77	0.000440227	0.851542	RPL10A	35436723	35437306	35436723	35437062	35437157	35437306
WDR77	3.37623e-05	0.913057	FAM211A-AS1	16342640	16343567	16342640	16342728	16342894	16343567
WDR77	6.47384e-06	0.938048	SNHG12	28906044	28906493	28906044	28906099	28906423	28906493
WDR77	0.000528958	-0.845668	SUN2	39136271	39137055	39136271	39136437	39137011	39137055
WDR77	0.000544827	-0.8447	MYO7B	128391750	128392258	128391750	128391864	128392170	128392258
SRPK1	0.000392018	-0.855129	DDX39A	14520553	14521146	14520553	14520685	14521027	14521146
SRPK1	0.000224843	-0.871099	DDX39A	14520114	14520457	14520114	14520259	14520347	14520457
SRPK1	0.000157081	-0.880411	CDK5RAP3	46051765	46052703	46051765	46051814	46052524	46052703
SRPK1	0.000124863	0.885999	GAS5	173833394	173833842	173833394	173833442	173833812	173833842
SRPK1	0.000378148	0.856225	PFDN5	53690213	53691708	53690213	53690335	53691633	53691708
SRPK1	0.000337148	0.859657	RPL10A	35436723	35437306	35436723	35437062	35437157	35437306
SRPK1	0.00012045	0.88685	FAM211A-AS1	16342640	16343567	16342640	16342728	16342894	16343567
SRPK1	0.000493976	-0.847885	NUP62	50430950	50432761	50430950	50431105	50432582	50432761
SRPK1	6.68786e-05	0.899865	SNHG12	28906044	28906493	28906044	28906099	28906423	28906493
SRPK1	0.000670256	-0.837729	CCNK	99967102	99968713	99967102	99967208	99968543	99968713
SNRPC	5.1179e-05	-0.905259	SRRM1	24973157	24975520	24973157	24973280	24975349	24975520
SNRPC	6.84555e-05	0.89938	GAS5	173834366	173834685	173834366	173834420	173834608	173834685
SNRPC	6.22504e-05	0.901341	GAS5	173833394	173833644	173833394	173833442	173833621	173833644
SNRPC	0.00020784	0.873203	GAS5	173833621	173833842	173833621	173833644	173833812	173833842
SNRPC	0.000251623	0.868022	GAS5	173833394	173834420	173833394	173833842	173834366	173834420
SNRPC	0.000605893	-0.841166	PPP2R3B	302041	302666	302041	302131	302617	302666
SNRPC	0.000266327	-0.866441	CDK5RAP3	46051765	46052703	46051765	46051814	46052524	46052703
SNRPC	0.000162108	-0.879622	RBM39	34326889	34328809	34326889	34326939	34328745	34328809
SNRPC	0.00072305	0.835095	GAS5	173833394	173833842	173833394	173833442	173833812	173833842
SNRPC	0.000118451	0.887244	PFDN5	53690213	53691708	53690213	53690335	53691633	53691708
SNRPC	0.000283732	-0.864654	TCEB2	2821414	2822103	2821414	2821605	2821994	2822103
SNRPC	0.000386156	-0.855588	ATXN2L	28847253	28847806	28847253	28847443	28847769	28847806
SNUPN	0.000648805	0.838845	PKD1P5	18468688	18468926	18468688	18468741	18468809	18468926
SNUPN	7.52082e-05	-0.897399	CYP4V2	187122310	187126456	187122310	187122496	187126353	187126456
POLR2F	7.63476e-05	-0.897078	SRRM1	24973157	24975520	24973157	24973280	24975349	24975520
POLR2F	0.000578021	-0.842743	RBM39	34326889	34328809	34326889	34326939	34328745	34328809
POLR2F	0.000544488	-0.84472	ATXN2L	28847253	28847806	28847253	28847443	28847769	28847806
PRPF40B	0.000244902	0.868769	NXF1	62566010	62567958	62566010	62566047	62567848	62567958
PRPF40B	0.00072374	-0.835062	PCNXL2	233119881	233122286	233119881	233120223	233121837	233122286
U2AF1L4	0.000510578	-0.846818	RPL10A	35436723	35437306	35436723	35437062	35437157	35437306
CELF6	7.00047e-05	0.898913	CCNK	99967102	99968713	99967102	99967208	99968543	99968713
CDC40	1.84592e-05	0.923216	AP1G2	24032924	24033430	24032924	24033065	24033254	24033430
RBM8A	0.000714326	-0.83552	TCEB2	2821414	2822103	2821414	2821605	2821994	2822103
POLR2I	0.000389682	-0.855312	PPP2R3B	302041	302666	302041	302131	302617	302666
POLR2I	0.000162641	-0.879539	RBM5	50137964	50140599	50137964	50138038	50140515	50140599
POLR2I	0.000728297	-0.834841	ATXN2L	28847253	28847806	28847253	28847443	28847769	28847806
POLR2I	0.00043514	-0.851905	AP1G2	24032924	24033430	24032924	24033065	24033254	24033430
POLR2I	0.00068684	-0.836884	C9orf72	27558488	27560297	27558488	27558605	27560224	27560297
HNRNPH3	0.00018575	-0.876149	DDX39A	14520553	14521146	14520553	14520685	14521027	14521146
HNRNPH3	0.000185283	0.876214	GAS5	173834366	173834685	173834366	173834420	173834608	173834685
HNRNPH3	0.000260049	0.867107	GAS5	173833621	173833842	173833621	173833644	173833812	173833842
HNRNPH3	0.000455355	0.850479	GAS5	173833394	173834420	173833394	173833842	173834366	173834420
HNRNPH3	0.000480859	-0.848748	CDK5RAP3	46051765	46052703	46051765	46051814	46052524	46052703
HNRNPH3	0.000211919	-0.872687	PTPRS	5218430	5219478	5218430	5218543	5219320	5219478
HNRNPH3	4.0003e-05	0.909961	PFDN5	53690213	53691708	53690213	53690335	53691633	53691708
HNRNPH3	0.000450785	0.850797	RPL10A	35436723	35437306	35436723	35437062	35437157	35437306
HNRNPH3	2.86712e-05	0.915937	FAM211A-AS1	16342640	16343567	16342640	16342728	16342894	16343567
HNRNPH3	0.000539408	-0.845028	NOL12	38087180	38089483	38087180	38087431	38089338	38089483
HNRNPH3	0.000127311	0.885537	CYP4V2	187122310	187126456	187122310	187122496	187126353	187126456
HNRNPH3	0.000644603	0.839067	ABHD17A	1877506	1880114	1877506	1877686	1879919	1880114
HNRNPH3	2.58464e-05	0.917713	SNHG12	28906044	28906493	28906044	28906099	28906423	28906493
WBP11	1.00178e-06	0.957627	GAS5	173834366	173834685	173834366	173834420	173834608	173834685
WBP11	1.2561e-06	0.955636	GAS5	173833394	173833644	173833394	173833442	173833621	173833644
WBP11	6.59859e-06	0.937806	GAS5	173833621	173833842	173833621	173833644	173833812	173833842
WBP11	1.12727e-05	0.930604	GAS5	173833394	173834420	173833394	173833842	173834366	173834420
WBP11	0.000256339	-0.867507	CDK5RAP3	46051765	46052703	46051765	46051814	46052524	46052703
WBP11	8.03035e-05	0.895994	PFDN5	53690213	53691708	53690213	53690335	53691633	53691708
WBP11	9.59852e-05	0.892069	FAM211A-AS1	16342640	16343567	16342640	16342728	16342894	16343567
WBP11	0.000627354	-0.83999	NOL12	38087180	38089483	38087180	38087431	38089338	38089483
WBP11	0.000520364	0.846202	CYP4V2	187122310	187126456	187122310	187122496	187126353	187126456
WBP11	0.000218378	-0.871884	LIMS2	128398470	128400647	128398470	128398563	128400497	128400647
WBP11	0.00030318	0.862756	ABHD17A	1877506	1880114	1877506	1877686	1879919	1880114
CELF2	0.000616963	-0.840555	GAS5	173834366	173834685	173834366	173834420	173834608	173834685
CELF2	0.000707012	-0.835879	GAS5	173833394	173833644	173833394	173833442	173833621	173833644
CELF2	0.000370841	0.856814	PKD1P5	18468688	18468926	18468688	18468741	18468809	18468926
TXNL4B	0.00067752	0.837357	POMZP3	76247499	76247932	76247499	76247617	76247813	76247932
SNRPD3	0.000160876	0.879813	GAS5	173834366	173834685	173834366	173834420	173834608	173834685
SNRPD3	0.000112733	0.888399	GAS5	173833394	173833644	173833394	173833442	173833621	173833644
SNRPD3	0.000178451	0.877182	GAS5	173833621	173833842	173833621	173833644	173833812	173833842
SNRPD3	5.36434e-05	0.904333	GAS5	173833394	173834420	173833394	173833842	173834366	173834420
SNRPD3	0.000695895	0.83643	BTBD19	45278667	45278941	45278667	45278736	45278809	45278941
U2AF2	0.000169389	-0.878512	SRRM1	24973157	24975520	24973157	24973280	24975349	24975520
U2AF2	0.000210995	0.872803	GAS5	173834366	173834685	173834366	173834420	173834608	173834685
U2AF2	0.000145259	0.882347	GAS5	173833394	173833644	173833394	173833442	173833621	173833644
U2AF2	0.000631309	0.839776	GAS5	173833621	173833842	173833621	173833644	173833812	173833842
U2AF2	0.000238647	0.869479	GAS5	173833394	173834420	173833394	173833842	173834366	173834420
U2AF2	2.46955e-05	-0.918481	RBM39	34326889	34328809	34326889	34326939	34328745	34328809
U2AF2	0.000532925	0.845424	PFDN5	53690213	53691708	53690213	53690335	53691633	53691708
U2AF2	0.000422626	-0.852814	ATXN2L	28847253	28847806	28847253	28847443	28847769	28847806
U2AF2	0.000709679	-0.835748	AP1G2	24032924	24033430	24032924	24033065	24033254	24033430
PLRG1	0.000287894	0.864239	RNF44	175956731	175957207	175956731	175956819	175957082	175957207
EFTUD2	0.000522116	-0.846093	SRRM1	24973157	24975520	24973157	24973280	24975349	24975520
EFTUD2	7.49136e-05	-0.897482	DDX39A	14520553	14521146	14520553	14520685	14521027	14521146
EFTUD2	2.19232e-05	0.920453	GAS5	173834366	173834685	173834366	173834420	173834608	173834685
EFTUD2	0.000232508	0.87019	GAS5	173833394	173833644	173833394	173833442	173833621	173833644
EFTUD2	8.80705e-05	0.893982	GAS5	173833621	173833842	173833621	173833644	173833812	173833842
EFTUD2	0.000104107	0.890232	GAS5	173833394	173834420	173833394	173833842	173834366	173834420
EFTUD2	3.47172e-06	-0.945444	CDK5RAP3	46051765	46052703	46051765	46051814	46052524	46052703
EFTUD2	0.000127156	-0.885566	PTPRS	5218430	5219478	5218430	5218543	5219320	5219478
EFTUD2	0.000175698	0.877581	GAS5	173833394	173833842	173833394	173833442	173833812	173833842
EFTUD2	4.05552e-06	0.943688	PFDN5	53690213	53691708	53690213	53690335	53691633	53691708
EFTUD2	0.000507765	0.846997	RPL10A	35436723	35437306	35436723	35437062	35437157	35437306
EFTUD2	0.000731405	-0.834692	NOL12	38087180	38089483	38087180	38087431	38089338	38089483
EFTUD2	0.000697448	0.836353	SNHG12	28906044	28906493	28906044	28906099	28906423	28906493
PPAN	8.16789e-05	-0.895627	ACAA1	38167316	38168191	38167316	38167372	38168000	38168191
PPAN	0.000182221	-0.876644	QTRT1	10822836	10823304	10822836	10822975	10823228	10823304
SF3B2	0.000729942	-0.834762	SRRM1	24973157	24975520	24973157	24973280	24975349	24975520
SF3B2	0.000104794	-0.890082	DDX39A	14520553	14521146	14520553	14520685	14521027	14521146
SF3B2	3.06498e-06	0.946812	GAS5	173834366	173834685	173834366	173834420	173834608	173834685
SF3B2	1.60166e-05	0.925421	GAS5	173833394	173833644	173833394	173833442	173833621	173833644
SF3B2	1.81022e-06	0.952217	GAS5	173833621	173833842	173833621	173833644	173833812	173833842
SF3B2	6.54382e-06	0.937911	GAS5	173833394	173834420	173833394	173833842	173834366	173834420
SF3B2	1.50934e-05	-0.926324	BDH2	104006505	104007697	104006505	104006619	104007636	104007697
SF3B2	0.000246827	-0.868554	CDK5RAP3	46051765	46052703	46051765	46051814	46052524	46052703
SF3B2	0.000432463	-0.852098	RBM39	34326889	34328809	34326889	34326939	34328745	34328809
SF3B2	0.000133963	-0.884316	PTPRS	5218430	5219478	5218430	5218543	5219320	5219478
SF3B2	0.000459293	0.850207	GAS5	173833394	173833842	173833394	173833442	173833812	173833842
SF3B2	0.000262241	0.866873	GNB2L1	180668491	180669345	180668491	180668639	180669169	180669345
SF3B2	4.51528e-06	0.942441	PFDN5	53690213	53691708	53690213	53690335	53691633	53691708
SF3B2	0.000637354	0.839452	BAX	49464066	49465055	49464066	49464171	49464788	49465055
SF3B2	3.49082e-05	0.912456	RPL10A	35436723	35437306	35436723	35437062	35437157	35437306
SF3B2	0.000622354	0.840261	FAM211A-AS1	16342640	16343567	16342640	16342728	16342894	16343567
SF3B2	0.00035525	-0.858104	NOL12	38087180	38089483	38087180	38087431	38089338	38089483
SF3B2	0.000555686	0.84405	CYP4V2	187122310	187126456	187122310	187122496	187126353	187126456
SF3B2	0.000344425	0.859025	ABHD17A	1877506	1880114	1877506	1877686	1879919	1880114
SF3B2	0.000154831	0.88077	SNHG12	28906044	28906493	28906044	28906099	28906423	28906493
GEMIN5	8.6546e-05	-0.894365	DDX39A	14520553	14521146	14520553	14520685	14521027	14521146
GEMIN5	0.000677112	0.837378	GAS5	173833394	173833842	173833394	173833442	173833812	173833842
GEMIN5	0.000399447	0.854555	PFDN5	53690213	53691708	53690213	53690335	53691633	53691708
GEMIN5	0.000325603	-0.860682	NUP62	50430950	50432761	50430950	50431105	50432582	50432761
GEMIN5	0.000103741	0.890312	SNHG12	28906044	28906493	28906044	28906099	28906423	28906493
GEMIN5	0.000530083	-0.845599	MYO7B	128391750	128392258	128391750	128391864	128392170	128392258
GEMIN5	0.000198664	-0.874396	CCNK	99967102	99968713	99967102	99967208	99968543	99968713
RSRC1	0.000129847	0.885066	SUN2	39136271	39137055	39136271	39136437	39137011	39137055
SNRNP48	1.4231e-05	0.927208	GAS5	173834366	173834685	173834366	173834420	173834608	173834685
SNRNP48	7.64611e-05	0.897047	GAS5	173833394	173833644	173833394	173833442	173833621	173833644
SNRNP48	1.42758e-05	0.927161	GAS5	173833621	173833842	173833621	173833644	173833812	173833842
SNRNP48	2.69171e-05	0.917022	GAS5	173833394	173834420	173833394	173833842	173834366	173834420
SNRNP48	0.000280121	-0.865018	DDX39A	14520114	14520457	14520114	14520259	14520347	14520457
SNRNP48	0.000339239	-0.859474	CDK5RAP3	46051765	46052703	46051765	46051814	46052524	46052703
SNRNP48	0.00019928	0.874314	GAS5	173833394	173833842	173833394	173833442	173833812	173833842
SNRNP48	0.000423958	0.852717	GNB2L1	180668491	180669345	180668491	180668639	180669169	180669345
SNRNP48	0.000162904	0.879499	PFDN5	53690213	53691708	53690213	53690335	53691633	53691708
SNRNP48	0.000163767	0.879366	BAX	49464066	49465055	49464066	49464171	49464788	49465055
SNRNP48	0.000119361	0.887064	RPL10A	35436723	35437306	35436723	35437062	35437157	35437306
SNRNP48	0.000136316	0.883896	FAM211A-AS1	16342640	16343567	16342640	16342728	16342894	16343567
SNRNP48	0.000175588	-0.877597	NOL12	38087180	38089483	38087180	38087431	38089338	38089483
SNRNP48	0.000714665	0.835503	PFDN5	53689622	53690251	53689622	53689725	53690213	53690251
CDC5L	0.000663836	-0.83806	HNRNPH1	179047892	179048398	179047892	179048036	179048242	179048398
CDC5L	0.000601252	0.841425	SHISA5	48509274	48510972	48509274	48510585	48510759	48510972
U2AF1	1.43263e-05	0.927108	GAS5	173834366	173834685	173834366	173834420	173834608	173834685
U2AF1	3.32142e-05	0.91335	GAS5	173833394	173833644	173833394	173833442	173833621	173833644
U2AF1	3.69112e-05	0.911443	GAS5	173833621	173833842	173833621	173833644	173833812	173833842
U2AF1	0.000134292	0.884257	GAS5	173833394	173834420	173833394	173833842	173834366	173834420
U2AF1	0.000146899	-0.882071	DUS1L	80016216	80016694	80016216	80016292	80016656	80016694
U2AF1	0.000558202	-0.8439	CDK5RAP3	46051765	46052703	46051765	46051814	46052524	46052703
U2AF1	0.00036115	-0.857611	PTPRS	5218430	5219478	5218430	5218543	5219320	5219478
U2AF1	9.99977e-06	0.932286	PFDN5	53690213	53691708	53690213	53690335	53691633	53691708
U2AF1	0.000454178	0.85056	CIRBP	1274305	1274809	1274305	1274439	1274647	1274809
U2AF1	0.000371479	0.856763	FAM211A-AS1	16342640	16343567	16342640	16342728	16342894	16343567
U2AF1	0.000516708	0.846431	DDIT3	57911051	57911536	57911051	57911207	57911488	57911536
U2AF1	0.000631254	0.839779	ABHD17A	1877506	1880114	1877506	1877686	1879919	1880114
U2AF1	0.000206005	0.873439	SNHG12	28906044	28906493	28906044	28906099	28906423	28906493
LSM4	7.85567e-05	-0.896467	DDX39A	14520553	14521146	14520553	14520685	14521027	14521146
LSM4	6.91528e-05	0.899169	GAS5	173834366	173834685	173834366	173834420	173834608	173834685
LSM4	0.000181494	0.876748	GAS5	173833394	173833644	173833394	173833442	173833621	173833644
LSM4	0.000128638	0.88529	GAS5	173833621	173833842	173833621	173833644	173833812	173833842
LSM4	0.000103012	0.890473	GAS5	173833394	173834420	173833394	173833842	173834366	173834420
LSM4	2.05047e-05	-0.921539	BDH2	104006505	104007697	104006505	104006619	104007636	104007697
LSM4	0.000506126	-0.847102	CDK5RAP3	46051765	46052703	46051765	46051814	46052524	46052703
LSM4	6.70101e-05	-0.899824	PTPRS	5218430	5219478	5218430	5218543	5219320	5219478
LSM4	0.000679209	0.837271	GAS5	173833394	173833842	173833394	173833442	173833812	173833842
LSM4	0.000109871	0.888995	GNB2L1	180668491	180669345	180668491	180668639	180669169	180669345
LSM4	2.05325e-05	0.921518	PFDN5	53690213	53691708	53690213	53690335	53691633	53691708
LSM4	0.000241068	0.869203	RPL10A	35436723	35437306	35436723	35437062	35437157	35437306
LSM4	0.000408202	-0.853888	NOL12	38087180	38089483	38087180	38087431	38089338	38089483
LSM4	0.000478109	0.848931	DDIT3	57911051	57911536	57911051	57911207	57911488	57911536
LSM4	0.000143549	0.882637	SNHG12	28906044	28906493	28906044	28906099	28906423	28906493
LSM4	0.000315722	-0.861582	SUN2	39136271	39137055	39136271	39136437	39137011	39137055
LSM4	0.000641673	-0.839222	MYO7B	128391750	128392258	128391750	128391864	128392170	128392258
TSEN2	0.000636338	0.839507	SIRT7	79872169	79873388	79872169	79872406	79873315	79873388
TSEN2	0.000707379	-0.835861	DMKN	36001085	36001329	36001085	36001154	36001272	36001329
TSEN2	0.000647336	-0.838922	NUP62	50430950	50432761	50430950	50431105	50432582	50432761
DHX32	0.000536464	0.845207	RBM39	34326889	34328809	34326889	34326939	34328745	34328809
HNRNPU	3.63137e-05	0.911741	FAM211A-AS1	16342640	16343567	16342640	16342728	16342894	16343567
HNRNPU	0.000295075	0.863535	SNHG1	62621272	62621536	62621272	62621305	62621489	62621536
HNRNPU	0.000452944	0.850646	SNHG12	28906044	28906493	28906044	28906099	28906423	28906493
GEMIN8	0.000493192	0.847936	DUS1L	80016216	80016694	80016216	80016292	80016656	80016694
GEMIN8	0.000600596	0.841461	CDC42SE1	151027491	151028469	151027491	151027602	151028152	151028469
GEMIN8	0.000140593	0.883146	HNRNPH1	179047892	179048398	179047892	179048036	179048242	179048398
LSM5	0.000335074	-0.859839	SRRM1	24973157	24975520	24973157	24973280	24975349	24975520
LSM5	7.80826e-05	-0.896597	DDX39A	14520553	14521146	14520553	14520685	14521027	14521146
LSM5	3.89245e-05	0.910467	GAS5	173834366	173834685	173834366	173834420	173834608	173834685
LSM5	4.66491e-05	0.907057	GAS5	173833394	173833644	173833394	173833442	173833621	173833644
LSM5	3.08895e-05	0.914636	GAS5	173833621	173833842	173833621	173833644	173833812	173833842
LSM5	9.89678e-05	0.891381	GAS5	173833394	173834420	173833394	173833842	173834366	173834420
LSM5	0.000139619	-0.883315	BDH2	104006505	104007697	104006505	104006619	104007636	104007697
LSM5	6.80653e-05	-0.899499	CDK5RAP3	46051765	46052703	46051765	46051814	46052524	46052703
LSM5	0.000517536	-0.846379	RBM39	34326889	34328809	34326889	34326939	34328745	34328809
LSM5	0.000531355	-0.84552	PTPRS	5218430	5219478	5218430	5218543	5219320	5219478
LSM5	7.46449e-05	0.897559	GAS5	173833394	173833842	173833394	173833442	173833812	173833842
LSM5	0.000192863	0.875172	GNB2L1	180668491	180669345	180668491	180668639	180669169	180669345
LSM5	4.32592e-05	0.908494	PFDN5	53690213	53691708	53690213	53690335	53691633	53691708
LSM5	6.77775e-05	0.899588	RPL10A	35436723	35437306	35436723	35437062	35437157	35437306
LSM5	0.000596711	-0.841679	TCEB2	2821414	2822103	2821414	2821605	2821994	2822103
LSM5	0.000176597	-0.87745	NOL12	38087180	38089483	38087180	38087431	38089338	38089483
LSM5	7.56852e-05	0.897264	ABHD17A	1877506	1880114	1877506	1877686	1879919	1880114
LSM5	0.000309663	-0.862144	NUP62	50430950	50432761	50430950	50431105	50432582	50432761
LSM5	0.000375356	0.856449	SNHG12	28906044	28906493	28906044	28906099	28906423	28906493
LGALS3	0.000434595	-0.851944	GAS5	173834366	173834685	173834366	173834420	173834608	173834685
LGALS3	0.000363622	-0.857406	GAS5	173833394	173833644	173833394	173833442	173833621	173833644
LGALS3	0.000489463	-0.84818	GAS5	173833394	173834420	173833394	173833842	173834366	173834420
LGALS3	0.000146153	0.882196	MATR3	138650363	138651877	138650363	138650425	138651764	138651877
MAGOH	0.000675735	-0.837448	PKD1P5	18468688	18468926	18468688	18468741	18468809	18468926
MAGOH	0.000684349	0.83701	U2AF1L4	36234055	36234246	36234055	36234109	36234196	36234246
SNRNP27	0.000639607	0.839332	CIRBP	1274305	1274809	1274305	1274439	1274647	1274809
SNRNP27	9.24901e-05	-0.892898	PILRB	99950186	99950746	99950186	99950537	99950619	99950746
SNRNP27	0.000646601	-0.838961	LIMS2	128398470	128400647	128398470	128398563	128400497	128400647
PRPF8	2.70779e-05	-0.916921	DDX39A	14520553	14521146	14520553	14520685	14521027	14521146
PRPF8	0.000516909	0.846418	GAS5	173834366	173834685	173834366	173834420	173834608	173834685
PRPF8	0.000492673	0.84797	GAS5	173833621	173833842	173833621	173833644	173833812	173833842
PRPF8	0.000658335	0.838345	GAS5	173833394	173834420	173833394	173833842	173834366	173834420
PRPF8	0.000280176	-0.865012	BDH2	104006505	104007697	104006505	104006619	104007636	104007697
PRPF8	0.000356545	-0.857995	PTPRS	5218430	5219478	5218430	5218543	5219320	5219478
PRPF8	6.92106e-05	0.899151	PFDN5	53690213	53691708	53690213	53690335	53691633	53691708
PRPF8	7.00209e-05	0.898908	RPL10A	35436723	35437306	35436723	35437062	35437157	35437306
PRPF8	0.00070996	0.835734	FAM211A-AS1	16342640	16343567	16342640	16342728	16342894	16343567
PRPF8	0.000160018	-0.879948	NOL12	38087180	38089483	38087180	38087431	38089338	38089483
PRPF8	0.00040103	0.854433	CYP4V2	187122310	187126456	187122310	187122496	187126353	187126456
PRPF8	0.00051963	0.846248	ABHD17A	1877506	1880114	1877506	1877686	1879919	1880114
PRPF8	0.000179453	-0.877039	NUP62	50430950	50432761	50430950	50431105	50432582	50432761
PRPF8	6.02458e-05	0.902008	SNHG12	28906044	28906493	28906044	28906099	28906423	28906493
PRPF8	5.63176e-05	-0.903366	SUN2	39136271	39137055	39136271	39136437	39137011	39137055
PRPF8	0.000576175	-0.842849	MYO7B	128391750	128392258	128391750	128391864	128392170	128392258
PRPF8	0.000600841	-0.841448	KIF18B	43003359	43003867	43003359	43003554	43003781	43003867
POLR2C	2.08761e-05	-0.921249	SRRM1	24973157	24975520	24973157	24973280	24975349	24975520
POLR2C	2.79276e-05	0.91639	GAS5	173834366	173834685	173834366	173834420	173834608	173834685
POLR2C	3.46402e-05	0.912596	GAS5	173833394	173833644	173833394	173833442	173833621	173833644
POLR2C	3.2652e-05	0.913654	GAS5	173833621	173833842	173833621	173833644	173833812	173833842
POLR2C	1.80722e-05	0.923549	GAS5	173833394	173834420	173833394	173833842	173834366	173834420
POLR2C	0.000301614	-0.862905	BDH2	104006505	104007697	104006505	104006619	104007636	104007697
POLR2C	0.000561202	-0.843723	CDK5RAP3	46051765	46052703	46051765	46051814	46052524	46052703
POLR2C	4.34166e-05	-0.908426	RBM39	34326889	34328809	34326889	34326939	34328745	34328809
POLR2C	0.000295602	0.863484	GAS5	173833394	173833842	173833394	173833442	173833812	173833842
POLR2C	0.000411099	0.85367	GNB2L1	180668491	180669345	180668491	180668639	180669169	180669345
POLR2C	0.000338263	0.859559	PFDN5	53690213	53691708	53690213	53690335	53691633	53691708
POLR2C	8.95553e-05	-0.893613	ATXN2L	28847253	28847806	28847253	28847443	28847769	28847806
PRPF38A	4.87035e-05	0.906226	GAS5	173834366	173834685	173834366	173834420	173834608	173834685
PRPF38A	0.00027154	0.865896	GAS5	173833394	173833644	173833394	173833442	173833621	173833644
PRPF38A	2.67877e-05	0.917105	GAS5	173833621	173833842	173833621	173833644	173833812	173833842
PRPF38A	5.08202e-05	0.905397	GAS5	173833394	173834420	173833394	173833842	173834366	173834420
PRPF38A	0.000481103	-0.848731	HNRNPH1	179047892	179048398	179047892	179048036	179048242	179048398
PRPF38A	0.000368357	0.857017	PFDN5	53690213	53691708	53690213	53690335	53691633	53691708
PRPF38A	1.28737e-06	0.955414	BAX	49464066	49465055	49464066	49464171	49464788	49465055
PRPF38A	9.47267e-05	0.892365	FAM211A-AS1	16342640	16343567	16342640	16342728	16342894	16343567
KHSRP	8.49292e-05	0.894778	GAS5	173834366	173834685	173834366	173834420	173834608	173834685
KHSRP	0.000214737	0.872334	GAS5	173833394	173833644	173833394	173833442	173833621	173833644
KHSRP	0.000247943	0.868429	GAS5	173833621	173833842	173833621	173833644	173833812	173833842
KHSRP	4.847e-05	0.906319	GAS5	173833394	173834420	173833394	173833842	173834366	173834420
KHSRP	0.000728407	-0.834836	BDH2	104006505	104007697	104006505	104006619	104007636	104007697
KHSRP	0.000301696	0.862897	PFDN5	53690213	53691708	53690213	53690335	53691633	53691708
CLN5	9.44979e-05	0.892419	DDX39A	14520553	14521146	14520553	14520685	14521027	14521146
CLN5	0.00053318	-0.845408	PFDN5	53690213	53691708	53690213	53690335	53691633	53691708
CLN5	0.000361833	0.857554	NUP62	50430950	50432761	50430950	50431105	50432582	50432761
CLN5	0.000622177	-0.840271	SNHG12	28906044	28906493	28906044	28906099	28906423	28906493
CLN5	4.33293e-06	0.942923	SUN2	39136271	39137055	39136271	39136437	39137011	39137055
CLN5	0.000185703	0.876155	MYO7B	128391750	128392258	128391750	128391864	128392170	128392258
CLN5	0.000496199	0.847741	PSRC1	109823398	109823873	109823398	109823538	109823729	109823873
CLN5	0.000514441	-0.846574	IFFO1	6657230	6657711	6657230	6657326	6657590	6657711
POLR2D	0.000431723	-0.852151	SRRM1	24973157	24975520	24973157	24973280	24975349	24975520
POLR2D	0.000557697	-0.84393	DDX39A	14520553	14521146	14520553	14520685	14521027	14521146
POLR2D	4.23871e-05	0.908878	GAS5	173834366	173834685	173834366	173834420	173834608	173834685
POLR2D	0.000358337	0.857845	GAS5	173833394	173833644	173833394	173833442	173833621	173833644
POLR2D	0.000124678	0.886035	GAS5	173833621	173833842	173833621	173833644	173833812	173833842
POLR2D	0.000308502	0.862253	GAS5	173833394	173834420	173833394	173833842	173834366	173834420
POLR2D	0.000505068	-0.847169	DDX39A	14520114	14520457	14520114	14520259	14520347	14520457
POLR2D	2.59269e-05	-0.91766	CDK5RAP3	46051765	46052703	46051765	46051814	46052524	46052703
POLR2D	0.000329788	-0.860307	RBM39	34326889	34328809	34326889	34326939	34328745	34328809
POLR2D	7.00785e-05	0.89889	GAS5	173833394	173833842	173833394	173833442	173833812	173833842
POLR2D	1.31892e-05	0.928334	PFDN5	53690213	53691708	53690213	53690335	53691633	53691708
POLR2D	0.00014761	-0.881952	PKD1P5	18468688	18468926	18468688	18468741	18468809	18468926
LSM11	6.16903e-05	0.901526	GAS5	173834366	173834685	173834366	173834420	173834608	173834685
LSM11	1.92739e-05	0.922531	GAS5	173833394	173833644	173833394	173833442	173833621	173833644
LSM11	0.000117351	0.887463	GAS5	173833621	173833842	173833621	173833644	173833812	173833842
LSM11	0.000136038	0.883945	GAS5	173833394	173834420	173833394	173833842	173834366	173834420
LSM11	0.000168554	0.878638	SHISA5	48509274	48510972	48509274	48510585	48510759	48510972
LSM11	0.000147168	-0.882026	LIMS2	128398470	128400647	128398470	128398563	128400497	128400647
SF3A3	0.000195323	-0.874841	DDX39A	14520553	14521146	14520553	14520685	14521027	14521146
SF3A3	7.6864e-05	0.896934	GAS5	173834366	173834685	173834366	173834420	173834608	173834685
SF3A3	0.00056774	0.843339	GAS5	173833394	173833644	173833394	173833442	173833621	173833644
SF3A3	6.95976e-05	0.899035	GAS5	173833621	173833842	173833621	173833644	173833812	173833842
SF3A3	0.0002266	0.870888	GAS5	173833394	173834420	173833394	173833842	173834366	173834420
SF3A3	0.000221606	-0.871489	BDH2	104006505	104007697	104006505	104006619	104007636	104007697
SF3A3	0.000577801	-0.842756	PTPRS	5218430	5219478	5218430	5218543	5219320	5219478
SF3A3	2.24832e-05	0.920039	GAS5	173833394	173833842	173833394	173833442	173833812	173833842
SF3A3	0.000614062	0.840715	GNB2L1	180668491	180669345	180668491	180668639	180669169	180669345
SF3A3	6.52065e-06	0.937956	PFDN5	53690213	53691708	53690213	53690335	53691633	53691708
SF3A3	7.62542e-05	0.897104	RPL10A	35436723	35437306	35436723	35437062	35437157	35437306
SF3A3	3.24751e-05	0.913751	FAM211A-AS1	16342640	16343567	16342640	16342728	16342894	16343567
SF3A3	3.451e-07	0.965856	SNHG12	28906044	28906493	28906044	28906099	28906423	28906493
PNN	0.000104792	0.890082	FAM211A-AS1	16342640	16343567	16342640	16342728	16342894	16343567
PNN	0.000355966	0.858043	SNHG1	62621272	62621536	62621272	62621305	62621489	62621536
NHP2L1	0.000462228	-0.850005	SRRM1	24973157	24975520	24973157	24973280	24975349	24975520
NHP2L1	0.000174555	-0.877747	PPP2R3B	302041	302666	302041	302131	302617	302666
NHP2L1	8.66862e-05	-0.89433	C9orf72	27558488	27560297	27558488	27558605	27560224	27560297
NHP2L1	0.000369977	-0.856885	SUN2	39136271	39137055	39136271	39136437	39137011	39137055
NCBP1	0.000143886	0.88258	GAS5	173834366	173834685	173834366	173834420	173834608	173834685
NCBP1	0.000613447	0.840748	GAS5	173833394	173833644	173833394	173833442	173833621	173833644
NCBP1	0.000349019	0.858631	GAS5	173833621	173833842	173833621	173833644	173833812	173833842
NCBP1	0.000448704	0.850943	GAS5	173833394	173834420	173833394	173833842	173834366	173834420
NCBP1	0.000229209	-0.870578	DDX39A	14520114	14520457	14520114	14520259	14520347	14520457
NCBP1	0.000145471	-0.882311	CDK5RAP3	46051765	46052703	46051765	46051814	46052524	46052703
NCBP1	4.68823e-06	0.941998	GAS5	173833394	173833842	173833394	173833442	173833812	173833842
NCBP1	0.000705891	0.835934	GNB2L1	180668491	180669345	180668491	180668639	180669169	180669345
NCBP1	0.000119797	0.886978	PFDN5	53690213	53691708	53690213	53690335	53691633	53691708
NCBP1	0.00046686	0.849689	RPL10A	35436723	35437306	35436723	35437062	35437157	35437306
NCBP1	3.74225e-05	0.911191	FAM211A-AS1	16342640	16343567	16342640	16342728	16342894	16343567
NCBP1	0.000346807	-0.85882	NOL12	38087180	38089483	38087180	38087431	38089338	38089483
NCBP1	0.000313643	0.861774	SNHG12	28906044	28906493	28906044	28906099	28906423	28906493
KIAA1429	0.000667347	0.837878	FAM211A-AS1	16342640	16343567	16342640	16342728	16342894	16343567
FUS	5.89281e-06	-0.939226	DDX39A	14520553	14521146	14520553	14520685	14521027	14521146
FUS	6.98763e-05	0.898951	GAS5	173834366	173834685	173834366	173834420	173834608	173834685
FUS	0.00020823	0.873154	GAS5	173833394	173833644	173833394	173833442	173833621	173833644
FUS	7.57472e-05	0.897247	GAS5	173833621	173833842	173833621	173833644	173833812	173833842
FUS	9.75329e-05	0.89171	GAS5	173833394	173834420	173833394	173833842	173834366	173834420
FUS	5.88723e-05	-0.902474	BDH2	104006505	104007697	104006505	104006619	104007636	104007697
FUS	0.00021364	-0.872471	CDK5RAP3	46051765	46052703	46051765	46051814	46052524	46052703
FUS	0.000591972	-0.841946	RBM39	34326889	34328809	34326889	34326939	34328745	34328809
FUS	3.28512e-05	-0.913546	PTPRS	5218430	5219478	5218430	5218543	5219320	5219478
FUS	0.000559329	0.843834	GNB2L1	180668491	180669345	180668491	180668639	180669169	180669345
FUS	2.68707e-05	0.917052	PFDN5	53690213	53691708	53690213	53690335	53691633	53691708
FUS	7.12568e-05	0.89854	RPL10A	35436723	35437306	35436723	35437062	35437157	35437306
FUS	0.000249301	-0.868279	NOL12	38087180	38089483	38087180	38087431	38089338	38089483
FUS	0.000235911	-0.869794	NUP62	50430950	50432761	50430950	50431105	50432582	50432761
FUS	5.23547e-05	0.904813	SNHG12	28906044	28906493	28906044	28906099	28906423	28906493
FUS	4.98626e-05	-0.905768	SUN2	39136271	39137055	39136271	39136437	39137011	39137055
FUS	0.000191107	-0.87541	MYO7B	128391750	128392258	128391750	128391864	128392170	128392258
SFPQ	2.41007e-07	0.968247	GAS5	173834366	173834685	173834366	173834420	173834608	173834685
SFPQ	1.10856e-06	0.956747	GAS5	173833394	173833644	173833394	173833442	173833621	173833644
SFPQ	4.19609e-08	0.977687	GAS5	173833621	173833842	173833621	173833644	173833812	173833842
SFPQ	9.5521e-08	0.973661	GAS5	173833394	173834420	173833394	173833842	173834366	173834420
SFPQ	0.000159575	-0.880017	BDH2	104006505	104007697	104006505	104006619	104007636	104007697
SFPQ	0.000184538	-0.876318	CDK5RAP3	46051765	46052703	46051765	46051814	46052524	46052703
SFPQ	0.000240735	0.869241	GAS5	173833394	173833842	173833394	173833442	173833812	173833842
SFPQ	0.000251472	0.868039	GNB2L1	180668491	180669345	180668491	180668639	180669169	180669345
SFPQ	6.01463e-05	0.902041	PFDN5	53690213	53691708	53690213	53690335	53691633	53691708
SFPQ	9.76858e-05	0.891675	BAX	49464066	49465055	49464066	49464171	49464788	49465055
SFPQ	3.70028e-05	0.911398	RPL10A	35436723	35437306	35436723	35437062	35437157	35437306
SFPQ	0.000154442	0.880833	FAM211A-AS1	16342640	16343567	16342640	16342728	16342894	16343567
SFPQ	0.000147724	-0.881934	NOL12	38087180	38089483	38087180	38087431	38089338	38089483
SFPQ	0.000289246	0.864106	ABHD17A	1877506	1880114	1877506	1877686	1879919	1880114
SFPQ	0.000723147	0.83509	SNHG12	28906044	28906493	28906044	28906099	28906423	28906493
DDX20	2.66056e-06	0.948323	GAS5	173834366	173834685	173834366	173834420	173834608	173834685
DDX20	2.64522e-05	0.917319	GAS5	173833394	173833644	173833394	173833442	173833621	173833644
DDX20	7.9837e-06	0.935335	GAS5	173833621	173833842	173833621	173833644	173833812	173833842
DDX20	2.86106e-05	0.915973	GAS5	173833394	173834420	173833394	173833842	173834366	173834420
DDX20	0.000158955	0.880114	GAS5	173833394	173833842	173833394	173833442	173833812	173833842
DDX20	0.000104606	0.890123	PFDN5	53690213	53691708	53690213	53690335	53691633	53691708
DDX20	0.000471561	0.84937	BAX	49464066	49465055	49464066	49464171	49464788	49465055
DDX20	7.99569e-06	0.935315	FAM211A-AS1	16342640	16343567	16342640	16342728	16342894	16343567
EIF4A3	0.000519258	-0.846271	SRRM1	24973157	24975520	24973157	24973280	24975349	24975520
EIF4A3	4.92003e-05	0.906029	GAS5	173834366	173834685	173834366	173834420	173834608	173834685
EIF4A3	2.00027e-05	0.921938	GAS5	173833394	173833644	173833394	173833442	173833621	173833644
EIF4A3	6.88814e-05	0.899251	GAS5	173833621	173833842	173833621	173833644	173833812	173833842
EIF4A3	9.66593e-05	0.891912	GAS5	173833394	173834420	173833394	173833842	173834366	173834420
EIF4A3	0.000589742	0.842073	GNB2L1	180668491	180669345	180668491	180668639	180669169	180669345
EIF4A3	0.000171338	0.878222	DDIT3	57911051	57911536	57911051	57911207	57911488	57911536
EIF4A3	0.000472056	-0.849337	LIMS2	128398470	128400647	128398470	128398563	128400497	128400647
EIF4A3	0.000351799	0.858395	VPS28	145650328	145651155	145650328	145650434	145651065	145651155
PHF5A	0.000419175	-0.853069	LIMS2	128398470	128400647	128398470	128398563	128400497	128400647
SKIV2L2	2.07323e-05	0.921361	FAM211A-AS1	16342640	16343567	16342640	16342728	16342894	16343567
SKIV2L2	0.000722995	0.835098	SNHG1	62621272	62621536	62621272	62621305	62621489	62621536
RBM17	0.000197247	0.874584	GAS5	173834366	173834685	173834366	173834420	173834608	173834685
RBM17	0.000460848	0.8501	GAS5	173833394	173833644	173833394	173833442	173833621	173833644
RBM17	0.000168513	0.878644	GAS5	173833621	173833842	173833621	173833644	173833812	173833842
RBM17	0.000314552	-0.86169	DUS1L	80016216	80016694	80016216	80016292	80016656	80016694
RBM17	0.00037171	0.856744	PFDN5	53690213	53691708	53690213	53690335	53691633	53691708
RBM17	9.21659e-05	0.892976	CIRBP	1274305	1274809	1274305	1274439	1274647	1274809
RBM17	0.000390299	0.855263	DDIT3	57911051	57911536	57911051	57911221	57911488	57911536
TARDBP	0.000206343	-0.873395	DDX39A	14520553	14521146	14520553	14520685	14521027	14521146
TARDBP	5.28437e-06	0.940564	GAS5	173834366	173834685	173834366	173834420	173834608	173834685
TARDBP	7.98402e-05	0.896119	GAS5	173833394	173833644	173833394	173833442	173833621	173833644
TARDBP	6.34417e-06	0.938303	GAS5	173833621	173833842	173833621	173833644	173833812	173833842
TARDBP	3.06388e-05	0.914779	GAS5	173833394	173834420	173833394	173833842	173834366	173834420
TARDBP	0.000218441	-0.871876	DDX39A	14520114	14520457	14520114	14520259	14520347	14520457
TARDBP	3.89168e-05	-0.910471	CDK5RAP3	46051765	46052703	46051765	46051814	46052524	46052703
TARDBP	3.46845e-05	0.912572	GAS5	173833394	173833842	173833394	173833442	173833812	173833842
TARDBP	6.99206e-06	0.937065	PFDN5	53690213	53691708	53690213	53690335	53691633	53691708
TARDBP	4.14628e-05	0.909292	RPL10A	35436723	35437306	35436723	35437062	35437157	35437306
TARDBP	2.50282e-05	0.918256	FAM211A-AS1	16342640	16343567	16342640	16342728	16342894	16343567
TARDBP	0.000518574	-0.846314	NOL12	38087180	38089483	38087180	38087431	38089338	38089483
TARDBP	2.78519e-05	0.916437	SNHG12	28906044	28906493	28906044	28906099	28906423	28906493
SNRPF	0.000231982	-0.870252	DDX39A	14520553	14521146	14520553	14520685	14521027	14521146
SNRPF	0.000113682	-0.888204	BDH2	104006505	104007697	104006505	104006619	104007636	104007697
SNRPF	3.5812e-07	-0.965599	PTPRS	5218430	5219478	5218430	5218543	5219320	5219478
SNRPF	0.0005595	0.843824	PFDN5	53690213	53691708	53690213	53690335	53691633	53691708
SNRPF	0.000161641	-0.879694	AP1G2	24032792	24033065	24032792	24032847	24032924	24033065
SNRPF	7.04636e-05	-0.898776	RPL3	39709195	39710213	39709195	39709315	39710111	39710213
SNRPF	0.000289595	0.864071	SNHG12	28906044	28906493	28906044	28906099	28906423	28906493
ZMAT5	0.000537083	-0.84517	FAM211A-AS1	16342640	16343567	16342640	16342728	16342894	16343567
ZMAT5	0.000451054	-0.850778	SNHG1	62621272	62621536	62621272	62621305	62621489	62621536
PPIH	0.000254333	-0.867726	DDX39A	14520553	14521146	14520553	14520685	14521027	14521146
PPIH	2.48738e-07	0.968044	GAS5	173834366	173834685	173834366	173834420	173834608	173834685
PPIH	1.63223e-06	0.953211	GAS5	173833394	173833644	173833394	173833442	173833621	173833644
PPIH	1.64565e-06	0.953133	GAS5	173833621	173833842	173833621	173833644	173833812	173833842
PPIH	2.57543e-06	0.948664	GAS5	173833394	173834420	173833394	173833842	173834366	173834420
PPIH	0.000122593	-0.886434	BDH2	104006505	104007697	104006505	104006619	104007636	104007697
PPIH	8.78964e-05	-0.894025	CDK5RAP3	46051765	46052703	46051765	46051814	46052524	46052703
PPIH	0.000563738	-0.843574	RBM39	34326889	34328809	34326889	34326939	34328745	34328809
PPIH	0.00011175	-0.888602	PTPRS	5218430	5219478	5218430	5218543	5219320	5219478
PPIH	0.00024384	0.868889	GAS5	173833394	173833842	173833394	173833442	173833812	173833842
PPIH	0.000527479	0.84576	GNB2L1	180668491	180669345	180668491	180668639	180669169	180669345
PPIH	1.97435e-06	0.951366	PFDN5	53690213	53691708	53690213	53690335	53691633	53691708
PPIH	0.000333339	0.859992	RPL10A	35436723	35437306	35436723	35437062	35437157	35437306
PPIH	0.000136452	0.883871	FAM211A-AS1	16342640	16343567	16342640	16342728	16342894	16343567
PPIH	0.000286789	-0.864349	NOL12	38087180	38089483	38087180	38087431	38089338	38089483
PPIH	0.000382198	0.855902	CYP4V2	187122310	187126456	187122310	187122496	187126353	187126456
PPIH	0.000474487	0.849173	ABHD17A	1877506	1880114	1877506	1877686	1879919	1880114
PPIH	0.000202822	0.87385	SNHG12	28906044	28906493	28906044	28906099	28906423	28906493
THOC1	9.58154e-05	0.892109	FAM211A-AS1	16342640	16343567	16342640	16342728	16342894	16343567
PPP1R8	0.000575009	0.842917	GAS5	173834366	173834685	173834366	173834420	173834608	173834685
PPP1R8	0.000262078	0.866891	GAS5	173833394	173833644	173833394	173833442	173833621	173833644
PPP1R8	0.000627278	0.839994	GAS5	173833621	173833842	173833621	173833644	173833812	173833842
PPP1R8	0.000709648	-0.835749	SOD2	160100095	160103670	160100095	160100330	160103505	160103670
PPP1R8	0.000309389	-0.86217	TCEB2	2821414	2822103	2821414	2821605	2821994	2822103
PPP1R8	0.000178843	0.877126	DDIT3	57911051	57911536	57911051	57911221	57911488	57911536
PPP1R8	0.0007211	0.83519	DDIT3	57911051	57911536	57911051	57911207	57911488	57911536
PPP1R8	0.000260885	-0.867018	PPP4C	30094066	30094888	30094066	30094284	30094714	30094888
SF3B14	0.000141071	0.883063	DDIT3	57911051	57911536	57911051	57911221	57911488	57911536
DHX38	0.000264751	-0.866607	ULK3	75134415	75134761	75134415	75134459	75134620	75134761
YBX1	0.00066274	0.838116	GAS5	173834366	173834685	173834366	173834420	173834608	173834685
YBX1	3.50172e-05	-0.9124	BDH2	104006505	104007697	104006505	104006619	104007636	104007697
YBX1	0.000138435	-0.883522	PTPRS	5218430	5219478	5218430	5218543	5219320	5219478
YBX1	0.000168131	0.878701	PFDN5	53690213	53691708	53690213	53690335	53691633	53691708
YBX1	0.000509076	0.846914	FAM211A-AS1	16342640	16343567	16342640	16342728	16342894	16343567
YBX1	1.36875e-05	0.927787	SNHG12	28906044	28906493	28906044	28906099	28906423	28906493
CPSF3	0.000407132	0.853969	GAS5	173834366	173834685	173834366	173834420	173834608	173834685
CPSF3	0.000282435	0.864784	GAS5	173833621	173833842	173833621	173833644	173833812	173833842
CPSF3	0.000485352	-0.84845	CDK5RAP3	46051765	46052703	46051765	46051814	46052524	46052703
CPSF3	0.0002102	0.872903	GAS5	173833394	173833842	173833394	173833442	173833812	173833842
CPSF3	0.000187876	0.875854	PFDN5	53690213	53691708	53690213	53690335	53691633	53691708
CPSF3	0.000309209	0.862187	RPL10A	35436723	35437306	35436723	35437062	35437157	35437306
CPSF3	6.30706e-05	0.901074	FAM211A-AS1	16342640	16343567	16342640	16342728	16342894	16343567
CPSF3	0.000339724	0.859432	ABHD17A	1877506	1880114	1877506	1877686	1879919	1880114
CPSF3	0.000171605	0.878182	SNHG12	28906044	28906493	28906044	28906099	28906423	28906493
AQR	0.000522038	0.846097	FAM211A-AS1	16342640	16343567	16342640	16342728	16342894	16343567
AQR	0.000454122	0.850564	PFDN5	53689622	53690251	53689622	53689725	53690213	53690251
KHDRBS3	0.000299995	-0.86306	DDX39A	14520553	14521146	14520553	14520685	14521027	14521146
KHDRBS3	0.000679039	0.83728	GAS5	173834366	173834685	173834366	173834420	173834608	173834685
KHDRBS3	0.000564635	-0.843521	CDK5RAP3	46051765	46052703	46051765	46051814	46052524	46052703
KHDRBS3	0.00063735	-0.839452	PTPRS	5218430	5219478	5218430	5218543	5219320	5219478
KHDRBS3	0.000294156	0.863624	GAS5	173833394	173833842	173833394	173833442	173833812	173833842
KHDRBS3	0.000173608	0.877886	PFDN5	53690213	53691708	53690213	53690335	53691633	53691708
KHDRBS3	0.00015128	0.881346	FAM211A-AS1	16342640	16343567	16342640	16342728	16342894	16343567
KHDRBS3	0.00015916	0.880082	SNHG12	28906044	28906493	28906044	28906099	28906423	28906493
KHDRBS3	0.000443694	-0.851296	CCNK	99967102	99968713	99967102	99967208	99968543	99968713
CIR1	6.66018e-05	0.899951	DDX39A	14520553	14521146	14520553	14520685	14521027	14521146
CIR1	0.000407525	-0.853939	PFDN5	53690213	53691708	53690213	53690335	53691633	53691708
CIR1	0.000311634	-0.86196	SNHG12	28906044	28906493	28906044	28906099	28906423	28906493
CIR1	7.25271e-07	0.960314	SUN2	39136271	39137055	39136271	39136437	39137011	39137055
SNRNP25	0.000296919	-0.863356	SRRM1	24973157	24975520	24973157	24973280	24975349	24975520
SNRNP25	2.96694e-05	-0.915342	DDX39A	14520553	14521146	14520553	14520685	14521027	14521146
SNRNP25	3.88476e-05	0.910504	GAS5	173834366	173834685	173834366	173834420	173834608	173834685
SNRNP25	0.000189418	0.875642	GAS5	173833394	173833644	173833394	173833442	173833621	173833644
SNRNP25	5.5438e-05	0.90368	GAS5	173833621	173833842	173833621	173833644	173833812	173833842
SNRNP25	3.91699e-05	0.910351	GAS5	173833394	173834420	173833394	173833842	173834366	173834420
SNRNP25	0.00029202	-0.863833	BDH2	104006505	104007697	104006505	104006619	104007636	104007697
SNRNP25	0.000302481	-0.862822	DDX39A	14520114	14520457	14520114	14520259	14520347	14520457
SNRNP25	6.06289e-05	-0.901879	CDK5RAP3	46051765	46052703	46051765	46051814	46052524	46052703
SNRNP25	0.000700173	-0.836217	RBM39	34326889	34328809	34326889	34326939	34328745	34328809
SNRNP25	1.86658e-05	0.92304	GAS5	173833394	173833842	173833394	173833442	173833812	173833842
SNRNP25	9.2718e-05	0.892843	GNB2L1	180668491	180669345	180668491	180668639	180669169	180669345
SNRNP25	2.34879e-05	0.919317	PFDN5	53690213	53691708	53690213	53690335	53691633	53691708
SNRNP25	8.54462e-06	0.934431	RPL10A	35436723	35437306	35436723	35437062	35437157	35437306
SNRNP25	4.80816e-05	-0.906474	NOL12	38087180	38089483	38087180	38087431	38089338	38089483
SNRNP25	0.000164265	-0.879289	NUP62	50430950	50432761	50430950	50431105	50432582	50432761
SNRNP25	0.000465672	0.84977	SNHG12	28906044	28906493	28906044	28906099	28906423	28906493
SNRNP25	0.000159986	-0.879953	SUN2	39136271	39137055	39136271	39136437	39137011	39137055
SNRNP25	0.00044058	-0.851516	MYO7B	128391750	128392258	128391750	128391864	128392170	128392258
ZRSR2	0.000311105	0.86201	NOL12	38087180	38089483	38087180	38087431	38089338	38089483
ZRSR2	0.000567252	-0.843368	ABHD17A	1877506	1880114	1877506	1877686	1879919	1880114
ZRSR2	0.000561146	0.843727	NUP62	50430950	50432761	50430950	50431105	50432582	50432761
ZRSR2	0.000143126	0.88271	SUN2	39136271	39137055	39136271	39136437	39137011	39137055
UPF3B	0.000663333	0.838086	FAM211A-AS1	16342640	16343567	16342640	16342728	16342894	16343567
HNRNPL	0.000255279	-0.867622	SRRM1	24973157	24975520	24973157	24973280	24975349	24975520
HNRNPL	6.08817e-05	0.901795	GAS5	173834366	173834685	173834366	173834420	173834608	173834685
HNRNPL	4.71934e-05	0.906834	GAS5	173833394	173833644	173833394	173833442	173833621	173833644
HNRNPL	0.000210498	0.872866	GAS5	173833621	173833842	173833621	173833644	173833812	173833842
HNRNPL	0.000128734	0.885272	GAS5	173833394	173834420	173833394	173833842	173834366	173834420
HNRNPL	5.94962e-05	-0.902261	CDK5RAP3	46051765	46052703	46051765	46051814	46052524	46052703
HNRNPL	8.95941e-05	-0.893603	RBM39	34326889	34328809	34326889	34326939	34328745	34328809
HNRNPL	0.00046357	0.849913	PFDN5	53690213	53691708	53690213	53690335	53691633	53691708
HNRNPL	0.000125946	-0.885794	NOL12	38087180	38089483	38087180	38087431	38089338	38089483
HNRNPL	0.000292198	-0.863816	LIMS2	128398470	128400647	128398470	128398563	128400497	128400647
HNRNPL	0.00069399	0.836525	ABHD17A	1877506	1880114	1877506	1877686	1879919	1880114
DDX23	0.000296963	-0.863352	CPNE1	34213965	34214725	34213965	34214303	34214484	34214725
DDX23	9.53642e-05	0.892215	NFKBID	36387627	36387960	36387627	36387733	36387814	36387960
C1QBP	2.43519e-05	0.918715	GAS5	173834366	173834685	173834366	173834420	173834608	173834685
C1QBP	0.000154442	0.880833	GAS5	173833394	173833644	173833394	173833442	173833621	173833644
C1QBP	1.56512e-05	0.925773	GAS5	173833621	173833842	173833621	173833644	173833812	173833842
C1QBP	6.74315e-05	0.899694	GAS5	173833394	173834420	173833394	173833842	173834366	173834420
C1QBP	0.00045532	-0.850481	BDH2	104006505	104007697	104006505	104006619	104007636	104007697
C1QBP	0.000248176	0.868404	GAS5	173833394	173833842	173833394	173833442	173833812	173833842
C1QBP	0.000100565	0.891019	PFDN5	53690213	53691708	53690213	53690335	53691633	53691708
C1QBP	0.00023877	0.869465	BAX	49464066	49465055	49464066	49464171	49464788	49465055
C1QBP	0.000698182	0.836316	RPL10A	35436723	35437306	35436723	35437062	35437157	35437306
C1QBP	5.74511e-06	0.939541	FAM211A-AS1	16342640	16343567	16342640	16342728	16342894	16343567
C1QBP	2.53296e-05	0.918054	SNHG12	28906044	28906493	28906044	28906099	28906423	28906493
PPM1G	0.000400228	-0.854495	DDX39A	14520553	14521146	14520553	14520685	14521027	14521146
PPM1G	2.87331e-06	0.947507	GAS5	173834366	173834685	173834366	173834420	173834608	173834685
PPM1G	1.65219e-05	0.924944	GAS5	173833394	173833644	173833394	173833442	173833621	173833644
PPM1G	1.87983e-05	0.922928	GAS5	173833621	173833842	173833621	173833644	173833812	173833842
PPM1G	3.30872e-05	0.913418	GAS5	173833394	173834420	173833394	173833842	173834366	173834420
PPM1G	0.000249812	-0.868222	CDK5RAP3	46051765	46052703	46051765	46051814	46052524	46052703
PPM1G	0.000345393	-0.858942	RBM39	34326889	34328809	34326889	34326939	34328745	34328809
PPM1G	0.000328577	-0.860415	PTPRS	5218430	5219478	5218430	5218543	5219320	5219478
PPM1G	0.000274343	0.865607	GAS5	173833394	173833842	173833394	173833442	173833812	173833842
PPM1G	3.53201e-06	0.945253	PFDN5	53690213	53691708	53690213	53690335	53691633	53691708
PPM1G	2.82067e-05	0.916219	FAM211A-AS1	16342640	16343567	16342640	16342728	16342894	16343567
PPM1G	4.68497e-05	0.906975	SNHG12	28906044	28906493	28906044	28906099	28906423	28906493
FRG1	0.000128338	-0.885346	WASH6P	155251987	155252499	155251987	155252204	155252363	155252499
PRPF19	0.000218259	-0.871898	SRRM1	24973157	24975520	24973157	24973280	24975349	24975520
PRPF19	2.44405e-05	-0.918654	DDX39A	14520553	14521146	14520553	14520685	14521027	14521146
PRPF19	0.000619038	0.840442	GAS5	173834366	173834685	173834366	173834420	173834608	173834685
PRPF19	0.000326849	-0.86057	CDK5RAP3	46051765	46052703	46051765	46051814	46052524	46052703
PRPF19	0.000218035	-0.871926	PTPRS	5218430	5219478	5218430	5218543	5219320	5219478
PRPF19	0.00069822	0.836314	GAS5	173833394	173833842	173833394	173833442	173833812	173833842
PRPF19	2.20542e-05	0.920356	PFDN5	53690213	53691708	53690213	53690335	53691633	53691708
PRPF19	9.56024e-05	-0.892159	NOL12	38087180	38089483	38087180	38087431	38089338	38089483
PRPF19	6.47656e-05	-0.900529	NUP62	50430950	50432761	50430950	50431105	50432582	50432761
PRPF19	3.74697e-05	-0.911168	SUN2	39136271	39137055	39136271	39136437	39137011	39137055
PRPF19	0.000421449	-0.852901	MYO7B	128391750	128392258	128391750	128391864	128392170	128392258
PPIL1	1.25162e-05	-0.9291	DDX39A	14520553	14521146	14520553	14520685	14521027	14521146
PPIL1	0.000190366	0.875512	GAS5	173834366	173834685	173834366	173834420	173834608	173834685
PPIL1	0.000299616	0.863097	GAS5	173833621	173833842	173833621	173833644	173833812	173833842
PPIL1	4.29671e-05	-0.908622	CDK5RAP3	46051765	46052703	46051765	46051814	46052524	46052703
PPIL1	0.000114116	-0.888116	PTPRS	5218430	5219478	5218430	5218543	5219320	5219478
PPIL1	3.18222e-05	0.914111	GAS5	173833394	173833842	173833394	173833442	173833812	173833842
PPIL1	1.3573e-05	0.927911	PFDN5	53690213	53691708	53690213	53690335	53691633	53691708
PPIL1	0.000410209	0.853737	RPL10A	35436723	35437306	35436723	35437062	35437157	35437306
PPIL1	0.000180942	0.876826	FAM211A-AS1	16342640	16343567	16342640	16342728	16342894	16343567
PPIL1	0.000508858	-0.846927	NUP62	50430950	50432761	50430950	50431105	50432582	50432761
PPIL1	9.0897e-06	0.933596	SNHG12	28906044	28906493	28906044	28906099	28906423	28906493
PPIL1	0.000445408	-0.851174	SUN2	39136271	39137055	39136271	39136437	39137011	39137055
SNRNP200	6.8569e-05	-0.899346	DDX39A	14520553	14521146	14520553	14520685	14521027	14521146
SNRNP200	0.000727631	-0.834874	PTPRS	5218430	5219478	5218430	5218543	5219320	5219478
SNRNP200	0.000341221	0.859302	PFDN5	53690213	53691708	53690213	53690335	53691633	53691708
SNRNP200	0.000249125	-0.868298	NOL12	38087180	38089483	38087180	38087431	38089338	38089483
SNRNP200	0.000350074	0.858541	ABHD17A	1877506	1880114	1877506	1877686	1879919	1880114
SNRNP200	4.22552e-05	-0.908937	NUP62	50430950	50432761	50430950	50431105	50432582	50432761
SNRNP200	0.000719852	0.83525	SNHG12	28906044	28906493	28906044	28906099	28906423	28906493
SNRNP200	0.000144593	-0.88246	SUN2	39136271	39137055	39136271	39136437	39137011	39137055
SNRNP200	0.000513919	-0.846607	MYO7B	128391750	128392258	128391750	128391864	128392170	128392258
SNRPD1	2.57111e-05	0.917802	GAS5	173834366	173834685	173834366	173834420	173834608	173834685
SNRPD1	0.00011106	0.888746	GAS5	173833394	173833644	173833394	173833442	173833621	173833644
SNRPD1	4.05088e-05	0.909727	GAS5	173833621	173833842	173833621	173833644	173833812	173833842
SNRPD1	0.000134865	0.884154	GAS5	173833394	173834420	173833394	173833842	173834366	173834420
SNRPD1	0.000711069	-0.835679	BDH2	104006505	104007697	104006505	104006619	104007636	104007697
SNRPD1	0.00017358	-0.877891	PTPRS	5218430	5219478	5218430	5218543	5219320	5219478
SNRPD1	0.000511355	0.846769	GAS5	173833394	173833842	173833394	173833442	173833812	173833842
SNRPD1	5.60737e-05	0.903453	PFDN5	53690213	53691708	53690213	53690335	53691633	53691708
SNRPD1	7.42374e-05	0.897675	FAM211A-AS1	16342640	16343567	16342640	16342728	16342894	16343567
SNRPD1	4.79467e-05	0.906529	SNHG12	28906044	28906493	28906044	28906099	28906423	28906493
CSTF2	0.000223801	-0.871224	SRRM1	24973157	24975520	24973157	24973280	24975349	24975520
CSTF2	7.14606e-05	-0.89848	DDX39A	14520553	14521146	14520553	14520685	14521027	14521146
CSTF2	5.25975e-06	0.94062	GAS5	173834366	173834685	173834366	173834420	173834608	173834685
CSTF2	2.68779e-05	0.917047	GAS5	173833394	173833644	173833394	173833442	173833621	173833644
CSTF2	1.93487e-05	0.922469	GAS5	173833621	173833842	173833621	173833644	173833812	173833842
CSTF2	2.48743e-05	0.918359	GAS5	173833394	173834420	173833394	173833842	173834366	173834420
CSTF2	0.000263846	-0.866703	DDX39A	14520114	14520457	14520114	14520259	14520347	14520457
CSTF2	1.8628e-05	-0.923072	CDK5RAP3	46051765	46052703	46051765	46051814	46052524	46052703
CSTF2	5.89885e-05	-0.902435	RBM39	34326889	34328809	34326889	34326939	34328745	34328809
CSTF2	0.000510288	-0.846837	PTPRS	5218430	5219478	5218430	5218543	5219320	5219478
CSTF2	0.00011034	0.888896	GAS5	173833394	173833842	173833394	173833442	173833812	173833842
CSTF2	9.23906e-06	0.933374	PFDN5	53690213	53691708	53690213	53690335	53691633	53691708
CSTF2	0.000292926	0.863744	RPL10A	35436723	35437306	35436723	35437062	35437157	35437306
CSTF2	0.000469916	0.849482	FAM211A-AS1	16342640	16343567	16342640	16342728	16342894	16343567
CSTF2	0.000194289	-0.874979	NOL12	38087180	38089483	38087180	38087431	38089338	38089483
CSTF2	0.000612052	0.840825	ABHD17A	1877506	1880114	1877506	1877686	1879919	1880114
CSTF2	0.000445929	-0.851138	NUP62	50430950	50432761	50430950	50431105	50432582	50432761
CSTF2	0.000490094	0.848138	SNHG12	28906044	28906493	28906044	28906099	28906423	28906493
CSTF2	0.000530824	-0.845553	SUN2	39136271	39137055	39136271	39136437	39137011	39137055
SNW1	0.000416647	0.853256	SREBF1	17720861	17721230	17720861	17720905	17721009	17721230
DNAJC8	0.00043559	-0.851873	DUS1L	80016216	80016694	80016216	80016292	80016656	80016694
DNAJC8	0.000497918	0.847629	PFDN5	53690213	53691708	53690213	53690335	53691633	53691708
DNAJC8	0.000523034	0.846035	DDIT3	57911051	57911536	57911051	57911221	57911488	57911536
DNAJC8	0.000450929	0.850787	SNHG1	62621272	62621536	62621272	62621305	62621489	62621536
DNAJC8	0.000143454	0.882654	SNHG12	28906044	28906493	28906044	28906099	28906423	28906493
LSM3	0.000482654	-0.848629	SRRM1	24973157	24975520	24973157	24973280	24975349	24975520
LSM3	7.78051e-07	0.959745	GAS5	173834366	173834685	173834366	173834420	173834608	173834685
LSM3	2.17283e-06	0.950409	GAS5	173833394	173833644	173833394	173833442	173833621	173833644
LSM3	8.44174e-07	0.959073	GAS5	173833621	173833842	173833621	173833644	173833812	173833842
LSM3	7.12702e-06	0.936819	GAS5	173833394	173834420	173833394	173833842	173834366	173834420
LSM3	0.000199699	-0.874259	BDH2	104006505	104007697	104006505	104006619	104007636	104007697
LSM3	0.000339249	-0.859473	CDK5RAP3	46051765	46052703	46051765	46051814	46052524	46052703
LSM3	0.000504545	-0.847203	RBM39	34326889	34328809	34326889	34326939	34328745	34328809
LSM3	4.91053e-05	0.906066	GAS5	173833394	173833842	173833394	173833442	173833812	173833842
LSM3	3.57441e-05	0.912028	GNB2L1	180668491	180669345	180668491	180668639	180669169	180669345
LSM3	9.02715e-06	0.933689	PFDN5	53690213	53691708	53690213	53690335	53691633	53691708
LSM3	0.000154656	0.880799	RPL10A	35436723	35437306	35436723	35437062	35437157	35437306
LSM3	0.000693147	0.836568	FAM211A-AS1	16342640	16343567	16342640	16342728	16342894	16343567
LSM3	5.01769e-05	0.905646	DDIT3	57911051	57911536	57911051	57911207	57911488	57911536
LSM3	0.000724118	0.835043	SNHG12	28906044	28906493	28906044	28906099	28906423	28906493
LSM3	0.000201759	-0.873989	PPP4C	30094066	30094888	30094066	30094284	30094714	30094888
SNRPD2	0.000709747	-0.835744	PPP2R3B	302041	302666	302041	302131	302617	302666
SNRPD2	0.000174666	-0.877731	ADHFE1	67356601	67356983	67356601	67356655	67356828	67356983
RBM4B	0.000574958	-0.84292	ADHFE1	67356601	67356983	67356601	67356655	67356828	67356983
SLU7	0.000408536	0.853863	SUN2	39136271	39137055	39136271	39136437	39137011	39137055
PUF60	0.000358524	-0.857829	SRRM1	24973157	24975520	24973157	24973280	24975349	24975520
PUF60	0.000190871	-0.875443	PPP2R3B	302041	302666	302041	302131	302617	302666
PUF60	0.000315876	0.861567	NPHP4	5922870	5924093	5922870	5923465	5923949	5924093
PUF60	0.000618041	-0.840496	AP1G2	24032924	24033430	24032924	24033065	24033254	24033430
WBP4	8.60588e-05	-0.894489	NXF1	62566010	62567958	62566010	62566047	62567848	62567958
DEK	0.000344811	0.858992	GAS5	173834366	173834685	173834366	173834420	173834608	173834685
DEK	0.000650534	0.838754	GAS5	173833394	173833644	173833394	173833442	173833621	173833644
DEK	0.000363684	-0.857401	DUS1L	80016216	80016694	80016216	80016292	80016656	80016694
DEK	7.74963e-05	0.896759	FAM211A-AS1	16342640	16343567	16342640	16342728	16342894	16343567
DEK	0.00038476	-0.855699	LIMS2	128398470	128400647	128398470	128398563	128400497	128400647
DEK	0.00014319	0.882699	SNHG1	62621272	62621536	62621272	62621305	62621489	62621536
CSTF1	0.000488886	0.848218	GAS5	173834366	173834685	173834366	173834420	173834608	173834685
CSTF1	0.000424233	0.852696	GAS5	173833621	173833842	173833621	173833644	173833812	173833842
CSTF1	0.000375405	0.856445	GAS5	173833394	173834420	173833394	173833842	173834366	173834420
CSTF1	0.000207393	-0.873261	RBM39	34326889	34328809	34326889	34326939	34328745	34328809
